# Supplementary material for: Angiosperm-Wide and Family-Level Analyses of AP2/ERF Genes Reveal Differential Retention and Sequence Divergence After Whole-Genome Duplication
Source: Front Plant Sci. 2019 Feb 26;10:196. doi: 10.3389/fpls.2019.00196 (PMC6399210; doi:10.3389/fpls.2019.00196)
Supplement: Table S1 — Functionally characterized divergences of AP2/ERF gene from Arabidopsis. [file Table_1.XLSX]

## Sheet: Table S1
Table S1. Functionary divergence of Brassicaceae-specific duplicated A. thaliana AP2/ERF genes
Family	AOGs:	Locus /Accession	Gene Name	Paralogous divergence			Orthologous divergence				Functions	Reference
	Angiosperm
	OrthoGroups			Type I FD	PS	ρ	ω	Ka	Ks	ρ
AP2	AP2-AOG1	At4G36920	AP2	√	Í	0.06	0.18	0.07	0.36	0.88	flowing time	Yant et al., 2010; Zhang et al., 2015b
		At5G67180	TOE3/EAT		Í		0.21	0.12	0.56	0.41
	AP2-AOG2	At3G54990	SMZ	√	Í	0.57	0.16	0.05	0.33	-0.51
		At2G39250	SNZ		Í		/	/	/	/
		At5G60120	TOE2	√	Í	0.53	0.31	0.07	0.22	-0.53
		At2G28550	TOE1/RAP2.7		√		0.13	0.07	0.53	0.53
ANT	ANT-AOG1	At2G41710	AP2.01	/	/	/	0.18	0.05	0.28	0.85	/	/
	ANT-AOG3	At3G54320	WRI1	/	/	/	0.24	0.08	0.31	0.95	fatty acid biosynthetic	Sanjaya et al., 2011; To et al., 2012; Ma et al., 2015; Bhattacharya et al., 2016
	ANT-AOG4	At1G16060	WRI3	√	Í	0.36	0.17	0.06	0.38	0.41
		At1G79700	WRI4		Í		0.33	0.09	0.26	-0.4
	ANT-AOG5	At5G57390	AIL5/PLT5	/	/	/	0.14	0.05	0.35	0.48	shoot, root, flower development	Prasad et al., 2011; Hofhuis et al., 2013
	ANT-AOG6	At5G65510	AIL7/PLT7	Í	Í	0.19	0.29	0.09	0.32	0.83	flower, root and shoot development	Prasad et al., 2011; Hofhuis et al., 2013; Krizek, 2015
		At5G10510	AIL6/PLT3		√		0.11	0.04	0.31	-0.58
	ANT-AOG7	At1G72570	AIL1	/	Í	/	0.28	0.11	0.39	/	/	/
	ANT-AOG8	At5G17430	PLT4/BBM	/	Í	/	0.29	0.08	0.29	0.61	root development	Galinha et al., 2007
	ANT-AOG9	At1G51190	PLT2	√	√	0.87	/	/	/	0.62	root formation	Galinha et al., 2007
		At3G20840	PLT1		√		0.06	0.02	0.3	0.87
	ANT-AOG11	At4G37750	ANT	/	Í	/	0.12	0.04	0.31	0.81	flower development	Klucher et al., 1996
DREBI	Ia-AOG1	At2G20880	ERF053	√	√	0.74	0.46	0.29	0.63	/	abiotic stresses (heat)	Hsieh et al., 2013
		At4G28140	ERF054		Í		0.16	0.1	0.62	0.9	leaf senescence	Hu et al., 2011
	Ib-AOG1	At1G64380	ERF061/RAP2.4g	/	/	/	0.4	0.08	0.22	0.82	/	/
	Ib-AOG2	At4G13620	ERF062/RAP2.4h	/	/	/	0.27	0.09	0.34	0.65	/	/
	Ib-AOG3	At1G78080	ERF059/RAP2.4/WIND1	√	√	0.7	0.22	0.07	0.3	0.34	callus formation; abiotic stresses (water homeostas， drought and salt tolerance)	Iwase et al., 2011; Rae et al., 2011； Rudnik et al., 2017
		At1G22190	ERF058/RAP2.4b/WIND2	/	Í		0.17	0.08	0.45	0.92
		At2G22200	ERF056/RAP2.4c	/	Í	/	0.55	0.14	0.26	0.74	/	/
		At4G39780	ERF060/RAP2.4f	/	Í	＃	0.45	0.09	0.2	0.8	/	/
		At5G65130	ERF057/RAP2.4e/WIND4	/	Í		0.44	0.13	0.28	/	/	/
		At1G36060	ERF055/RAP2.4a/WIND3	√	/		0.3	0.15	0.51	/	abiotic stresses (drought)	Zhu et al., 2014
DREB II	IIa-AOG1	At5G67190	ERF010/DEAR2	√	Í	0.56	0.1	0.03	0.29	0.69	/	/
		At3G50260	ERF011/DEAR1/CEJ1		Í		/	/	/	/	dwarf phenotype; abiotic stresses (cold) and biotic stresses	Tsutsui et al., 2009
		At2G23340	ERF008/DEAR3	Í	Í	0.23	0.33	0.13	0.39	0.75	/	/
		At4G36900	ERF009/RAP2.10/DEAR4		Í		0.23	0.07	0.31	0.95	regulator of cell death	Coego et al., 2014
		At4G06746	ERF007/RAP2.9/DEAR5	Í	Í	0.61	0.36	0.17	0.47	/	/	/
		At1G46768	ERF006/RAP2.1/DEAR6		Í		/	/	/	/	abiotic stresses (cold)	Dong & Liu, 2010
	IIb-AOG1	At1G21910	ERF012/DREB26	Í	Í	＃	0.36	0.09	0.25	0.73	abiotic stresses (salt and osmotic)	Kazama et al., 2013
		At1G77640	ERF013		Í		0.26	0.1	0.38	0.23	/	/
		At1G44830	ERF014		√		0.2	0.08	0.41	0.74	pectin biosynthesis; immune responses	Nakano et al., 2012; Zhang et al., 2016
	IIb-AOG3	At4G31060	ERF015	/	/	/	0.4	0.1	0.24	-0.34	/	/
	IIb-AOG4	At1G19210	ERF017	√	√	0.87	0.22	0.13	0.57	0.39	/	/
		At1G74930	ERF018/ORA47		Í		0.4	0.15	0.38	0.59	dwarf phenotype; abiotic stresses (water)	Chen et al., 2016
		At5G21960	ERF016	/	/	/	0.31	0.12	0.38	/	/	/
	IIc-AOG1	At1G22810	ERF019	√	Í	-0.12	0.33	0.11	0.33	0.31	delay plant growth; abiotic stresses (drought)	Scarpeci et al., 2017
		At1G71520	ERF020		Í		0.22	0.11	0.53	0.41	/	/
DREB III	IIIa-AOG1	At1G01250	ERF023	/	/	/	0.27	0.06	0.24	0.46	/	/
	IIIa-AOG2	At1G71450	ERF021/FUF1	/	/	/	0.29	0.1	0.33	/	flower development	Chen et al., 2015
		At1G33760	ERF022	/	/	/	0.22	0.1	0.45	/	somatic embryogenesis	Nowak et al., 2015
	IIIb-AOG1	At2G36450	ERF024/HRD/HARDY	/	/	/	0.19	0.07	0.35	/	abiotic stresses (salt and drought)	Abogadallah et al., 2011
	IIIb-AOG2	At5G52020	ERF025	/	/	/	0.28	0.11	0.38	0.69	/	/
		At1G12630	ERF027	/	Í	/	0.22	0.09	0.41	/	/	/
	IIIc-AOG2	At1G12610	ERF033/DDF1/DREB1F	√	Í	0.59	0.16	0.09	0.57	/	dwarf phenotype; abiotic stresses (cold, drought and heat, salt)	Magome et al., 2004; Kang et al., 2011
		At1G63030	ERF032/DDF2/DREB1E		Í		0.22	0.08	0.33	0.99
		At5G51990	ERF028/CBF4/DREB1D	√	Í	＃	0.12	0.09	0.74	0.37	abiotic stresses (drought)	Jaglo-Ottosen et al., 1998; Haake et al., 2004; Gilmour et al., 2004; Novillo et al., 2007; Wei et al., 2016; Zhao et al., 2016; Jia et al., 2016; Zhou et al., 2017
		At4G25490	ERF029/CBF1/DREB1B		√		/	/	/	/
		At4G25480	ERF031/CBF3/DREB1A		√		/	/	/	/	dwarf phenotype; abiotic stresses (cold)
		At4G25470	ERF030/CBF2/DREB1C		√		/	/	/	/
	IIId-AOG1	At2G44940	ERF034	√	Í	0.14	0.52	0.17	0.33	/	/	/
		At3G60490	ERF035		Í		0.33	0.12	0.37	-0.35
		At4G16750	ERF039	Í	Í	0.24	0.13	0.04	0.3	0.35	/	/
		At2G35700	ERF038		Í		0.16	0.06	0.36	0.92
	IIIe-AOG1	At2G25820	ERF042/ESE2	Í	Í	0.75	/	/	/	/	/	/
		At4G32800	ERF043		√		0.28	0.15	0.52	-0.78
	IIIe-AOG2	At3G16280	ERF036	/	/	/	0.26	0.09	0.34	0.1	/	/
		At1G77200	ERF037	/	/	/	0.27	0.08	0.3	0.63	/	/
		At5G25810	ERF040/TINY/TNY	√	Í	0.47	0.24	0.11	0.47	0.17	shoot development	Wilson et al., 1996
		At5G11590	ERF041/DREB3/TINY2		Í		0.16	0.07	0.48	0.29	/	/
DREB IV	IVa-AOG1	At5G05410	ERF045/	Í	Í	0.42	/	/	/	/	dwarf phenotype; abiotic stresses (water and heat)	Liu et al., 1998; Sakuma et al., 2006
		At3G11020	ERF044/DREB2B		Í		0.37	0.15	0.41	0.55	/
		At2G40340	ERF048/DREB2C	/	/	/	/	/	/	0.93	seed germination; abiotic stresses (cold)	Lee et al., 2010; Je et al., 2014
		At2G40350	ERF047/DREB2H	/	/	/	/	/	/	/	/	/
		At2G38340	ERF046/DREB2E/DREB19	/	/	/	0.3	0.12	0.41	0.73	abiotic stresses (salt and drought)	Krishnaswamy et al., 2011
	IVb-AOG1	At1G75490	ERF049/DREB2D	/	/	/	0.26	0.05	0.2	0.24	/	/
		At5G18450	ERF050/DREB2G	/	/	/	0.25	0.09	0.34	/	/	/
	IVb-AOG2	At2G40220	ERF052/ABI4	/	/	/	0.34	0.11	0.33	/	seed germination	Huang et al., 2017
	IVb-AOG3	At3G57600	ERF051/DREB2F	/	/	/	0.22	0.08	0.36	/	/	/
ERFV	Va-AOG1	At5G25190	ERF003/ESE3	／	／	/	0.14	0.06	0.39	0.4	/	/
	Va-AOG2	At5G25390	ERF005/SHN3	√	Í	0.28	0.36	0.1	0.28	0.79	wax Biosynthesis; abiotic stresses (cold)	/
		At5G11190	ERF004/SHN2		Í		0.18	0.06	0.31	0.36		Bolt et al., 2017
		At1G15360	ERF001/WIN1/SHN1	/	/	/	0.16	0.05	0.34	/	abiotic and biotic stresses	Sela et al., 2013
	Vb-AOG5	At5G19790	ERF002/RAP2.11	/	/	/	0.27	0.08	0.32	0.83	root development	Kim et al., 2012
ERFVI	VI-L-AOG1	At1G68550	ERF118/CRF10	√	Í	＃	0.16	0.21	1.31	0.11	／	/
		At1G25470	ERF116/CRF12				0.64	0.18	0.29	0.33
		At3G25890	ERF119/CRF11				0.3	0.09	0.29	0.47
		At1G49120	ERF117	/	/	/	0.39	0.23	0.59	/	/	/
	VI-AOG2	At4G23750	ERF064/CRF2/TMO3	√	Í	0.73	0.22	0.1	0.46	-0.05	lateral roots initiation	Jeon et al., 2016
		At4G11140	ERF063/CRF1		Í		0.41	0.16	0.39	0.03	root development	Raines et al., 2016
		At4G27950	ERF066/CRF4	√	Í	0.78	0.42	0.12	0.3	0.22	abiotic stresses (cold)	Zwack et al., 2016
		At5G53290	ERF065/CRF3		Í		0.27	0.14	0.54	-0.79	root development	Raines et al., 2016
		At1G22985	ERF069/CRF7	Í	Í	0.86	0.13	0.13	1	0.81	root development; dwarf phenotype	/
		At1G71130	ERF070/CRF8		Í		0.27	0.11	0.4	0.13		Ramaiah et al., 2014
		At2G46310	ERF068/CRF5	√	Í	-0.21	0.32	0.14	0.46	0.47	root development	Raines et al., 2016; Zwack et al., 2013
		At3G61630	ERF067/CRF6		Í		0.3	0.19	0.62	-0.65	root development; leaf senescence
ERFVII	VIIa-AOG1	At3G16770	ERF072/RAP2.3/AtEBP	/	/	/	0.29	0.1	0.43	-0.18	abiotic stresses (hypoxia)	Papdi et al., 2015
	VIIa-AOG2	At2G47520	ERF071/HRE2	/	/	/	/	/	/	0.66	abiotic stresses (hypoxia)	Eysholdt-Derzso & Asuter, 2017
	VIIa-AOG3	At1G72360	ERF073/HRE1	/	/	/	0.43	0.2	0.45	0.17
	VIIa-AOG4	At1G53910	ERF074/RAP2.12	√	Í	0.73	0.28	0.08	0.3	0.93	abiotic stresses	Zhao et al., 2012; Papdi et al., 2015; Paul et al., 2016
		At3G14230	ERF075/RAP2.2		√		0.18	0.08	0.46	0.37	low-oxygen response; hypoxia survival
ERFVIII	VIIIa-AOG1	At1G50640	ERF082/AtERF3	√	Í	0.67	0.18	0.07	0.42	0.95	/	/
		At3G20310	ERF083/AtERF7		Í		0.13	0.06	0.48	0.6
	VIIIa-AOG3	At1G28360	ERF081/AtERF12	/	/	/	/	/	/	/	/	/
	VIIIa-AOG4	At3G15210	ERF078/RAP2.5/AtERF4	√	Í	0.38	0.15	0.06	0.39	0.65	abiotic and biotic stresses	McGrath et al., 2005
		At1G53170	ERF079/AtERF8		Í		0.34	0.17	0.5	0.65	/	/
		At1G28370	ERF076/AtERF11	/	/	/	/	/	/	0.85	/	/
		At1G03800	ERF077/AtERF10	√	Í	0.32	0.48	0.3	0.61	0.51	/	/
		At5G44210	ERF080/AtERF9		√		0.41	0.13	0.32	0.91	abiotic and biotic stresses	Maruyama et al., 2013
	VIIIb-AOG1	At1G80580	ERF084	/	/	/	/	/	/	/	/	/
	VIIIb-AOG2	At1G12980	ERF089/ESR1/DRN	/	√	0.44	0.43	0.22	0.52	0.24	shoot regeneration	Matsuo & Banno, 2008
		At1G24590	ERF090/ESR2/DRNL	/	√		0.22	0.07	0.31	/	somatic embryo	Chandler et al., 2007; Matsuo & Banno, 2008
	VIIIb-AOG3	At5G13910	ERF085/LEP	/	/	/	0.12	0.06	0.48	0.86	hypocotyl development	van der Graaff et al., 2000
		At1G28160	ERF087	/	/	/	0.18	0.05	0.28	/	/	/
	VIIIb-AOG4	At1G12890	ERF088	/	/	/	0.48	0.16	0.34	0.24	/	/
	VIIIb-AOG5	At5G18560	ERF086/PUCHl	/	/	/	0.21	0.05	0.25	/	root development	Kang et al., 2013
ERFIX	IXa-AOG1	At2G44840	ERF099/AtERF13	/	/	/	/	/	/	-0.42	/	/
		At4G17500	ERF100/AtERF1A	√	√	0.74	0.22	0.09	0.4	-0.53	/	/
		At5G47220	ERF101/AtERF2		√		0.17	0.08	0.5	/	abiotic and biotic stresses	McGrath et al., 2005
	IXb-AOG1	At5G51190	ERF105	√	Í	0.77	0.37	0.1	0.27	-0.77	abiotic and biotic stresses	/
		At5G61600	ERF104		Í		0.34	0.1	0.3	-0.57
	IXb-AOG2	At4G17490	ERF103/AtERF6	√	Í	0.88	0.31	0.1	0.34	-0.41	abiotic and biotic stresses	Moffat et al., 2012; Son et al., 2012
		At5G47230	ERF102/AtERF5		Í		0.2	0.09	0.45	-0.34	/
		At5G07580	ERF106	Í	Í	0.8	0.18	0.08	0.45	0.87	/	/
		At5G61590	ERF107/DEWAX		Í		0.2	0.05	0.23	0.68	dwarf phenotype; wax biosynthesis	Go et al., 2014
	IXc-AOG1	At4G18450	ERF091	/	/	/	0.52	0.11	0.22	/	/	/
	IXc-AOG2	At3G23220	ERF095/ESE1	√	Í	＃	0.25	0.11	0.45	/	abiotic stresses (salt)	Zhang et al., 2011												At4G39780	-0.35	At1G21910	0.71	At1G68550	0.6	At3G23220	-0.21	At5G51990	0.46	At4G25490	0.6	At1G68840	0.75	At1G25560	0.58
		At5G43410	ERF096		Í		0.13	0.06	0.46	/	dwarf phenotype; abiotic (water loss) and biotic stresses	/												At5G65130		At1G77640		At1G25470		At5G43410		At4G25490		At4G25480		At1G25560		At3G25730
		At1G04370	ERF097/AtERF14		Í		0.06	0.03	0.39	/	/	Wang et al., 2015; Catinot et al., 2015												At5G65130	-0.34	At1G77640	0.43	At1G25470	0.15	At5G43410	0.11	At5G51990	-0.03	At4G25490	0.95	At1G68840	0.67	At1G25560	0.87
		At3G23230	ERF098/TDR1	/	/	/	0.13	0.06	0.45	/	root; abiotic stresses (salt)	Zhang et al., 2012; Mao et al., 2016												At1G36060		At1G44830		At3G25890		At1G04370		At4G25480		At4G25470		At3G25730		At1G13260
	IXc-AOG3	At3G23240	ERF092/AtERF1	/	/	/	0.21	0.07	0.36	0.41	root elongation	Mao et al., 2016												At4G39780	0.47	At1G21910	0.71	At1G68550	-0.05	At3G23220	0.88	At5G51990	0.47	At4G25480	0.47	At1G68840	0.72	At3G25730	0.5
	IXc-AOG4	At2G31230	ERF093/AtERF15	√	√	0.86	0.13	0.06	0.44	0.04	abiotic (drought) and biotic stresses	Zhang et al., 2015a; Lee et al., 2015												At1G36060		At1G44830		At3G25890		At1G04370		At4G25470		At4G25470		At1G13260		At1G13260
		At1G06160	ERF094/ORA59		√		0.31	0.11	0.34	/		Pré et al., 2008
ERFX	Xa-AOG1	At5G50080	ERF110	√	Í	0.17	0.39	0.16	0.4	/	/	/
		At1G43160	ERF108/RAP2.6		Í		/	/	/	/	dwarf phenotype	Krishnaswamy et al., 2011; Ali et al., 2013
		At5G64750	ERF111	/	/	/	0.24	0.08	0.35	0.85	/	/												At4G39780	-0.35	At1G21910	0.71	At1G68550	0.6	At3G23220	-0.21	At5G51990	0.46	At4G25490	0.6	At1G68840	0.75	At1G25560	0.58
	Xa-AOG2	At5G07310	ERF115	√	Í	-0.32	0.24	0.06	0.26	0.3	root development	Heyman et al., 2013												At5G65130		At1G77640		At1G25470		At5G43410		At4G25490		At4G25480		At1G25560		At3G25730
		At5G61890	ERF114/EBE		Í		0.16	0.07	0.43	0.86	shoot development	Mehrnia et al., 2013												At5G65130	-0.34	At1G77640	0.43	At1G25470	0.15	At5G43410	0.11	At5G51990	-0.03	At4G25490	0.95	At1G68840	0.67	At1G25560	0.87
		At5G13330	ERF113/RAP2.6L	/	√	0.09	0.22	0.06	0.27	0.92	abiotic stresses (salt and drought)	Krishnaswamy et al., 2011												At1G36060		At1G44830		At3G25890		At1G04370		At4G25480		At4G25470		At3G25730		At1G13260
		At2G33710	ERF112		Í		0.38	0.13	0.35	0.14	/	/												At4G39780	0.47	At1G21910	0.71	At1G68550	-0.05	At3G23220	0.88	At5G51990	0.47	At4G25480	0.47	At1G68840	0.72	At3G25730	0.5
	Xb-L-AOG1	At4G34410	ERF109/RRTF1	/	/	/	0.22	0.09	0.4	0.43	root development	Cai et al., 2014												At1G36060		At1G44830		At3G25890		At1G04370		At4G25470		At4G25470		At1G13260		At1G13260
		At2G20350	ERF120	/	/	/	/	/	/	/	/	/
		At5G67010	ERF121	/	/	/	/	/	/	/	/	/
		At5G67000	ERF122	/	/	/	/	/	/	/	/	/
RAV	RAV-AOG1	At1G50680	RAV5	Í	Í	-0.33	/	/	/	/	/	/
		At1G51120	RAV6		Í		0.29	0.11	0.39	/
	RAV-AOG2	At1G68840	RAV2/TEM2/EDF2	√	Í	＃	0.19	0.07	0.39	0.76	flower development; trichome formation	Chen et al., 2015; Matías-Hernández et al., 2016
		At1G25560	RAV2-Like/TEM1/EDF1		Í		0.19	0.08	0.4	-0.63	flower development
		At3G25730	RAV1-Like/EDF3		Í		0.18	0.09	0.52	0.28	flowering time; flower development	Hu et al., 2004; Chen et al., 2015
		At1G13260	RAV1/EDF4		√		0.1	0.05	0.46	-0.31
Soloist	AOG	At4G13040	APD1	/	/	/	/	/	/	/	biotic stresses	Giri et al., 2014
Note1: Type I FD: Type I functional divergence; PS: positive selection on PostDB; ρ: Pearson’s correlation coefficient of expression of paraologous pairs from A. thaliana, and orthologous pairs from A. thaliana and E. salsugineum; /: No data
Note2:#
Note 3: AIL: AINTEGUMENTA-LIKE; CHO1: CHOTTO1; BBM: BABY BOOM; PLT: PLETHORA; ANT: AINTEGUMENTA; WRI: WRINKLED; SNZ: SCHNARCHZAPFEN; SMZ: SCHLAFMUTZE; TOM: TARGET OF EAT; AP2: APETALA2; WIND: WOUND INDUCED DEDIFFERENTIATION; RAP: RELATED TO APETALA; RAV: RELATED TO ABI3/VP1; DREB: DRE ELEMENT-BINDING FACTOR; ERF: ETHYLENE RESPONSE FACTOR; TG: TRANSLUCENT GREEN; DEAR: DREB AND EAR MOTIF PROTEIN; F…
Reference
Abogadallah GM, Nada RM, Malinowski R, Quick P. 2011. Overexpression of HARDY, an AP2/ERF gene from Arabidopsis, improves drought and salt tolerance by reducing transpiration and sodium uptake in transgenic Trifolium alexandrinum L. Planta 233: 1265–1276.
Ali MA, Abbas A, Kreil DP, Bohlmann H. 2013. Overexpression of the transcription factor RAP2.6 leads to enhanced callose deposition in syncytia and enhanced resistance against the beet cyst nematode Heterodera schachtii in Arabidopsis roots. BMC Plant Biology 13: 47.
Bhattacharya S, Das N, Maiti MK. 2016. Cumulative effect of heterologous AtWRI1 gene expression and endogenous BjAGPase gene silencing increases seed lipid content in Indian mustard Brassica juncea. Plant Physiology and Biochemistry 107: 204–213.
Bolt S, Zuther E, Zintl S, Hincha DK, Schmülling T. 2017. ERF105 is a transcription factor gene of Arabidopsis thaliana required for freezing tolerance and cold acclimation. Plant, Cell & Environment 40: 108–120.
Cai XT, Xu P, Zhao PX, Liu R, Yu LH, Xiang CB. 2014. Arabidopsis ERF109 mediates cross-talk between jasmonic acid and auxin biosynthesis during lateral root formation. Nature Communications 5: 5833.
Catinot J, Huang JB, Huang PY, Tseng MY, Chen YL, Gu SY, Lo WS, Wang LC, Chen YR, Zimmerli L. 2015. ETHYLENE RESPONSE FACTOR 96 positively regulates Arabidopsis resistance to necrotrophic pathogens by direct binding to GCC elements of jasmonate- and ethylene-responsive defence genes. Plant, Cell & Environment 38: 2721–2734.
Chandler JW, Cole M, Flier A, Grewe B, Werr W. 2007. The AP2 transcription factors DORNROSCHEN and DORNROSCHEN-LIKE redundantly control Arabidopsis embryo patterning via interaction with PHAVOLUTA. Development 134: 1653–1662.
Chen HY, Hsieh EJ, Cheng MC, Chen CY, Hwang SY, Lin TP. 2016. ORA47 (octadecanoid-responsive AP2/ERF-domain transcription factor 47) regulates jasmonic acid and abscisic acid biosynthesis and signaling through binding to a novel cis-element. New Phytologist 211: 599–613.
Chen WH, Li PF, Chen MK, Lee YI, Yang CH. 2015. FOREVER YOUNG FLOWER negatively regulates ethylene response DNA-binding factors by activating an ethylene-responsive factor to control Arabidopsis floral organ senescence and abscission. Plant Physiology 168: 1666–1683.
Coego A, Brizuela E, Castillejo P, Ruíz S, Koncz C, del Pozo JC, Piñeiro M, Jarillo JA, Paz-Ares J, León J. et al. 2014. The TRANSPLANTA collection of Arabidopsis lines: a resource for functional analysis of transcription factors based on their conditional overexpression. Plant Journal 77, 944-953.
Dong CJ, Liu JY. 2010. The Arabidopsis EAR-motif-containing protein RAP2.1 functions as an active transcriptional repressor to keep stress responses under tight control. BMC Plant Biology 10: 47.
Galinha C, Hofhuis H, Luijten M, Willemsen V, Blilou I, Heidstra R, Scheres B. 2007. PLETHORA proteins as dose-dependent master regulators of Arabidopsis root development. Nature 449: 1053–1057.
Gilmour SJ, Fowler SG, Thomashow MF. 2004. Arabidopsis transcriptional activators CBF1, CBF2, and CBF3 have matching functional activities. Plant Molecular Biology 54: 767–781.
Giri MK, Swain S, Gautam JK, Singh S, Singh N, Bhattacharjee L, Nandi AK. 2014. The Arabidopsis thaliana At4g13040 gene, a unique member of the AP2/EREBP family, is a positive regulator for salicylic acid accumulation and basal defense against bacterial pathogens. Journal of Plant Physiology 171:860–867.
Go YS, Kim H, Kim HJ, Suh MC. 2014. Arabidopsis cuticular wax biosynthesis is negatively regulated by the DEWAX gene encoding an AP2/ERF-type transcription factor. Plant Cell 26: 1666–1680.
Haake V, Cook D, Riechmann L, Pineda O, Thomashow MF, Zhang JZ. 2002. Transcription factor CBF4 is a regulator of drought adaptation in Arabidopsis. Plant Physiology 130: 639–648.
Heyman J, Cools T, Vandenbussche F, Heyndrickx KS, Van Leene J, Vercauteren I, Vanderauwera S, Vandepoele K, De Jaeger G, Van Der Straeten D, et al. 2013. ERF115 controls root quiescent center cell division and stem cell replenishment. Science 342: 860–863.
Hofhuis H, Laskowski M, Du Y, Prasad K, Grigg S, Pinon V, Scheres B. 2013. Phyllotaxis and rhizotaxis in Arabidopsis are modified by three plethora transcription factors. Current Biology 23: 956–962.
Hsieh EJ, Cheng MC, Lin TP. 2013. Functional characterization of an abiotic stress-inducible transcription factor AtERF53 in Arabidopsis thaliana. Plant Molecular Biology 82: 223–237.
Hu YX, Wang YH, Liu XF, Li JY. 2004. Arabidopsis RAV1 is down-regulated by brassinosteroid and may act as a negative regulator during plant development. Cell Research 14: 8–15.
Huang X, Zhang X, Gong Z, Yang S, Shi Y. 2017. ABI4 represses the expression of type-A ARRs to inhibit seed germination in Arabidopsis. Plant Journal 89: 354–365.
Nowak K, Wójcikowska B, Gaj MD. 2015. ERF022 impacts the induction of somatic embryogenesis in Arabidopsis through the ethylene-related pathway. Planta 241: 967–985.
Iwase A, Mitsuda N, Koyama T, Hiratsu K, Kojima M, Arai T, Inoue Y, Seki M, Sakakibara H, Sugimoto K, et al. 2011. The AP2/ERF transcription factor WIND1 controls cell dedifferentiation in Arabidopsis. Current Biology 21: 508–514.
Jaglo-Ottosen KR, Gilmour SJ, Zarka DG, Schabenberger O, Thomashow MF. 1998. Arabidopsis CBF1 overexpression induces COR genes and enhances freezing tolerance. Science 280: 104–106.
Je J, Chen H, Song C, Lim CO. 2014. Arabidopsis DREB2C modulates ABA biosynthesis during germination. Biochemical and Biophysical Research Communications 452: 91–98.
Jeon J, Cho C, Lee MR, Van Binh N, Kim J. 2016. CYTOKININ RESPONSE FACTOR2 (CRF2) and CRF3 Regulate Lateral Root Development in Response to Cold Stress in Arabidopsis. Plant Cell 28:1828–1843.
Jia Y, Ding Y, Shi Y, Zhang X, Gong Z, Yang S. 2016. The cbfs triple mutants reveal the essential functions of CBFs in cold acclimation and allow the definition of CBF regulons in Arabidopsis. New Phytologist 212: 345–353.
Eysholdt-Derzsó E, Sauter M. 2017. Root bending ts antagonistically affected by hypoxia and ERF-mediated transcription via auxin signaling. Plant Physiology 175:412–423.
Kang HG, Kim J, Kim B, Jeong H, Choi SH, Kin EK, Lee HY, Lim PO. 2011. Overexpression of FTL1/DDF1, an AP2 transcription factor, enhances tolerance to cold, drought, and heat stresses in Arabidopsis thaliana. Plant Science 180: 634–641.
Kang NY, Lee HW, Kim J. 2013. The AP2/EREBP gene PUCHI Co-Acts with LBD16/ASL18 and LBD18/ASL20 downstream of ARF7 and ARF19 to regulate lateral root development in Arabidopsis. Plant and Cell Physiology 54: 1326–1334.
Kazama D, Itakura M, Kurusu T, Mitsuda N, Ohme-Takagi M, Tada Y. 2013. Identification of chimeric repressors that confer salt and osmotic stress tolerance in Arabidopsis. Plants (Basel) 2: 769–785.
Kim MJ, Ruzicka D, Shin R, Schachtman DP. 2012. The Arabidopsis AP2/ERF transcription factor RAP2.11 modulates plant response to low-potassium conditions. Molecular Plant 5: 1042–1057.
Klucher KM, Chow H, Reiser L, Fischer RL. 1996. The AINTEGUMENTA gene of Arabidopsis required for ovule and female gametophyte development is related to the floral homeotic gene APETALA2. Plant Cell 8: 137–153.
Krishnaswamy S, Verma S, Rahman MH, Kav NN. 2011. Functional characterization of four APETALA2-family genes (RAP2.6, RAP2.6L, DREB19 and DREB26) in Arabidopsis. Plant Molecular Biology 75: 107–127.
Krizek BA. 2015. AINTEGUMENTA-LIKE genes have partly overlapping functions with AINTEGUMENTA but make distinct contributions to Arabidopsis thaliana flower development. Journal of Experimental Botany 66: 4537–4549.
Lee SB, Lee SJ, Kim SY. 2015. AtERF15 is a positive regulator of ABA response. Plant Cell Reports 34: 71–81.
Lee Sj, Kang JY, Park HJ, Kim MD, Bae MS, Choi HI, Kim SY. 2010. DREB2C interacts with ABF2, a bZIP protein regulating abscisic acid-responsive gene expression, and its overexpression affects abscisic acid sensitivity. Plant Physiology 153: 716–727.
To A, Joubès J, Barthole G, Lécureuil A, Scagnelli A, Jasinski S, Lepiniec L, Baud S. 2012. WRINKLED transcription factors orchestrate tissue-specific regulation of fatty acid biosynthesis in Arabidopsis. Plant Cell 24: 5007–5023.
Liu Q, Kasuga M, Sakuma Y, Abe H, Miura S, Yamaguchi-Shinozaki K, Shinozaki K. 1998. Two transcription factors, DREB1 and DREB2, with an EREBP/AP2 DNA binding domain separate two cellular signal transduction pathways in drought- and low-temperature-responsive gene expression, respectively, in Arabidopsis. Plant Cell 10: 1391–1406.
Ma W, Kong Q, Grix M, Mantyla JJ, Yang Y, Benning C, Ohlrogge JB. 2015. Deletion of a C-terminal intrinsically disordered region of WRINKLED1 affects its stability and enhances oil accumulation in Arabidopsis. Plant Journal 83: 864–874.
Magome H, Yamaguchi S, Hanada A, Kamiya Y, Oda K. 2004. dwarf and delayed-flowering 1, a novel Arabidopsis mutant deficient in gibberellin biosynthesis because of overexpression of a putative AP2 transcription factor. Plant Journal 37: 720–729.
Mao JL, Miao ZQ, Wang Z, Yu LH, Cai XT, Xiang CB. 2016. Arabidopsis ERF1 mediates cross-talk between ethylene and auxin biosynthesis during primary root elongation by regulating ASA1 expression. PLoS Genetics 12: e1005760.
Maruyama Y, Yamoto N, Suzuki Y, Chiba Y, Yamazaki K, Sato T, Yamaguchi J. 2013. The Arabidopsis transcriptional repressor ERF9 participates in resistance against necrotrophic fungi. Plant Science 213: 79–87.
Matías-Hernandez L, Aguilar-Jaramillo AE, Osnato M, Weinstain R, Shani E, Suárez-López P, Pelaz S. 2016. TEMPRANILLO reveals the mesophyll as crucial for epidermal trichome formation. Plant Physiology 170: 1624–1639.
Matsuo N, Banno H. 2008. The Arabidopsis transcription factor ESR1 induces in vitro shoot regeneration through transcriptional activation. Plant Physiology and Biochemistry 46: 1045–1050.
McGrath KC, Dombrecht B, Manners JM, Schenk PM, Edgar CI, Maclean DJ, Scheible WR, Udvardi MK, Kazan K. 2005. Repressor- and activator-type ethylene response factors functioning in jasmonate signaling and disease resistance identified via a genome-wide screen of Arabidopsis transcription factor gene expression. Plant physiology 139: 949–959.
Mehrnia M, Balazadeh S, Zanor MI, Mueller-Roeber B. 2013. EBE, an AP2/ERF transcription factor highly expressed in proliferating cells, affects shoot architecture in Arabidopsis. Plant Physiology 162: 842–857.
Moffat CS, Ingle RA, Wathugala DL, Saunders NJ, Knight H, Knight MR. 2012. ERF5 and ERF6 play redundant roles as positive regulators of JA/Et-mediated defense against Botrytis cinerea in Arabidopsis. PLoS One 7: e35995.
Nakano T, Naito Y, Kakegawa K, Ohtsuki N, Tsujimoto-Inui Y, Shinshi H, Suzuki K. 2012. Increase in pectin deposition by overexpression of an ERF gene in cultured cells of Arabidopsis thaliana. Biotechnology Letters 34: 763–769.
Novillo F, Medina J, Salinas J. 2007. Arabidopsis CBF1 and CBF3 have a different function than CBF2 in cold acclimation and define different gene classes in the CBF regulon. Proceedings of the National Academy of Sciences, USA 104: 21002–21007.
Papdi C, Pérez-Salamõ I, Joseph MP, Giuntoli B, Bögre L, Koncz C, Szabados L. 2015. The low oxygen, oxidative and osmotic stress responses synergistically act through the ethylene response factor VII genes RAP2.12, RAP2.2 and RAP2.3. Plant Journal 82: 772–784.
Paul MV, Iyer S, Amerhauser C, Lehmann M, van Dongen JT, Geigenberger P. 2016. Oxygen sensing via the ethylene response transcription factor RAP2.12 affects plant metabolism and performance under both normoxia and hypoxia. Plant Physiology 172:141-153.
Prasad K, Grigg SP, Barkoulas M, Yadav RK, Sanchez-Perez GF, Pinon V, Blilou I, Hofhuis H, Dhonukshe P, Galinha C, et al. 2011. Arabidopsis PLETHORA transcription factors control phyllotaxis. Current Biology 21: 1123-1128.
Pré M, Atallah M, Champion A, De Vos M, Pieterse CM, Memelink J. 2008. The AP2/ERF domain transcription factor ORA59 integrates jasmonic acid and ethylene signals in plant defense. Plant Physiology 147: 1347–1357.
Rae L, Lao NT, Kavanagh TA. 2011. Regulation of multiple aquaporin genes in Arabidopsis by a pair of recently duplicated DREB transcription factors. Planta 234: 429–444.
Raines T, Shanks C, Cheng CY, McPherson D, Argueso CT, Kim HJ, Franco-Zorrilla JM, López-Vidriero I, Solano R, Vaňková R, et al. 2016. The cytokinin response factors modulate root and shoot growth and promote leaf senescence in Arabidopsis. Plant Journal 85: 134–147.
Ramaiah M, Jain A, Raghothama KG. 2014. Ethylene response factor070 regulates root development and phosphate starvation-mediated responses. Plant Physiology 164: 1484–1498.
Rudnik R, Bulcha JT, Reifschneider E, Ellersiek U, Baier M. 2017. Specificity versus redundancy in the RAP2.4 transcription factor family of Arabidopsis thaliana: transcriptional regulation of genes for chloroplast peroxidases. BMC Plant Biology 17: 144.
Sakuma Y, Maruyama K, Osakabe Y, Qin F, Seki M, Shinozaki K, Yamaguchi-Shinozaki K. 2006. Functional analysis of an Arabidopsis transcription factor, DREB2A, involved in drought-responsive gene expression. Plant Cell 18: 1292–1309.
Sanjaya, Durrett TP, Weise SE, Benning C. 2011. Increasing the energy density of vegetative tissues by diverting carbon from starch to oil biosynthesis in transgenic Arabidopsis. Plant Biotechnology Journal 9: 874–883.
Scarpeci TE, Frea VS, Zanor MI, Valle EM. 2017. Overexpression of AtERF019 delays plant growth and senescence, and improves drought tolerance in Arabidopsis. Journal of Experimental Botany 68:673–685.
Sela D, Buxdorf K, Shi JX, Feldmesser E, Schreiber L, Aharoni A, Levy M. 2013. Overexpression of AtSHN1/WIN1 provokes unique defense responses. PLoS One 8: e70146.
Son GH, Wan J, Kim HJ, Nguyen XC, Chung WS, Hong JC, Stacey G. 2012. Ethylene-responsive element-binding factor 5, ERF5, is involved in chitin-induced innate immunity response. Molecular Plant –Microbe Interactions 25: 48–60.
Tsutsui T, Kato W, Asada Y, Sako K, Sato T, Sonoda Y, Kidokoro S, Yamaguchi-Shinozaki K, Tamaoki M, Arakawa K, et al. 2009. DEAR1, a transcriptional repressor of DREB protein that mediates plant defense and freezing stress responses in Arabidopsis. Journal of Plant Research 122: 633–643.
van der Graaff E, Dulk-Ras AD, Hooykaas PJ, Keller B. 2000. Activation tagging of the LEAFY PETIOLE gene affects leaf petiole development in Arabidopsis thaliana. Development 127: 4971–4980.
Wang X, Liu S, Tian H, Wang S, Chen JG. 2015. The small ethylene response factor ERF96 is involved in the regulation of the abscisic acid response in Arabidopsis. Frontiers in Plant Science 6: 1064.
Wei T, Deng K, Gao Y, Liu Y, Yang M, Zhang L, Zheng X, Wang C, Song W, Chen C, et al. 2016. Arabidopsis DREB1B in transgenic Salvia miltiorrhiza increased tolerance to drought stress without stunting growth. Plant Physiology and Biochemistry 104: 17–28.
Wilson K. Long D, Swinburne J, Coupland G. 1996. A dissociation insertion causes a semidominant mutation that increases expression of TINY, an Arabidopsis gene related to APETALA2. Plant Cell 8: 659–671.
Xu H, Wang X, Chen J. 2010. Overexpression of the Rap2.4f transcriptional factor in Arabidopsis promotes leaf senescence. Science China Life Science 53:1221-1226.
Yant L, Mathieu J, Dinh TT, Ott F, Lanz C, Wollmann H, Chen X, Schmid M. 2010. Orchestration of the floral transition and floral development in Arabidopsis by the bifunctional transcription factor APETALA2. Plant Cell 22: 2156–2170.
Zhang B, Wang L, Zeng L, Zhang C, Ma H. 2015b. Arabidopsis TOE proteins convey a photoperiodic signal to antagonize CONSTANS and regulate flowering time. Genes & Development 29: 975–987.
Zhang H, Hong Y, Huang L, Li D, Song F. 2016. Arabidopsis AtERF014 acts as a dual regulator that differentially modulates immunity against Pseudomonas syringae pv. tomato and Botrytis cinerea. Scientific Reports 6: 30251.
Zhang H, Huang L, Dai Y, Liu S, Hong Y, Tian L, Huang L, Cao Z, Li D, Song F. 2015a. Arabidopsis AtERF15 positively regulates immunity against Pseudomonas syringae pv. tomato DC3000 and Botrytis cinerea. Frontiers in plant science 6: 686.
Zhang L, Li Z, Quan R, Li G, Wang R, Huang R. 2011. An AP2 domain-containing gene, ESE1, targeted by the ethylene signaling component EIN3 is important for the salt response in Arabidopsis. Plant Physiology 157: 854–865.
Zhang Z, Wang J, Zhang R, Huang R. 2012. The ethylene response factor AtERF98 enhances tolerance to salt through the transcriptional activation of ascorbic acid synthesis in Arabidopsis. Plant Journal 71: 273–287.
Zhao C, Zhang Z, Xie S, Si T, Li Y, Zhu JK. 2016. Mutational evidence for the critical role of cbf genes in cold acclimation in Arabidopsis. Plant Physiology 171: 2744-2759.
Zhao Y, Wei T, Yin KQ, Chen Z, Gu H, Qu LJ, Qin G. 2012. Arabidopsis RAP2.2 plays an important role in plant resistance to Botrytis cinerea and ethylene responses. New Phytologist 195:450-460.
Zhou MQ, Chen H, Wei DH, Ma H, Lin J. 2017. Arabidopsis CBF3 and DELLAs positively regulate each other in response to low temperature. Scientific Reports 7: 39819.
Zhu D, Wu Z, Cao G, Li J, Wei J, Tsuge T, Gu H, Aoyama T, Qu LJ. 2014. TRANSLUCENT GREEN, an ERF family transcription factor, controls water balance in Arabidopsis by activating the expression of aquaporin genes. Molecular Plant 7: 601–615.
Zwack PJ, Compton MA, Adams CI, Rashotte AM. 2016. Cytokinin response factor 4 (CRF4) is induced by cold and involved in freezing tolerance. Plant Cell Reports 35: 573–584.
Zwack PJ, Robinson BR, Risley MG, Rashotte AM. 2013. Cytokinin response factor 6 negatively regulates leaf senescence and is induced in response to cytokinin and numerous abiotic stresses. Plant and Cell Physiology 54: 971–981.

## Sheet: Table S2
Table S2. Taxa included in this study and data collection.
Species Name	Sources Name	Website	References
Arabidopsis thaliana	Phytozome v12	https://Phytozome.jgi.doe.gov/	Lamesch et al., 2012
Arabidopsis lyrata	Phytozome v12	https://Phytozome.jgi.doe.gov/	Hu et al., 2011
Capsella rubella	Phytozome v12	https://Phytozome.jgi.doe.gov/	Slotte et al., 2013
Boechera stricta	Phytozome v12	https://Phytozome.jgi.doe.gov/	Windsor et al., 2006
Leavenworthia alabamica	UCSC Genome Browser	https://genome.ucsc.edu/	Haudry et al., 2013
Brassica rapa	Phytozome v12	https://Phytozome.jgi.doe.gov/	Wang et al., 2011
Sisybrium irio	UCSC Genome Browser	https://genome.ucsc.edu/	Haudry et al., 2013
Schrenkiella parvula	Thellungiella home	http://thellungiella.org/	Dassanayake et al., 2011
Eutrema salsuginea	Phytozome v12	https://Phytozome.jgi.doe.gov/	Yang et al., 2013
Aethionema arabicum	UCSC Genome Browser	https://genome.ucsc.edu/	Haudry et al., 2013
Carica papaya	Phytozome v12	https://Phytozome.jgi.doe.gov/	Ming et al., 2008
Theobroma cacao	Phytozome v12	https://Phytozome.jgi.doe.gov/	Motamayor et al., 2013
Populus trichocarpa	Phytozome v12	https://Phytozome.jgi.doe.gov/	Tuskan et al., 2006
Glycine max	Phytozome v12	https://Phytozome.jgi.doe.gov/	Schmutz et al., 2010
Vigna unguiculata	Phytozome v12	https://Phytozome.jgi.doe.gov/	Muñoz-Amatriaín et al., 2017
Phaseolus vulgaris	Phytozome v12	https://Phytozome.jgi.doe.gov/	Vlasova et al., 2016
Medicago truncatula	Phytozome v12	https://Phytozome.jgi.doe.gov/	Young et al., 2011
Trifolium pratense	Phytozome v12	https://Phytozome.jgi.doe.gov/	De Vega et al., 2015
Fragaria vesca	Phytozome v12	https://Phytozome.jgi.doe.gov/	Shulaev et al., 2011
Cucumis sativus	Phytozome v12	https://Phytozome.jgi.doe.gov/	Huang et al., 2009
Helianthus annuus	Sunflower Genome Database	https://Phytozome.jgi.doe.gov/	Badouin et al., 2017
Lactuca sativa	Phytozome v12	https://Phytozome.jgi.doe.gov/	Reyes-Chin-Wo et al., 2017
Solanum lycopersicum	Phytozome v12	https://Phytozome.jgi.doe.gov/	Tomato Genome Consortium, 2012
Mimulus guttatus	Phytozome v12	https://Phytozome.jgi.doe.gov/	Hellsten et al., 2013
Nelumbo nucifera	LOTUS-DB	http://lotus-db.wbgcas.cn	Ming et al., 2013
Aquilegia coerulea	Phytozome v12	https://Phytozome.jgi.doe.gov/	Phytozome
Oryza sativa	Phytozome v12	https://Phytozome.jgi.doe.gov/	Ouyang et al., 2007
Brachypodium distachyon	Phytozome v12	https://Phytozome.jgi.doe.gov/	The International Brachypodium Initiative, 2010
Panicum hallii	Phytozome v12	https://Phytozome.jgi.doe.gov/	Phytozome)
Setaria italica	Phytozome v12	https://Phytozome.jgi.doe.gov/	Bennetzen et al., 2012
Sorghum bicolor	Phytozome v12	https://Phytozome.jgi.doe.gov/	Paterson et al., 2009
Zea mays	Phytozome v12	https://Phytozome.jgi.doe.gov/	Hirsch et al., 2016
Ananas comosus	Phytozome v12	https://Phytozome.jgi.doe.gov/	Ming et al., 2015)
Musa acuminata	Phytozome v12	https://Phytozome.jgi.doe.gov/	D’Hont et al., 2012
Spirodela polyrihiza	Phytozome v12	https://Phytozome.jgi.doe.gov/	Wang et al., 2014
Zostera marina	Phytozome v12	https://Phytozome.jgi.doe.gov/	Olsen et al., 2016)
Amborella trichopoda	Phytozome v12	https://Phytozome.jgi.doe.gov/	Amborella Genome Project, 2013
Selaginella moellendorffii	Phytozome v12	https://Phytozome.jgi.doe.gov/	Banks et al., 2011
Reference

## Sheet: Table S3
Table S3 List of AP2/ERF genes
Subfamily	Gene name	Gene id	Subfamily	Gene name	Gene id	Subfamily	Gene name	Gene id	Subfamily	Gene name	Gene id	Subfamily	Gene name	Gene id	Subfamily	Gene name	Gene id	Subfamily	Gene name	Gene id	Subfamily	Gene name	Gene id	Subfamily	Gene name	Gene id	Subfamily	Gene name	Gene id	Subfamily	Gene name	Gene id	Subfamily	Gene name	Gene id	Subfamily	Gene name	Gene id
AP2	Amtr.scaffold00019.292	Amtrevm_27.model.AmTr_v1.0__scaffold00019.292	I	Amtr.scaffold00009.427	Amtrevm_27.model.AmTr_v1.0__scaffold00009.427	II	Amtr.scaffold00007.391	Amtrevm_27.model.AmTr_v1.0__scaffold00007.391	III	Amtr.scaffold00021.214	Amtrevm_27.model.AmTr_v1.0__scaffold00021.214	IV	Amtr.scaffold00007.27	Amtrevm_27.model.AmTr_v1.0__scaffold00007.27	V	Amtr.scaffold00003.139	Amtrevm_27.model.AmTr_v1.0__scaffold00003.139	VI	Amtr.scaffold00077.139	Amtrevm_27.model.AmTr_v1.0__scaffold00077.139	VII	Amtr.scaffold00003.101	Amtrevm_27.model.AmTr_v1.0__scaffold00003.101	VIII	Amtr.scaffold00002.489	Amtrevm_27.model.AmTr_v1.0__scaffold00002.489	IX	Amtr.scaffold00009.83	Amtrevm_27.model.AmTr_v1.0__scaffold00009.83	X	Amtr.scaffold00010.53	Amtrevm_27.model.AmTr_v1.0__scaffold00010.53	RAV	Amtr.scaffold00007.249	Amtrevm_27.model.AmTr_v1.0__scaffold00007.249	Soloist	Amtr.scaffold00013.233	Amtrevm_27.model.AmTr_v1.0__scaffold00013.233
	Amtr.scaffold00019.64	Amtrevm_27.model.AmTr_v1.0__scaffold00019.64		Amtr.scaffold00010.176	Amtrevm_27.model.AmTr_v1.0__scaffold00010.176		Amtr.scaffold00007.392	Amtrevm_27.model.AmTr_v1.0__scaffold00007.392		Amtr.scaffold00040.194	Amtrevm_27.model.AmTr_v1.0__scaffold00040.194		Amtr.scaffold00022.382	Amtrevm_27.model.AmTr_v1.0__scaffold00022.382		Amtr.scaffold00006.294	Amtrevm_27.model.AmTr_v1.0__scaffold00006.294		Amtr.scaffold00079.2	Amtrevm_27.model.AmTr_v1.0__scaffold00079.2		Amtr.scaffold00003.102	Amtrevm_27.model.AmTr_v1.0__scaffold00003.102		Amtr.scaffold00010.303	Amtrevm_27.model.AmTr_v1.0__scaffold00010.303		Amtr.scaffold00009.85	Amtrevm_27.model.AmTr_v1.0__scaffold00009.85		Amtr.scaffold00010.54	Amtrevm_27.model.AmTr_v1.0__scaffold00010.54		Amtr.scaffold00013.54	Amtrevm_27.model.AmTr_v1.0__scaffold00013.54		Anco.016102.1	Aco016102.1
	Amtr.scaffold00022.332	Amtrevm_27.model.AmTr_v1.0__scaffold00022.332		Amtr.scaffold00089.56	Amtrevm_27.model.AmTr_v1.0__scaffold00089.56		Amtr.scaffold00025.300	Amtrevm_27.model.AmTr_v1.0__scaffold00025.300		Amtr.scaffold00040.196	Amtrevm_27.model.AmTr_v1.0__scaffold00040.196		Amtr.scaffold00023.14	Amtrevm_27.model.AmTr_v1.0__scaffold00023.14		Amtr.scaffold00019.321	Amtrevm_27.model.AmTr_v1.0__scaffold00019.321		Amtr.scaffold00097.53	Amtrevm_27.model.AmTr_v1.0__scaffold00097.53		Amtr.scaffold00129.86	Amtrevm_27.model.AmTr_v1.0__scaffold00129.86		Amtr.scaffold00016.247	Amtrevm_27.model.AmTr_v1.0__scaffold00016.247		Amtr.scaffold00009.86	Amtrevm_27.model.AmTr_v1.0__scaffold00009.86		Amtr.scaffold00010.55	Amtrevm_27.model.AmTr_v1.0__scaffold00010.55		Anco.006706.1	Aco006706.1		Aqco.e5G002400.1	Aqcoe5G002400.1
	Amtr.scaffold00024.229	Amtrevm_27.model.AmTr_v1.0__scaffold00024.229		Amtr.scaffold00107.26	Amtrevm_27.model.AmTr_v1.0__scaffold00107.26		Amtr.scaffold00051.83	Amtrevm_27.model.AmTr_v1.0__scaffold00051.83		Amtr.scaffold00056.41	Amtrevm_27.model.AmTr_v1.0__scaffold00056.41		Amtr.scaffold00039.49	Amtrevm_27.model.AmTr_v1.0__scaffold00039.49		Amtr.scaffold00025.407	Amtrevm_27.model.AmTr_v1.0__scaffold00025.407		Anco.000347.1	Aco000347.1		Amtr.scaffold00129.96	Amtrevm_27.model.AmTr_v1.0__scaffold00129.96		Amtr.scaffold00026.86	Amtrevm_27.model.AmTr_v1.0__scaffold00026.86		Amtr.scaffold00021.142	Amtrevm_27.model.AmTr_v1.0__scaffold00021.142		Amtr.scaffold00016.53	Amtrevm_27.model.AmTr_v1.0__scaffold00016.53		Anco.012003.1	Aco012003.1		Arly.9U11310.t1	AL9U11310.t1
	Amtr.scaffold00035.43	Amtrevm_27.model.AmTr_v1.0__scaffold00035.43		Anco.001190.1	Aco001190.1		Amtr.scaffold00099.14	Amtrevm_27.model.AmTr_v1.0__scaffold00099.14		Amtr.scaffold00069.105	Amtrevm_27.model.AmTr_v1.0__scaffold00069.105		Anco.000059.1	Aco000059.1		Amtr.scaffold00058.29	Amtrevm_27.model.AmTr_v1.0__scaffold00058.29		Anco.000576.1	Aco000576.1		Anco.003993.1	Aco003993.1		Amtr.scaffold00040.172	Amtrevm_27.model.AmTr_v1.0__scaffold00040.172		Amtr.scaffold00021.144	Amtrevm_27.model.AmTr_v1.0__scaffold00021.144		Amtr.scaffold00017.187	Amtrevm_27.model.AmTr_v1.0__scaffold00017.187		Aqco.e3G011700.1	Aqcoe3G011700.1		Arth.4G13040.3	AT4G13040.3
	Amtr.scaffold00058.233	Amtrevm_27.model.AmTr_v1.0__scaffold00058.233		Anco.002824.1	Aco002824.1		Anco.002673.1	Aco002673.1		Amtr.scaffold00069.106	Amtrevm_27.model.AmTr_v1.0__scaffold00069.106		Anco.001600.1	Aco001600.1		Amtr.scaffold00068.50	Amtrevm_27.model.AmTr_v1.0__scaffold00068.50		Anco.006074.1	Aco006074.1		Anco.009511.1	Aco009511.1		Amtr.scaffold00049.247	Amtrevm_27.model.AmTr_v1.0__scaffold00049.247		Amtr.scaffold00111.88	Amtrevm_27.model.AmTr_v1.0__scaffold00111.88		Anco.001318.1	Aco001318.1		Aqco.e3G047000.1	Aqcoe3G047000.1		Bost.2021s0045.1	Bostr.2021s0045.1
	Amtr.scaffold00065.42	Amtrevm_27.model.AmTr_v1.0__scaffold00065.42		Anco.007650.1	Aco007650.1		Anco.012243.1	Aco012243.1		Amtr.scaffold00095.55	Amtrevm_27.model.AmTr_v1.0__scaffold00095.55		Anco.010173.1	Aco010173.1		Amtr.scaffold00069.95	Amtrevm_27.model.AmTr_v1.0__scaffold00069.95		Anco.006716.1	Aco006716.1		Anco.012157.1	Aco012157.1		Amtr.scaffold00057.212	Amtrevm_27.model.AmTr_v1.0__scaffold00057.212		Amtr.scaffold00111.90	Amtrevm_27.model.AmTr_v1.0__scaffold00111.90		Anco.002699.1	Aco002699.1		Aqco.e3G396900.1	Aqcoe3G396900.1		Brdi.3g43822.2	Bradi3g43822.2
	Amtr.scaffold00066.6	Amtrevm_27.model.AmTr_v1.0__scaffold00066.6		Anco.016346.1	Aco016346.1		Anco.018023.1	Aco018023.1		Amtr.scaffold00095.56	Amtrevm_27.model.AmTr_v1.0__scaffold00095.56		Aqco.e1G030300.1	Aqcoe1G030300.1		Amtr.scaffold00150.32	Amtrevm_27.model.AmTr_v1.0__scaffold00150.32		Anco.010738.1	Aco010738.1		Anco.021063.1	Aco021063.1		Amtr.scaffold00077.195	Amtrevm_27.model.AmTr_v1.0__scaffold00077.195		Amtr.scaffold00148.56	Amtrevm_27.model.AmTr_v1.0__scaffold00148.56		Anco.003196.1	Aco003196.1		Aqco.e5G352400.1	Aqcoe5G352400.1		Brra.H00503.1	Brara.H00503.1
	Amtr.scaffold00101.2	Amtrevm_27.model.AmTr_v1.0__scaffold00101.2		Aqco.e2G397000.1	Aqcoe2G397000.1		Anco.018980.1	Aco018980.1		Amtr.scaffold00099.104	Amtrevm_27.model.AmTr_v1.0__scaffold00099.104		Aqco.e1G150000.1	Aqcoe1G150000.1		Anco.004886.1	Aco004886.1		Anco.012562.1	Aco012562.1		Aqco.e6G195700.1	Aqcoe6G195700.1		Amtr.scaffold00115.2	Amtrevm_27.model.AmTr_v1.0__scaffold00115.2		Anco.005327.1	Aco005327.1		Anco.016213.1	Aco016213.1		Arly.1G24970.t1	AL1G24970.t1		Capa.supercontig_21.106	evm.model.supercontig_21.106
	Amtr.scaffold00159.24	Amtrevm_27.model.AmTr_v1.0__scaffold00159.24		Aqco.e4G147300.1	Aqcoe4G147300.1		Aqco.e3G290600.1	Aqcoe3G290600.1		Amtr.scaffold00099.26	Amtrevm_27.model.AmTr_v1.0__scaffold00099.26		Aqco.e1G409800.1	Aqcoe1G409800.1		Anco.013795.1	Aco013795.1		Anco.022052.1	Aco022052.1		Aqco.e7G104900.1	Aqcoe7G104900.1		Anco.001157.1	Aco001157.1		Anco.010430.1	Aco010430.1		Anco.017803.1	Aco017803.1		Arly.1G39740.t1	AL1G39740.t1		Caru.10005663m	Carubv10005663m
	Amtr.scaffold00202.3	Amtrevm_27.model.AmTr_v1.0__scaffold00202.3		Aqco.e5G456200.1	Aqcoe5G456200.1		Aqco.e5G145500.1	Aqcoe5G145500.1		Amtr.scaffold00111.25	Amtrevm_27.model.AmTr_v1.0__scaffold00111.25		Aqco.e2G082800.1	Aqcoe2G082800.1		Anco.014268.1	Aco014268.1		Aqco.e1G500100.1	Aqcoe1G500100.1		Aqco.e7G439900.1	Aqcoe7G439900.1		Anco.001898.1	Aco001898.1		Anco.010600.1	Aco010600.1		Anco.031075.1	Aco031075.1		Arly.1G58360.t1	AL1G58360.t1		Cusa.078000.1	Cucsa.078000.1
	Amtr.scaffold02210.1	Amtrevm_27.model.AmTr_v1.0__scaffold02210.1		Aqco.e6G063100.1	Aqcoe6G063100.1		Aqco.e6G018900.1	Aqcoe6G018900.1		Anco.003376.1	Aco003376.1		Aqco.e6G312600.1	Aqcoe6G312600.1		Anco.016902.1	Aco016902.1		Aqco.e2G182800.1	Aqcoe2G182800.1		Arly.1G62620.t1	AL1G62620.t1		Anco.002425.1	Aco002425.1		Anco.011669.1	Aco011669.1		Aqco.e5G252800.1	Aqcoe5G252800.1		Arly.1G58920.t1	AL1G58920.t1		Cusa.150110.1	Cucsa.150110.1
	Anco.001523.1	Aco001523.1		Aqco.e6G063200.1	Aqcoe6G063200.1		Aqco.e6G134000.1	Aqcoe6G134000.1		Anco.006004.1	Aco006004.1		Aqco.e7G076500.1	Aqcoe7G076500.1		Anco.021629.1	Aco021629.1		Aqco.e3G040500.1	Aqcoe3G040500.1		Arly.2G32040.t1	AL2G32040.t1		Anco.004208.1	Aco004208.1		Anco.012858.1	Aco012858.1		Aqco.e5G327100.1	Aqcoe5G327100.1		Arly.2G27810.t1	AL2G27810.t1		Eusa.10026242m	Thhalv10026242m
	Anco.001756.1	Aco001756.1		Arly.1G35640.t1	AL1G35640.t1		Aqco.e7G108000.1	Aqcoe7G108000.1		Anco.008968.1	Aco008968.1		Arly.2G35470.t1	AL2G35470.t1		Anco.022651.1	Aco022651.1		Aqco.e5G444900.1	Aqcoe5G444900.1		Arly.3G26520.t1	AL3G26520.t1		Anco.008323.1	Aco008323.1		Anco.012860.1	Aco012860.1		Aqco.e6G043200.1	Aqcoe6G043200.1		Arly.5G14290.t1	AL5G14290.t1		Glma.08G348300.1	Glyma.08G348300.1
	Anco.002309.1	Aco002309.1		Arly.1G50830.t1	AL1G50830.t1		Aqco.e7G108100.1	Aqcoe7G108100.1		Anco.009985.1	Aco009985.1		Arly.3G22570.t1	AL3G22570.t1		Anco.023605.1	Aco023605.1		Aqco.e7G017500.1	Aqcoe7G017500.1		Arly.3G29690.t1	AL3G29690.t1		Anco.008998.1	Aco008998.1		Aqco.e1G244700.1	Aqcoe1G244700.1		Aqco.e6G141700.1	Aqcoe6G141700.1		Arth.1G13260.1	AT1G13260.1		Glma.18G159900.1	Glyma.18G159900.1
	Anco.002571.1	Aco002571.1		Arly.2G10480.t1	AL2G10480.t1		Aqco.e7G179000.1	Aqcoe7G179000.1		Anco.012835.1	Aco012835.1		Arly.4G35570.t1	AL4G35570.t1		Aqco.e2G057200.1	Aqcoe2G057200.1		Aqco.e7G017700.1	Aqcoe7G017700.1		Arly.4G47090.t1	AL4G47090.t1		Anco.010545.1	Aco010545.1		Aqco.e1G245100.1	Aqcoe1G245100.1		Arly.1G51570.t1	AL1G51570.t1		Arth.1G25560.1	AT1G25560.1		Hean.10_00002667-RA	Ha10_00002667-RA
	Anco.002863.1	Aco002863.1		Arly.2G38380.t1	AL2G38380.t1		Aqco.e7G419500.1	Aqcoe7G419500.1		Anco.016696.1	Aco016696.1		Arly.4G37940.t1	AL4G37940.t1		Aqco.e3G052000.1	Aqcoe3G052000.1		Arly.1G36550.t1	AL1G36550.t1		Arth.1G53910.1	AT1G53910.1		Anco.016197.1	Aco016197.1		Aqco.e2G363000.1	Aqcoe2G363000.1		Arly.3G53310.t1	AL3G53310.t1		Arth.1G50680.1	AT1G50680.1		Hean.2_00027378-RA	Ha2_00027378-RA
	Anco.003476.1	Aco003476.1		Arly.3G54150.t1	AL3G54150.t1		Arly.1G31790.t1	AL1G31790.t1		Anco.022517.1	Aco022517.1		Arly.4G38170.t1	AL4G38170.t1		Aqco.e3G351100.1	Aqcoe3G351100.1		Arly.1G39830.t1	AL1G39830.t1		Arth.1G72360.2	AT1G72360.2		Anco.016891.1	Aco016891.1		Aqco.e2G371800.1	Aqcoe2G371800.1		Arly.4G29380.t1	AL4G29380.t1		Arth.1G51120.1	AT1G51120.1		Hean.4_00024954-RA	Ha4_00024954-RA
	Anco.003952.1	Aco003952.1		Arly.4G11690.t1	AL4G11690.t1		Arly.1G35110.t1	AL1G35110.t1		Anco.031864.1	Aco031864.1		Arly.5G39180.t1	AL5G39180.t1		Aqco.e7G047600.1	Aqcoe7G047600.1		Arly.1G55980.t1	AL1G55980.t1		Arth.2G47520.1	AT2G47520.1		Anco.017794.1	Aco017794.1		Aqco.e2G371900.1	Aqcoe2G371900.1		Arly.6G17550.t1	AL6G17550.t1		Arth.1G68840.1	AT1G68840.1		Lasa.1_v5_gn_5_180841.1	Lsat_1_v5_gn_5_180841.1
	Anco.005714.1	Aco005714.1		Arly.7G11990.t1	AL7G11990.t1		Arly.1G36360.t1	AL1G36360.t1		Aqco.e1G455500.1	Aqcoe1G455500.1		Arly.6G15300.t1	AL6G15300.t1		Aqco.e7G266100.1	Aqcoe7G266100.1		Arly.2G27450.t1	AL2G27450.t1		Arth.3G14230.1	AT3G14230.1		Anco.026785.1	Aco026785.1		Aqco.e3G268800.1	Aqcoe3G268800.1		Arly.6G23950.t1	AL6G23950.t1		Arth.3G25730.1	AT3G25730.1		Lasa.1_v5_gn_8_89300.1	Lsat_1_v5_gn_8_89300.1
	Anco.008260.1	Aco008260.1		Arly.7G24460.t1	AL7G24460.t1		Arly.1G52490.t1	AL1G52490.t1		Aqco.e1G456300.1	Aqcoe1G456300.1		Arly.6G29700.t1	AL6G29700.t1		Aqco.e7G364300.1	Aqcoe7G364300.1		Arly.2G30710.t1	AL2G30710.t1		Arth.3G16770.1	AT3G16770.1		Anco.029929.1	Aco029929.1		Aqco.e3G269000.1	Aqcoe3G269000.1		Arly.7G16850.t1	AL7G16850.t1		Bost.0556s0243.1	Bostr.0556s0243.1		Metr.7g055857.2	Medtr7g055857.2
	Anco.008597.1	Aco008597.1		Arly.7G42950.t1	AL7G42950.t1		Arly.1G53260.t1	AL1G53260.t1		Aqco.e2G129100.1	Aqcoe2G129100.1		Arth.1G75490.1	AT1G75490.1		Arly.1G27460.t1	AL1G27460.t1		Arly.4G45610.t1	AL4G45610.t1		Bost.10273s0115.1	Bostr.10273s0115.1		Aqco.e1G254200.1	Aqcoe1G254200.1		Aqco.e3G269100.1	Aqcoe3G269100.1		Arly.8G24070.t1	AL8G24070.t1		Bost.10273s0485.1	Bostr.10273s0485.1		Metr.8g012655.1	Medtr8g012655.1
	Anco.009855.1	Aco009855.1		Arly.8G42630.t1	AL8G42630.t1		Arly.2G31170.t1	AL2G31170.t1		Aqco.e2G129200.1	Aqcoe2G129200.1		Arth.2G38340.1	AT2G38340.1		Arly.6G21790.t1	AL6G21790.t1		Arly.5G14542.t1	AL5G14542.t1		Bost.25993s0004.1	Bostr.25993s0004.1		Aqco.e1G254500.1	Aqcoe1G254500.1		Aqco.e5G027900.1	Aqcoe5G027900.1		Arly.8G38650.t1	AL8G38650.t1		Bost.12659s0398.1	Bostr.12659s0398.1		Migu.D02503.1	Migut.D02503.1
	Anco.010919.1	Aco010919.1		Arth.1G22190.1	AT1G22190.1		Arly.2G34820.t1	AL2G34820.t1		Aqco.e4G238900.1	Aqcoe4G238900.1		Arth.2G40220.1	AT2G40220.1		Arly.6G31310.t1	AL6G31310.t1		Arly.5G44020.t1	AL5G44020.t1		Bost.28625s0015.1	Bostr.28625s0015.1		Aqco.e1G466400.1	Aqcoe1G466400.1		Aqco.e5G028100.1	Aqcoe5G028100.1		Arly.8G42210.t1	AL8G42210.t1		Bost.13671s0120.1	Bostr.13671s0120.1		Migu.N00633.1	Migut.N00633.1
	Anco.011015.1	Aco011015.1		Arth.1G36060.1	AT1G36060.1		Arly.2G37850.t1	AL2G37850.t1		Aqco.e4G274900.1	Aqcoe4G274900.1		Arth.2G40340.1	AT2G40340.1		Arly.6G36850.t1	AL6G36850.t1		Arly.6G45320.t1	AL6G45320.t1		Bost.28625s0277.1	Bostr.28625s0277.1		Aqco.e5G038100.1	Aqcoe5G038100.1		Aqco.e6G224300.1	Aqcoe6G224300.1		Arly.8G44360.t1	AL8G44360.t1		Bost.26675s0076.1	Bostr.26675s0076.1		Muac.6P06510_001	GSMUA_Achr6P06510_001
	Anco.011417.1	Aco011417.1		Arth.1G64380.1	AT1G64380.1		Arly.4G13230.t1	AL4G13230.t1		Aqco.e5G098300.1	Aqcoe5G098300.1		Arth.2G40350.1	AT2G40350.1		Arly.6G37120.t1	AL6G37120.t1		Arly.7G24690.t1	AL7G24690.t1		Bost.7128s0090.1	Bostr.7128s0090.1		Aqco.e5G066800.1	Aqcoe5G066800.1		Arly.1G13970.t1	AL1G13970.t1		Arth.1G43160.1	AT1G43160.1		Bost.26675s0109.1	Bostr.26675s0109.1		Muac.8P00300_001	GSMUA_Achr8P00300_001
	Anco.011488.1	Aco011488.1		Arth.1G78080.1	AT1G78080.1		Arly.5G30380.t1	AL5G30380.t1		Aqco.e5G406400.1	Aqcoe5G406400.1		Arth.3G11020.1	AT3G11020.1		Arth.1G15360.1	AT1G15360.1		Arly.7G29600.t1	AL7G29600.t1		Brdi.1g17961.1	Bradi1g17961.1		Aqco.e5G080000.1	Aqcoe5G080000.1		Arly.1G16120.t1	AL1G16120.t1		Arth.2G20350.1	AT2G20350.1		Brdi.1g35400.1	Bradi1g35400.1		Muac.9P01590_001	GSMUA_Achr9P01590_001
	Anco.012088.1	Aco012088.1		Arth.2G20880.1	AT2G20880.1		Arly.6G32920.t1	AL6G32920.t1		Aqco.e5G426200.1	Aqcoe5G426200.1		Arth.3G57600.1	AT3G57600.1		Arth.5G11190.1	AT5G11190.1		Arly.8G27990.t1	AL8G27990.t1		Brdi.1g46690.3	Bradi1g46690.3		Aqco.e5G335900.1	Aqcoe5G335900.1		Arly.268U10010.t1	AL268U10010.t1		Arth.2G33710.2	AT2G33710.2		Brdi.1g35410.1	Bradi1g35410.1		Orsa.02g29550.1	Os02g29550.1
	Anco.012448.1	Aco012448.1		Arth.2G22200.1	AT2G22200.1		Arly.6G41280.t1	AL6G41280.t1		Aqco.e6G145900.1	Aqcoe6G145900.1		Arth.5G05410.1	AT5G05410.1		Arth.5G19790.1	AT5G19790.1		Arth.1G22985.1	AT1G22985.1		Brdi.1g72449.1	Bradi1g72449.1		Aqco.e6G147500.1	Aqcoe6G147500.1		Arly.3G37870.t1	AL3G37870.t1		Arth.4G34410.1	AT4G34410.1		Brdi.1g35420.2	Bradi1g35420.2		Pahal.H02664.1	Pahal.H02664.1
	Anco.012629.1	Aco012629.1		Arth.4G13620.1	AT4G13620.1		Arly.7G13660.t1	AL7G13660.t1		Aqco.e7G048900.1	Aqcoe7G048900.1		Arth.5G18450.1	AT5G18450.1		Arth.5G25190.1	AT5G25190.1		Arth.1G25470.1	AT1G25470.1		Brdi.1g72457.1	Bradi1g72457.1		Arly.1G13360.t1	AL1G13360.t1		Arly.3G37880.t1	AL3G37880.t1		Arth.5G07310.1	AT5G07310.1		Brdi.2g02710.1	Bradi2g02710.1		Phvu.t008G131500.1	Phvul.008G131500.1
	Anco.013345.1	Aco013345.1		Arth.4G28140.1	AT4G28140.1		Arly.7G21010.t1	AL7G21010.t1		Aqco.e7G049000.1	Aqcoe7G049000.1		Bost.13129s0423.1	Bostr.13129s0423.1		Arth.5G25390.2	AT5G25390.2		Arth.1G49120.1	AT1G49120.1		Brdi.2g11890.1	Bradi2g11890.1		Arly.1G24530.t1	AL1G24530.t1		Arly.3G37890.t1	AL3G37890.t1		Arth.5G13330.1	AT5G13330.1		Brdi.2g02720.1	Bradi2g02720.1		Potr..002G246100.1	Potri.002G246100.1
	Anco.013675.1	Aco013675.1		Arth.4G39780.1	AT4G39780.1		Arly.8G44150.t1	AL8G44150.t1		Aqco.e7G049100.1	Aqcoe7G049100.1		Bost.19424s1037.1	Bostr.19424s1037.1		Bost.23997s0014.1	Bostr.23997s0014.1		Arth.1G68550.1	AT1G68550.1		Brdi.2g27920.1	Bradi2g27920.1		Arly.1G24630.t1	AL1G24630.t1		Arly.471U10010.t1	AL471U10010.t1		Arth.5G50080.1	AT5G50080.1		Brdi.2g17610.1	Bradi2g17610.1		Seit.1G165600.1	Seita.1G165600.1
	Anco.014708.1	Aco014708.1		Arth.5G65130.1	AT5G65130.1		Arth.1G19210.1	AT1G19210.1		Aqco.e7G049200.1	Aqcoe7G049200.1		Bost.20903s0012.1	Bostr.20903s0012.1		Bost.26527s0221.1	Bostr.26527s0221.1		Arth.1G71130.1	AT1G71130.1		Brdi.3g60120.3	Bradi3g60120.3		Arly.1G40320.t1	AL1G40320.t1		Arly.4G26450.t1	AL4G26450.t1		Arth.5G61890.1	AT5G61890.1		Brdi.2g47220.1	Bradi2g47220.1		Semo.404338	Semo.404338
	Anco.015394.1	Aco015394.1		Bostr.0568s0279.1	Bostr.0568s0279.1		Arth.1G21910.1	AT1G21910.1		Aqco.e7G159800.1	Aqcoe7G159800.1		Bost.23794s0027.1	Bostr.23794s0027.1		Bost.29827s0278.1	Bostr.29827s0278.1		Arth.2G46310.1	AT2G46310.1		Brdi.4g31040.1	Bradi4g31040.1		Arly.1G41690.t1	AL1G41690.t1		Arly.4G43930.t1	AL4G43930.t1		Arth.5G64750.1	AT5G64750.1		Brra.B01818.1	Brara.B01818.1		Semo.443366	Semo.443366
	Anco.017964.1	Aco017964.1		Bostr.12659s0070.1	Bostr.12659s0070.1		Arth.1G22810.1	AT1G22810.1		Arly.1G11210.t1	AL1G11210.t1		Bost.23794s0036.1	Bostr.23794s0036.1		Bost.29827s0297.1	Bostr.29827s0297.1		Arth.3G25890.1	AT3G25890.1		Brra.A03039.1	Brara.A03039.1		Arly.1G41970.t1	AL1G41970.t1		Arly.6G17890.t1	AL6G17890.t1		Arth.5G67000.1	AT5G67000.1		Brra.B03202.1	Brara.B03202.1		Sobi.004G151500.3	Sobic.004G151500.3
	Anco.024544.1	Aco024544.1		Bostr.20129s0241.1	Bostr.20129s0241.1		Arth.1G44830.1	AT1G44830.1		Arly.1G23960.t1	AL1G23960.t1		Bost.23794s0238.1	Bostr.23794s0238.1		Bost.7128s0149.1	Bostr.7128s0149.1		Arth.3G61630.1	AT3G61630.1		Brra.A03203.1	Brara.A03203.1		Arly.1G41980.t1	AL1G41980.t1		Arly.6G53520.t1	AL6G53520.t1		Arth.5G67010.1	AT5G67010.1		Brra.E01646.1	Brara.E01646.1		Soly.09g059510.2.1	Solyc09g059510.2.1
	Anco.024796.1	Aco024796.1		Bostr.2021s0122.1	Bostr.2021s0122.1		Arth.1G46768.1	AT1G46768.1		Arly.1G23980.t1	AL1G23980.t1		Bost.26527s0367.1	Bostr.26527s0367.1		Brdi.1g23756.1	Bradi1g23756.1		Arth.4G11140.1	AT4G11140.1		Brra.C03513.1	Brara.C03513.1		Arly.1G58310.t1	AL1G58310.t1		Arly.7G35840.t1	AL7G35840.t1		Bost.0568s0124.1	Bostr.0568s0124.1		Brra.E01662.1	Brara.E01662.1		Scpa.7g10210	Sparvula.7g10210
	Aqco.e1G010100.1	Aqcoe1G010100.1		Bostr.20910s0012.1	Bostr.20910s0012.1		Arth.1G71520.1	AT1G71520.1		Arly.1G24090.t1	AL1G24090.t1		Bost.3288s0201.1	Bostr.3288s0201.1		Brdi.1g36590.1	Bradi1g36590.1		Arth.4G23750.1	AT4G23750.1		Brra.C03619.1	Brara.C03619.1		Arly.1G61550.t1	AL1G61550.t1		Arly.7G37140.t1	AL7G37140.t1		Bost.0568s0320.1	Bostr.0568s0320.1		Brra.F00268.1	Brara.F00268.1		Sppo.4G0049200	Spipo4G0049200
	Aqco.e1G025500.1	Aqcoe1G025500.1		Bostr.25542s0167.1	Bostr.25542s0167.1		Arth.1G74930.1	AT1G74930.1		Arly.1G48170.t1	AL1G48170.t1		Brdi.1g72990.2	Bradi1g72990.2		Brdi.1g38238.1	Bradi1g38238.1		Arth.4G27950.1	AT4G27950.1		Brra.D02846.1	Brara.D02846.1		Arly.2G40870.t1	AL2G40870.t1		Arly.7G37150.t1	AL7G37150.t1		Bost.12302s0024.1	Bostr.12302s0024.1		Brra.F00293.1	Brara.F00293.1		Thca.1EG002835t1	Thecc1EG002835t1
	Aqco.e1G027300.1	Aqcoe1G027300.1		Bostr.29223s0053.1	Bostr.29223s0053.1		Arth.1G77640.1	AT1G77640.1		Arly.240U10020.t1	AL240U10020.t1		Brdi.2g04000.2	Bradi2g04000.2		Brdi.1g47480.1	Bradi1g47480.1		Arth.5G53290.1	AT5G53290.1		Brra.E02487.1	Brara.E02487.1		Arly.3G27600.t1	AL3G27600.t1		Arly.8G10800.t1	AL8G10800.t1		Bost.13129s0235.1	Bostr.13129s0235.1		Brra.F00294.1	Brara.F00294.1		Trpr.57577mRNA11544	TrprTp57577_TGAC_v2_mRNA2854411544
	Aqco.e1G487700.1	Aqcoe1G487700.1		Bostr.5022s0013.1	Bostr.5022s0013.1		Arth.2G23340.1	AT2G23340.1		Arly.2G12550.t1	AL2G12550.t1		Brdi.2g22505.1	Bradi2g22505.1		Brdi.1g54450.1	Bradi1g54450.1		Bost.0556s0264.1	Bostr.0556s0264.1		Brra.E02695.1	Brara.E02695.1		Arly.3G34030.t1	AL3G34030.t1		Arly.8G10810.t1	AL8G10810.t1		Bost.15774s0146.1	Bostr.15774s0146.1		Brra.F00305.1	Brara.F00305.1		Trpr.57577mRNA6711	TrprTp57577_TGAC_v2_mRNA285446711
	Aqco.e2G428300.1	Aqcoe2G428300.1		Bostr.7867s0648.1	Bostr.7867s0648.1		Arth.3G50260.1	AT3G50260.1		Arly.2G12560.t1	AL2G12560.t1		Brdi.2g22592.1	Bradi2g22592.1		Brdi.3g07450.1	Bradi3g07450.1		Bost.10273s0232.1	Bostr.10273s0232.1		Brra.G02359.1	Brara.G02359.1		Arly.6G24560.t1	AL6G24560.t1		Arly.8G16930.t1	AL8G16930.t1		Bost.23794s0729.1	Bostr.23794s0729.1		Brra.F00801.1	Brara.F00801.1		Viun.05g134900.1	Vigun05g134900.1
	Aqco.e3G089900.1	Aqcoe3G089900.1		Bostr.7903s0066.1	Bostr.7903s0066.1		Arth.4G06746.1	AT4G06746.1		Arly.2G31110.t1	AL2G31110.t1		Brdi.2g22596.1	Bradi2g22596.1		Brdi.3g54160.1	Bradi3g54160.1		Bost.12659s0155.1	Bostr.12659s0155.1		Brra.G03123.1	Brara.G03123.1		Arly.6G29830.t1	AL6G29830.t1		Arly.8G25450.t1	AL8G25450.t1		Bost.26833s0047.1	Bostr.26833s0047.1		Brra.F03325.1	Brara.F03325.1		Viun.10g045400.1	Vigun10g045400.1
	Aqco.e3G328100.1	Aqcoe3G328100.1		Brdi.1g45470.1	Bradi1g45470.1		Arth.4G31060.1	AT4G31060.1		Arly.2G37370.t1	AL2G37370.t1		Brdi.2g22600.1	Bradi2g22600.1		Brdi.4g03371.2	Bradi4g03371.2		Bost.12659s0408.1	Bostr.12659s0408.1		Brra.H00115.1	Brara.H00115.1		Arly.8G15810.t1	AL8G15810.t1		Arly.8G25460.t1	AL8G25460.t1		Bost.2902s0068.1	Bostr.2902s0068.1		Brra.H00217.1	Brara.H00217.1		Zema.00008a021823_T01	Zm00008a021823_T01
	Aqco.e3G334300.1	Aqcoe3G334300.1		Brdi.1g71740.1	Bradi1g71740.1		Arth.4G36900.1	AT4G36900.1		Arly.3G29020.t1	AL3G29020.t1		Brdi.2g29010.1	Bradi2g29010.1		Brdi.4g35655.1	Bradi4g35655.1		Bost.13158s0163.1	Bostr.13158s0163.1		Capa.supercontig_151.27	evm.model.supercontig_151.27		Arth.1G03800.1	AT1G03800.1		Arly.8G25480.t1	AL8G25480.t1		Bost.7867s1298.1	Bostr.7867s1298.1		Brra.H02115.1	Brara.H02115.1		Zoma.288g00100.1	Zosma288g00100.1
	Aqco.e5G094800.1	Aqcoe5G094800.1		Brdi.3g24000.1	Bradi3g24000.1		Arth.5G21960.1	AT5G21960.1		Arly.4G17540.t1	AL4G17540.t1		Brdi.2g29960.1	Bradi2g29960.1		Brdi.5g24700.1	Bradi5g24700.1		Bost.25463s0212.1	Bostr.25463s0212.1		Capa.supercontig_151.29	evm.model.supercontig_151.29		Arth.1G12890.1	AT1G12890.1		Arly.8G38320.t1	AL8G38320.t1		Bost.7903s0134.1	Bostr.7903s0134.1		Brra.I03099.1	Brara.I03099.1
	Aqco.e5G145900.1	Aqcoe5G145900.1		Brdi.3g35560.1	Bradi3g35560.1		Arth.5G67190.1	AT5G67190.1		Arly.4G31780.t1	AL4G31780.t1		Brdi.2g53920.1	Bradi2g53920.1		Brdi.5g24710.1	Bradi5g24710.1		Bost.25993s0138.1	Bostr.25993s0138.1		Capa.supercontig_151.30	evm.model.supercontig_151.30		Arth.1G12980.1	AT1G12980.1		Arly.8G38330.t1	AL8G38330.t1		Brdi.2g24175.2	Bradi2g24175.2		Brra.I05049.1	Brara.I05049.1
	Aqco.e6G092100.1	Aqcoe6G092100.1		Brdi.3g49810.1	Bradi3g49810.1		Bost.0568s0141.1	Bostr.0568s0141.1		Arly.4G32630.t1	AL4G32630.t1		Brdi.2g56375.1	Bradi2g56375.1		Brdi.5g24720.1	Bradi5g24720.1		Bost.26675s0265.1	Bostr.26675s0265.1		Capa.supercontig_2304.1	evm.model.supercontig_2304.1		Arth.1G24590.1	AT1G24590.1		Arth.1G04370.1	AT1G04370.1		Brdi.2g56145.1	Bradi2g56145.1		Capa.supercontig_46.140	evm.model.supercontig_46.140
	Aqco.e6G134300.1	Aqcoe6G134300.1		Brdi.3g58980.1	Bradi3g58980.1		Bost.10273s0198.1	Bostr.10273s0198.1		Arly.4G44050.t1	AL4G44050.t1		Brdi.3g12680.1	Bradi3g12680.1		Brra.B00844.1	Brara.B00844.1		Bost.26833s0952.1	Bostr.26833s0952.1		Capa.supercontig_481.1	evm.model.supercontig_481.1		Arth.1G28160.1	AT1G28160.1		Arth.1G06160.1	AT1G06160.1		Brdi.3g38140.1	Bradi3g38140.1		Capa.evm.TU.contig_32277.1	evm.TU.contig_32277.1
	Aqco.e6G259300.1	Aqcoe6G259300.1		Brdi.4g29010.1	Bradi4g29010.1		Bost.12302s0095.1	Bostr.12302s0095.1		Arly.5G42760.t1	AL5G42760.t1		Brdi.3g14700.1	Bradi3g14700.1		Brra.B03652.1	Brara.B03652.1		Bost.26959s0035.1	Bostr.26959s0035.1		Caru.10009538m	Carubv10009538m		Arth.1G28360.1	AT1G28360.1		Arth.2G31230.1	AT2G31230.1		Brdi.3g41543.2	Bradi3g41543.2		Caru.10009612m	Carubv10009612m
	Aqco.e7G221500.1	Aqcoe7G221500.1		Brdi.5g16450.1	Bradi5g16450.1		Bost.12302s0138.1	Bostr.12302s0138.1		Arly.6G22290.t1	AL6G22290.t1		Brra.A03436.1	Brara.A03436.1		Brra.C00893.1	Brara.C00893.1		Bost.7867s0178.1	Bostr.7867s0178.1		Caru.10013925m	Carubv10013925m		Arth.1G28370.1	AT1G28370.1		Arth.2G44840.1	AT2G44840.1		Brdi.3g41547.1	Bradi3g41547.1		Caru.10010429m	Carubv10010429m
	Aqco.e7G319400.1	Aqcoe7G319400.1		Brra.A00041.1	Brara.A00041.1		Bost.12659s0041.1	Bostr.12659s0041.1		Arly.6G37680.t1	AL6G37680.t1		Brra.B00174.1	Brara.B00174.1		Brra.F01050.1	Brara.F01050.1		Bost.7867s0626.1	Bostr.7867s0626.1		Caru.10014563m	Carubv10014563m		Arth.1G50640.1	AT1G50640.1		Arth.3G23220.1	AT3G23220.1		Brdi.3g58015.1	Bradi3g58015.1		Caru.10011257m	Carubv10011257m
	Aqco.e7G345400.1	Aqcoe7G345400.1		Brra.A01788.1	Brara.A01788.1		Bost.12659s0135.1	Bostr.12659s0135.1		Arly.7G18930.t1	AL7G18930.t1		Brra.B00770.1	Brara.B00770.1		Brra.F02721.1	Brara.F02721.1		Brdi.1g04110.1	Bradi1g04110.1		Caru.10020812m	Carubv10020812m		Arth.1G53170.1	AT1G53170.1		Arth.3G23230.1	AT3G23230.1		Brdi.5g08380.1	Bradi5g08380.1		Caru.10011592m	Carubv10011592m
	Arly.1G28220.t1	AL1G28220.t1		Brra.B02302.1	Brara.B02302.1		Bost.20129s0200.1	Bostr.20129s0200.1		Arly.7G27600.t1	AL7G27600.t1		Brra.B02236.1	Brara.B02236.1		Brra.F02737.1	Brara.F02737.1		Brdi.1g48625.1	Bradi1g48625.1		Caru.10025530m	Carubv10025530m		Arth.1G80580.1	AT1G80580.1		Arth.3G23240.1	AT3G23240.1		Brdi.5g10107.1	Bradi5g10107.1		Caru.10019207m	Carubv10019207m
	Arly.1G58990.t1	AL1G58990.t1		Brra.B03934.1	Brara.B03934.1		Bost.26527s0082.1	Bostr.26527s0082.1		Arly.7G27610.t1	AL7G27610.t1		Brra.C00211.1	Brara.C00211.1		Brra.H02538.1	Brara.H02538.1		Brdi.1g53753.1	Bradi1g53753.1		Cusa.069280.1	Cucsa.069280.1		Arth.3G15210.1	AT3G15210.1		Arth.4G17490.1	AT4G17490.1		Brra.A00380.1	Brara.A00380.1		Caru.10020536m	Carubv10020536m
	Arly.2G32260.t1	AL2G32260.t1		Brra.D00707.1	Brara.D00707.1		Bost.27895s0153.1	Bostr.27895s0153.1		Arly.7G27630.t1	AL7G27630.t1		Brra.C00826.1	Brara.C00826.1		Brra.I00546.1	Brara.I00546.1		Brdi.1g53756.1	Bradi1g53756.1		Cusa.096930.1	Cucsa.096930.1		Arth.3G20310.1	AT3G20310.1		Arth.4G17500.1	AT4G17500.1		Brra.B00239.1	Brara.B00239.1		Cusa.142990.1	Cucsa.142990.1
	Arly.2G40400.t1	AL2G40400.t1		Brra.D01307.1	Brara.D01307.1		Bost.3288s0141.1	Bostr.3288s0141.1		Arly.7G37940.t1	AL7G37940.t1		Brra.C02064.1	Brara.C02064.1		Brra.I00552.1	Brara.I00552.1		Brdi.2g02100.1	Bradi2g02100.1		Cusa.149280.1	Cucsa.149280.1		Arth.5G13910.1	AT5G13910.1		Arth.4G18450.1	AT4G18450.1		Brra.B00486.1	Brara.B00486.1		Cusa.147340.1	Cucsa.147340.1
	Arly.3G34780.t1	AL3G34780.t1		Brra.E01859.1	Brara.E01859.1		Bost.3877s0058.1	Bostr.3877s0058.1		Arly.8G26320.t1	AL8G26320.t1		Brra.C03348.1	Brara.C03348.1		Brra.I04935.1	Brara.I04935.1		Brdi.2g07357.1	Bradi2g07357.1		Cusa.252810.1	Cucsa.252810.1		Arth.5G18560.1	AT5G18560.1		Arth.5G07580.1	AT5G07580.1		Brra.B03778.1	Brara.B03778.1		Cusa.283870.1	Cucsa.283870.1
	Arly.3G41010.t2	AL3G41010.t2		Brra.F02385.1	Brara.F02385.1		Bost.6864s0220.1	Bostr.6864s0220.1		Arly.8G26360.t1	AL8G26360.t1		Brra.D00278.1	Brara.D00278.1		Brra.J01611.1	Brara.J01611.1		Brdi.2g31480.1	Bradi2g31480.1		Cusa.359880.1	Cucsa.359880.1		Arth.5G44210.1	AT5G44210.1		Arth.5G43410.1	AT5G43410.1		Brra.B03914.1	Brara.B03914.1		Cusa.350980.1	Cucsa.350980.1
	Arly.4G23050.t1	AL4G23050.t1		Brra.F02386.1	Brara.F02386.1		Bost.7128s0526.1	Bostr.7128s0526.1		Arth.1G01250.1	AT1G01250.1		Brra.D02449.1	Brara.D02449.1		Brra.J02251.1	Brara.J02251.1		Brdi.2g45530.1	Bradi2g45530.1		Eusa.10011606m	Thhalv10011606m		Bost.0124s0109.1	Bostr.0124s0109.1		Arth.5G47220.1	AT5G47220.1		Brra.C00289.1	Brara.C00289.1		Eusa.10004508m	Thhalv10004508m
	Arly.4G36560.t1	AL4G36560.t1		Brra.F03848.1	Brara.F03848.1		Bost.7867s0965.1	Bostr.7867s0965.1		Arth.1G12610.1	AT1G12610.1		Brra.E00562.1	Brara.E00562.1		Capa.supercontig_10.113	evm.model.supercontig_10.113		Brdi.4g27850.2	Bradi4g27850.2		Eusa.10018945m	Thhalv10018945m		Bost.13671s0153.1	Bostr.13671s0153.1		Arth.5G47230.1	AT5G47230.1		Brra.C00560.1	Brara.C00560.1		Eusa.10007983m	Thhalv10007983m
	Arly.4G40020.t2	AL4G40020.t2		Brra.G02121.1	Brara.G02121.1		Bost.7867s1581.1	Bostr.7867s1581.1		Arth.1G12630.1	AT1G12630.1		Brra.E00692.1	Brara.E00692.1		Capa.supercontig_10.254	evm.model.supercontig_10.254		Brra.A01384.1	Brara.A01384.1		Eusa.10020945m	Thhalv10020945m		Bost.13671s0161.1	Bostr.13671s0161.1		Arth.5G51190.1	AT5G51190.1		Brra.D01538.1	Brara.D01538.1		Eusa.10010019m	Thhalv10010019m
	Arly.5G35370.t1	AL5G35370.t1		Brra.G03555.1	Brara.G03555.1		Brdi.1g46120.1	Bradi1g46120.1		Arth.1G33760.1	AT1G33760.1		Brra.E02969.1	Brara.E02969.1		Capa.supercontig_127.4	evm.model.supercontig_127.4		Brra.A01769.1	Brara.A01769.1		Eusa.10021421m	Thhalv10021421m		Bost.15697s0023.1	Bostr.15697s0023.1		Arth.5G61590.1	AT5G61590.1		Brra.D01539.1	Brara.D01539.1		Eusa.10012152m	Thhalv10012152m
	Arly.5G36100.t1	AL5G36100.t1		Brra.H01496.1	Brara.H01496.1		Brdi.1g48320.1	Bradi1g48320.1		Arth.1G63030.1	AT1G63030.1		Brra.G02224.1	Brara.G02224.1		Capa.supercontig_13.83	evm.model.supercontig_13.83		Brra.B01460.1	Brara.B01460.1		Frve.05448.1	Frvemrna05448.1		Bost.15697s0156.1	Bostr.15697s0156.1		Arth.5G61600.1	AT5G61600.1		Brra.D02051.1	Brara.D02051.1		Eusa.10012161m	Thhalv10012161m
	Arly.6G21030.t1	AL6G21030.t1		Brra.H01777.1	Brara.H01777.1		Brdi.1g67350.1	Bradi1g67350.1		Arth.1G71450.1	AT1G71450.1		Brra.G03354.1	Brara.G03354.1		Capa.supercontig_14.126	evm.model.supercontig_14.126		Brra.B01799.1	Brara.B01799.1		Frve.07057.1	Frvemrna07057.1		Bost.15697s0157.1	Bostr.15697s0157.1		Bost.13129s0205.1	Bostr.13129s0205.1		Brra.E01035.1	Brara.E01035.1		Eusa.10012266m	Thhalv10012266m
	Arly.6G28500.t1	AL6G28500.t1		Brra.I01326.1	Brara.I01326.1		Brdi.2g25050.1	Bradi2g25050.1		Arth.1G77200.1	AT1G77200.1		Brra.I03979.1	Brara.I03979.1		Capa.supercontig_18.194	evm.model.supercontig_18.194		Brra.B01950.1	Brara.B01950.1		Frve.11086.1	Frvemrna11086.1		Bost.19424s0625.1	Bostr.19424s0625.1		Bost.14419s0016.1	Bostr.14419s0016.1		Brra.F02040.1	Brara.F02040.1		Eusa.10012356m	Thhalv10012356m
	Arly.71U10070.t1	AL71U10070.t1		Brra.I03370.1	Brara.I03370.1		Brdi.2g57201.1	Bradi2g57201.1		Arth.2G25820.1	AT2G25820.1		Brra.J01724.1	Brara.J01724.1		Capa.supercontig_259.2	evm.model.supercontig_259.2		Brra.B03207.1	Brara.B03207.1		Glma.02G016100.1	Glyma.02G016100.1		Bost.20129s0456.1	Bostr.20129s0456.1		Bost.14419s0017.1	Bostr.14419s0017.1		Brra.F02347.1	Brara.F02347.1		Eusa.10012377m	Thhalv10012377m
	Arly.7G12930.t1	AL7G12930.t1		Brra.I04678.1	Brara.I04678.1		Brdi.3g37544.1	Bradi3g37544.1		Arth.2G35700.1	AT2G35700.1		Brra.J02660.1	Brara.J02660.1		Capa.supercontig_51.136	evm.model.supercontig_51.136		Brra.C01398.1	Brara.C01398.1		Glma.03G263700.1	Glyma.03G263700.1		Bost.26527s0355.1	Bostr.26527s0355.1		Bost.14547s0008.1	Bostr.14547s0008.1		Brra.G01204.1	Brara.G01204.1		Eusa.10019566m	Thhalv10019566m
	Arly.7G13680.t1	AL7G13680.t1		Brra.K00042.1	Brara.K00042.1		Brdi.3g40343.1	Bradi3g40343.1		Arth.2G36450.1	AT2G36450.1		Capa.supercontig_1288.2	evm.model.supercontig_1288.2		Capa.supercontig_62.63	evm.model.supercontig_62.63		Brra.C02660.1	Brara.C02660.1		Glma.07G044300.1	Glyma.07G044300.1		Bost.26675s0113.1	Bostr.26675s0113.1		Bost.15774s0261.1	Bostr.15774s0261.1		Brra.H01206.1	Brara.H01206.1		Frve.03871.1	Frvemrna03871.1
	Arly.8G33370.t1	AL8G33370.t1		Brra.K01713.1	Brara.K01713.1		Brdi.3g56801.1	Bradi3g56801.1		Arth.2G44940.1	AT2G44940.1		Capa.supercontig_19.121	evm.model.supercontig_19.121		Caru.10001796m	Carubv10001796m		Brra.E00145.1	Brara.E00145.1		Glma.09G041500.1	Glyma.09G041500.1		Bost.26675s0388.1	Bostr.26675s0388.1		Bost.15774s0262.1	Bostr.15774s0262.1		Brra.H01543.1	Brara.H01543.1		Frve.07828.1	Frvemrna07828.1
	Arly.8G36720.t1	AL8G36720.t1		Capa.evm.model.supercontig.34.132	evm.model.supercontig_34.132		Brdi.3g57862.1	Bradi3g57862.1		Arth.3G16280.1	AT3G16280.1		Capa.supercontig_51.23	evm.model.supercontig_51.23		Caru.10002040m	Carubv10002040m		Brra.F03308.1	Brara.F03308.1		Glma.10G016500.1	Glyma.10G016500.1		Bost.28625s0184.1	Bostr.28625s0184.1		Bost.19424s0319.1	Bostr.19424s0319.1		Brra.I00797.1	Brara.I00797.1		Frve.10330.1	Frvemrna10330.1
	Arly.8G43100.t1	AL8G43100.t1		Capa.evm.model.supercontig.36.112	evm.model.supercontig_36.112		Brdi.3g60018.1	Bradi3g60018.1		Arth.3G60490.1	AT3G60490.1		Capa.supercontig_5.232	evm.model.supercontig_5.232		Caru.10002733m	Carubv10002733m		Brra.G01019.1	Brara.G01019.1		Glma.15G152000.1	Glyma.15G152000.1		Bost.2902s0126.1	Bostr.2902s0126.1		Bost.19424s0320.1	Bostr.19424s0320.1		Brra.J02098.1	Brara.J02098.1		Frve.24427.1	Frvemrna24427.1
	Arly.8G44170.t1	AL8G44170.t1		Capa.evm.model.supercontig.71.10	evm.model.supercontig_71.10		Brdi.5g24110.1	Bradi5g24110.1		Arth.4G16750.1	AT4G16750.1		Capa.supercontig_92.16	evm.model.supercontig_92.16		Caru.10003042m	Carubv10003042m		Brra.G01933.1	Brara.G01933.1		Glma.16G012600.1	Glyma.16G012600.1		Bost.3148s0037.1	Bostr.3148s0037.1		Bost.19424s0321.1	Bostr.19424s0321.1		Brra.J02507.1	Brara.J02507.1		Frve.26847.1	Frvemrna26847.1
	Arth.1G16060.1	AT1G16060.1		Capa.evm.model.supercontig.79.43	evm.model.supercontig_79.43		Brra.A00159.1	Brara.A00159.1		Arth.4G25470.1	AT4G25470.1		Capa.supercontig_99.20	evm.model.supercontig_99.20		Caru.10003050m	Carubv10003050m		Brra.G02420.1	Brara.G02420.1		Glma.19G213100.1	Glyma.19G213100.1		Brdi.1g18580.1	Bradi1g18580.1		Bost.24513s0101.1	Bostr.24513s0101.1		Brra.K00124.1	Brara.K00124.1		Glma.01G087500.1	Glyma.01G087500.1
	Arth.1G51190.1	AT1G51190.1		Capa.evm.model.supercontig.996.1	evm.model.supercontig_996.1		Brra.A00653.1	Brara.A00653.1		Arth.4G25480.1	AT4G25480.1		Caru.10001099m	Carubv10001099m		Caru.10010317m	Carubv10010317m		Brra.G02517.1	Brara.G02517.1		Glma.19G262700.1	Glyma.19G262700.1		Brdi.1g33550.1	Bradi1g33550.1		Bost.25219s0341.1	Bostr.25219s0341.1		Brra.K00125.1	Brara.K00125.1		Glma.02G099500.1	Glyma.02G099500.1
	Arth.1G72570.1	AT1G72570.1		Caru.10005203m	Carubv10005203m		Brra.B00943.1	Brara.B00943.1		Arth.4G25490.1	AT4G25490.1		Caru.10002425m	Carubv10002425m		Cusa.096220.1	Cucsa.096220.1		Brra.G02798.1	Brara.G02798.1		Hean.12_00033600-RA	Ha12_00033600-RA		Brdi.2g21060.1	Bradi2g21060.1		Bost.25993s0288.1	Bostr.25993s0288.1		Brra.K00347.1	Brara.K00347.1		Glma.10G204400.1	Glyma.10G204400.1
	Arth.1G79700.2	AT1G79700.2		Caru.10006710m	Carubv10006710m		Brra.B01960.1	Brara.B01960.1		Arth.4G32800.1	AT4G32800.1		Caru.10013771m	Carubv10013771m		Cusa.096450.1	Cucsa.096450.1		Brra.H01502.1	Brara.H01502.1		Hean.17_00009889-RA	Ha17_00009889-RA		Brdi.2g21067.1	Bradi2g21067.1		Bost.26675s0318.1	Bostr.26675s0318.1		Capa.supercontig_13.175	evm.model.supercontig_13.175		Glma.20G186200.1	Glyma.20G186200.1
	Arth.2G28550.3	AT2G28550.3		Caru.10007787m	Carubv10007787m		Brra.C00977.1	Brara.C00977.1		Arth.5G11590.1	AT5G11590.1		Caru.10017800m	Carubv10017800m		Cusa.105830.1	Cucsa.105830.1		Brra.H02229.1	Brara.H02229.1		Hean.3_00036940-RA	Ha3_00036940-RA		Brdi.2g52370.1	Bradi2g52370.1		Bost.26833s0076.1	Bostr.26833s0076.1		Capa.supercontig_38.79	evm.model.supercontig_38.79		Glma.20G247300.1	Glyma.20G247300.1
	Arth.2G39250.1	AT2G39250.1		Caru.10009949m	Carubv10009949m		Brra.D01390.1	Brara.D01390.1		Arth.5G25810.1	AT5G25810.1		Caru.10020960m	Carubv10020960m		Cusa.132120.1	Cucsa.132120.1		Brra.I03088.1	Brara.I03088.1		Hean.3_00037043-RA	Ha3_00037043-RA		Brdi.2g52380.1	Bradi2g52380.1		Bost.26833s0077.1	Bostr.26833s0077.1		Capa.supercontig_49.94	evm.model.supercontig_49.94		Hean.12_00032304-RA	Ha12_00032304-RA
	Arth.2G41710.3	AT2G41710.3		Caru.10012538m	Carubv10012538m		Brra.F01354.1	Brara.F01354.1		Arth.5G51990.1	AT5G51990.1		Caru.10023556m	Carubv10023556m		Cusa.152770.1	Cucsa.152770.1		Brra.I04252.1	Brara.I04252.1		Hean.6_00047823-RA	Ha6_00047823-RA		Brdi.3g06562.1	Bradi3g06562.1		Bost.30275s0206.1	Bostr.30275s0206.1		Capa.supercontig_55.155	evm.model.supercontig_55.155		Hean.16_00023374-RA	Ha16_00023374-RA
	Arth.3G20840.1	AT3G20840.1		Caru.10014129m	Carubv10014129m		Brra.G01025.1	Brara.G01025.1		Arth.5G52020.1	AT5G52020.1		Caru.10024477m	Carubv10024477m		Cusa.158080.1	Cucsa.158080.1		Brra.J00833.1	Brara.J00833.1		Hean.6_00048367-RA	Ha6_00048367-RA		Brdi.3g44470.1	Bradi3g44470.1		Bost.30275s0207.1	Bostr.30275s0207.1		Capa.supercontig_62.11	evm.model.supercontig_62.11		Hean.17_00008025-RA	Ha17_00008025-RA
	Arth.3G54320.1	AT3G54320.1		Caru.10020567m	Carubv10020567m		Brra.G01052.1	Brara.G01052.1		Bost.10273s0203.1	Bostr.10273s0203.1		Caru.10025253m	Carubv10025253m		Cusa.162710.1	Cucsa.162710.1		Brra.K00056.1	Brara.K00056.1		Hean.9_00014042-RA	Ha9_00014042-RA		Brdi.3g47610.2	Bradi3g47610.2		Bost.30275s0319.1	Bostr.30275s0319.1		Capa.supercontig_72.47	evm.model.supercontig_72.47		Hean.17_00010515-RA	Ha17_00010515-RA
	Arth.3G54990.1	AT3G54990.1		Caru.10020622m	Carubv10020622m		Brra.G01190.1	Brara.G01190.1		Bost.13158s0050.1	Bostr.13158s0050.1		Cusa.119440.1	Cucsa.119440.1		Cusa.162720.1	Cucsa.162720.1		Brra.K00718.1	Brara.K00718.1		Lasa.1_v5_gn_0_41681.1	Lsat_1_v5_gn_0_41681.1		Brdi.5g08471.1	Bradi5g08471.1		Bost.3148s0125.1	Bostr.3148s0125.1		Caru.10001831m	Carubv10001831m		Hean.3_00035281-RA	Ha3_00035281-RA
	Arth.4G36920.1	AT4G36920.1		Caru.10025369m	Carubv10025369m		Brra.G02253.1	Brara.G02253.1		Bost.13671s0198.1	Bostr.13671s0198.1		Cusa.130200.1	Cucsa.130200.1		Cusa.193280.1	Cucsa.193280.1		Capa.supercontig_122.27	evm.model.supercontig_122.27		Lasa.1_v5_gn_1_38561.1	Lsat_1_v5_gn_1_38561.1		Brdi.5g21250.3	Bradi5g21250.3		Brdi.1g00666.1	Bradi1g00666.1		Caru.10002723m	Carubv10002723m		Lasa.1_v5_gn_2_35060.1	Lsat_1_v5_gn_2_35060.1
	Arth.4G37750.1	AT4G37750.1		Caru.10026925m	Carubv10026925m		Brra.G03053.1	Brara.G03053.1		Bost.13671s0200.1	Bostr.13671s0200.1		Cusa.136780.1	Cucsa.136780.1		Cusa.198700.1	Cucsa.198700.1		Capa.supercontig_194.13	evm.model.supercontig_194.13		Lasa.1_v5_gn_3_21780.1	Lsat_1_v5_gn_3_21780.1		Brdi.5g25570.1	Bradi5g25570.1		Brdi.1g75040.1	Bradi1g75040.1		Caru.10007825m	Carubv10007825m		Lasa.1_v5_gn_2_63481.1	Lsat_1_v5_gn_2_63481.1
	Arth.5G10510.3	AT5G10510.3		Cusa.Cucsa.064390.1	Cucsa.064390.1		Brra.G03313.1	Brara.G03313.1		Bost.15774s0346.1	Bostr.15774s0346.1		Cusa.231820.1	Cucsa.231820.1		Cusa.258020.1	Cucsa.258020.1		Capa.supercontig_1.178	evm.model.supercontig_1.178		Lasa.1_v5_gn_5_136680.1	Lsat_1_v5_gn_5_136680.1		Brra.A02830.1	Brara.A02830.1		Brdi.2g16442.1	Bradi2g16442.1		Caru.10010478m	Carubv10010478m		Lasa.1_v5_gn_3_30661.1	Lsat_1_v5_gn_3_30661.1
	Arth.5G17430.1	AT5G17430.1		Cusa.Cucsa.104510.1	Cucsa.104510.1		Brra.G03526.1	Brara.G03526.1		Bost.15774s0348.1	Bostr.15774s0348.1		Cusa.336890.1	Cucsa.336890.1		Cusa.271720.1	Cucsa.271720.1		Capa.supercontig_2.277	evm.model.supercontig_2.277		Lasa.1_v5_gn_6_76081.1	Lsat_1_v5_gn_6_76081.1		Brra.A03156.1	Brara.A03156.1		Brdi.2g50035.1	Bradi2g50035.1		Caru.10015379m	Carubv10015379m		Lasa.1_v5_gn_4_19860.1	Lsat_1_v5_gn_4_19860.1
	Arth.5G57390.1	AT5G57390.1		Cusa.Cucsa.107350.1	Cucsa.107350.1		Brra.H00430.1	Brara.H00430.1		Bost.20055s0079.1	Bostr.20055s0079.1		Cusa.342750.1	Cucsa.342750.1		Cusa.292670.1	Cucsa.292670.1		Capa.supercontig_3.43	evm.model.supercontig_3.43		Lasa.1_v5_gn_8_164520.1	Lsat_1_v5_gn_8_164520.1		Brra.B00526.1	Brara.B00526.1		Brdi.3g12565.1	Bradi3g12565.1		Caru.10024426m	Carubv10024426m		Lasa.1_v5_gn_5_170181.1	Lsat_1_v5_gn_5_170181.1
	Arth.5G60120.2	AT5G60120.2		Cusa.Cucsa.118970.1	Cucsa.118970.1		Brra.H01375.1	Brara.H01375.1		Bost.20129s0154.1	Bostr.20129s0154.1		Eusa.10006489m	Thhalv10006489m		Cusa.310360.1	Cucsa.310360.1		Caru.10001539m	Carubv10001539m		Metr.1g087920.1	Medtr1g087920.1		Brra.B02410.1	Brara.B02410.1		Brdi.3g12566.1	Bradi3g12566.1		Caru.10025511m	Carubv10025511m		Lasa.1_v5_gn_6_102200.1	Lsat_1_v5_gn_6_102200.1
	Arth.5G65510.1	AT5G65510.1		Cusa.Cucsa.147760.1	Cucsa.147760.1		Brra.H02264.1	Brara.H02264.1		Bost.22157s0019.1	Bostr.22157s0019.1		Eusa.10015907m	Thhalv10015907m		Cusa.334870.1	Cucsa.334870.1		Caru.10005160m	Carubv10005160m		Metr.2g105380.2	Medtr2g105380.2		Brra.B02774.1	Brara.B02774.1		Brdi.3g12567.1	Bradi3g12567.1		Caru.10026540m	Carubv10026540m		Lasa.1_v5_gn_8_156801.1	Lsat_1_v5_gn_8_156801.1
	Arth.5G67180.1	AT5G67180.1		Cusa.Cucsa.154520.1	Cucsa.154520.1		Brra.H02380.1	Brara.H02380.1		Bost.23794s0446.1	Bostr.23794s0446.1		Eusa.10016913m	Thhalv10016913m		Eusa.10004973m	Thhalv10004973m		Caru.10005229m	Carubv10005229m		Metr.2g435590.1	Medtr2g435590.1		Brra.C00589.1	Brara.C00589.1		Brdi.3g15084.2	Bradi3g15084.2		Caru.10027012m	Carubv10027012m		Lasa.1_v5_gn_8_38520.1	Lsat_1_v5_gn_8_38520.1
	Bost.0568s0140.1	Bostr.0568s0140.1		Cusa.Cucsa.193930.1	Cucsa.193930.1		Brra.I00861.1	Brara.I00861.1		Bost.23794s0528.1	Bostr.23794s0528.1		Eusa.10017614m	Thhalv10017614m		Eusa.10005514m	Thhalv10005514m		Caru.10010423m	Carubv10010423m		Metr.3g017420.1	Medtr3g017420.1		Brra.C00832.1	Brara.C00832.1		Brdi.3g27690.1	Bradi3g27690.1		Caru.10027186m	Carubv10027186m		Lasa.1_v5_gn_9_61080.1	Lsat_1_v5_gn_9_61080.1
	Bost.0568s0236.1	Bostr.0568s0236.1		Cusa.Cucsa.303840.1	Cucsa.303840.1		Brra.I03288.1	Brara.I03288.1		Bost.25993s0277.1	Bostr.25993s0277.1		Eusa.10017658m	Thhalv10017658m		Eusa.10008845m	Thhalv10008845m		Caru.10011260m	Carubv10011260m		Metr.8g022820.4	Medtr8g022820.4		Brra.C03562.1	Brara.C03562.1		Brdi.3g50490.1	Bradi3g50490.1		Caru.10027894m	Carubv10027894m		Metr.1g093600.1	Medtr1g093600.1
	Bost.0697s0045.1	Bostr.0697s0045.1		Eusa.10000302m	Thhalv10000302m		Brra.I03346.1	Brara.I03346.1		Bost.26326s0067.1	Bostr.26326s0067.1		Eusa.10019142m	Thhalv10019142m		Eusa.10015363m	Thhalv10015363m		Caru.10012513m	Carubv10012513m		Migu.D00130.1	Migut.D00130.1		Brra.C03783.1	Brara.C03783.1		Brdi.3g50508.1	Bradi3g50508.1		Caru.10028647m	Carubv10028647m		Metr.1g116920.1	Medtr1g116920.1
	Bost.0697s0115.1	Bostr.0697s0115.1		Eusa.10002185m	Thhalv10002185m		Brra.I03383.1	Brara.I03383.1		Bost.28625s0062.1	Bostr.28625s0062.1		Eusa.10021161m	Thhalv10021161m		Eusa.10015715m	Thhalv10015715m		Caru.10017565m	Carubv10017565m		Migu.D00917.1	Migut.D00917.1		Brra.E01545.1	Brara.E01545.1		Brdi.4g38932.1	Bradi4g38932.1		Cusa.101370.1	Cucsa.101370.1		Metr.5g053920.1	Medtr5g053920.1
	Bost.10273s0093.1	Bostr.10273s0093.1		Eusa.10003485m	Thhalv10003485m		Brra.I04750.1	Brara.I04750.1		Bost.29827s0238.1	Bostr.29827s0238.1		Frve.01985.1	Frvemrna01985.1		Frve.01844.1	Frvemrna01844.1		Caru.10017705m	Carubv10017705m		Migu.G00084.1	Migut.G00084.1		Brra.E02172.1	Brara.E02172.1		Brdi.4g38941.1	Bradi4g38941.1		Cusa.102400.1	Cucsa.102400.1		Migu.E00306.1	Migut.E00306.1
	Bost.11568s0008.1	Bostr.11568s0008.1		Eusa.10005326m	Thhalv10005326m		Brra.J00642.1	Brara.J00642.1		Bost.30275s0134.1	Bostr.30275s0134.1		Frve.08479.1	Frvemrna08479.1		Frve.04400.1	Frvemrna04400.1		Caru.10021118m	Carubv10021118m		Migu.G00125.1	Migut.G00125.1		Brra.E02619.1	Brara.E02619.1		Brdi.5g17480.1	Bradi5g17480.1		Cusa.156890.1	Cucsa.156890.1		Migu.K00338.1	Migut.K00338.1
	Bost.13175s0048.1	Bostr.13175s0048.1		Eusa.10008326m	Thhalv10008326m		Brra.J01502.1	Brara.J01502.1		Bost.3359s0006.1	Bostr.3359s0006.1		Frve.13783.1	Frvemrna13783.1		Frve.11636.1	Frvemrna11636.1		Caru.10021988m	Carubv10021988m		Migu.I01124.1	Migut.I01124.1		Brra.F00133.1	Brara.F00133.1		Brdi.5g17490.1	Bradi5g17490.1		Cusa.219890.1	Cucsa.219890.1		Migu.L01094.1	Migut.L01094.1
	Bost.19424s0566.1	Bostr.19424s0566.1		Eusa.10018771m	Thhalv10018771m		Brra.K01031.1	Brara.K01031.1		Bost.5325s0047.1	Bostr.5325s0047.1		Frve.16710.1	Frvemrna16710.1		Frve.15036.1	Frvemrna15036.1		Caru.10023769m	Carubv10023769m		Muac.10P18670_001	GSMUA_Achr10P18670_001		Brra.F00298.1	Brara.F00298.1		Brra.A00880.1	Brara.A00880.1		Cusa.244290.1	Cucsa.244290.1		Muac.10P19690_001	GSMUA_Achr10P19690_001
	Bost.20129s0410.1	Bostr.20129s0410.1		Eusa.10023588m	Thhalv10023588m		Capa.supercontig_21.63	evm.model.supercontig_21.63		Bost.7867s0359.1	Bostr.7867s0359.1		Frve.21003.1	Frvemrna21003.1		Frve.15940.1	Frvemrna15940.1		Caru.10026682m	Carubv10026682m		Muac.10P31090_001	GSMUA_Achr10P31090_001		Brra.F00821.1	Brara.F00821.1		Brra.A00881.1	Brara.A00881.1		Cusa.349200.1	Cucsa.349200.1		Muac.11P06170_001	GSMUA_Achr11P06170_001
	Bost.23794s0149.1	Bostr.23794s0149.1		Eusa.10025587m	Thhalv10025587m		Capa.supercontig_266.5	evm.model.supercontig_266.5		Bost.7867s0360.1	Bostr.7867s0360.1		Frve.21047.1	Frvemrna21047.1		Frve.16598.1	Frvemrna16598.1		Cusa.012850.1	Cucsa.012850.1		Muac.11P15810_001	GSMUA_Achr11P15810_001		Brra.G00807.1	Brara.G00807.1		Brra.A00943.1	Brara.A00943.1		Cusa.363830.1	Cucsa.363830.1		Muac.1P05400_001	GSMUA_Achr1P05400_001
	Bost.26527s0471.1	Bostr.26527s0471.1		Eusa.10025862m	Thhalv10025862m		Capa.supercontig_36.41	evm.model.supercontig_36.41		Bost.7867s0361.1	Bostr.7867s0361.1		Frve.26463.1	Frvemrna26463.1		Frve.16905.1	Frvemrna16905.1		Cusa.107190.1	Cucsa.107190.1		Muac.2P07300_001	GSMUA_Achr2P07300_001		Brra.G00808.1	Brara.G00808.1		Brra.A02663.1	Brara.A02663.1		Eusa.10004333m	Thhalv10004333m		Muac.1P21250_001	GSMUA_Achr1P21250_001
	Bost.26675s0071.1	Bostr.26675s0071.1		Eusa.10025958m	Thhalv10025958m		Capa.supercontig_91.71	evm.model.supercontig_91.71		Bost.7867s1130.1	Bostr.7867s1130.1		Glma.02G181600.1	Glyma.02G181600.1		Frve.24824.1	Frvemrna24824.1		Cusa.118840.1	Cucsa.118840.1		Muac.2P21900_001	GSMUA_Achr2P21900_001		Brra.G00819.1	Brara.G00819.1		Brra.A02664.1	Brara.A02664.1		Eusa.10005416m	Thhalv10005416m		Muac.2P22560_001	GSMUA_Achr2P22560_001
	Bost.26833s0222.1	Bostr.26833s0222.1		Frve.06669.1	Frvemrna06669.1		Caru.10001903m	Carubv10001903m		Brdi.1g38110.2	Bradi1g38110.2		Glma.02G261700.1	Glyma.02G261700.1		Frve.26182.1	Frvemrna26182.1		Cusa.121430.1	Cucsa.121430.1		Muac.3P05800_001	GSMUA_Achr3P05800_001		Brra.G00900.1	Brara.G00900.1		Brra.A02665.1	Brara.A02665.1		Eusa.10005619m	Thhalv10005619m		Muac.3P21100_001	GSMUA_Achr3P21100_001
	Bost.26833s0517.1	Bostr.26833s0517.1		Frve.16350.1	Frvemrna16350.1		Caru.10005767m	Carubv10005767m		Brdi.1g49560.1	Bradi1g49560.1		Glma.02G264700.1	Glyma.02G264700.1		Frve.27092.1	Frvemrna27092.1		Cusa.201950.1	Cucsa.201950.1		Muac.3P08170_001	GSMUA_Achr3P08170_001		Brra.H00147.1	Brara.H00147.1		Brra.B00253.1	Brara.B00253.1		Eusa.10014575m	Thhalv10014575m		Muac.3P29380_001	GSMUA_Achr3P29380_001
	Bost.27991s0069.1	Bostr.27991s0069.1		Frve.17698.1	Frvemrna17698.1		Caru.10006208m	Carubv10006208m		Brdi.1g49570.1	Bradi1g49570.1		Glma.03G138900.1	Glyma.03G138900.1		Frve.31040.1	Frvemrna31040.1		Cusa.256230.1	Cucsa.256230.1		Muac.3P08180_001	GSMUA_Achr3P08180_001		Brra.H01995.1	Brara.H01995.1		Brra.B02931.1	Brara.B02931.1		Eusa.10014579m	Thhalv10014579m		Muac.4P03670_001	GSMUA_Achr4P03670_001
	Bost.7128s0222.1	Bostr.7128s0222.1		Frve.22114.1	Frvemrna22114.1		Caru.10010179m	Carubv10010179m		Brdi.1g57970.1	Bradi1g57970.1		Glma.04G028100.1	Glyma.04G028100.1		Glma.02G072800.1	Glyma.02G072800.1		Cusa.258900.1	Cucsa.258900.1		Muac.3P10140_001	GSMUA_Achr3P10140_001		Brra.H01997.1	Brara.H01997.1		Brra.B02952.1	Brara.B02952.1		Eusa.10015583m	Thhalv10015583m		Muac.4P06710_001	GSMUA_Achr4P06710_001
	Bost.7867s1579.1	Bostr.7867s1579.1		Frve.32084.1	Frvemrna32084.1		Caru.10010259m	Carubv10010259m		Brdi.1g77120.1	Bradi1g77120.1		Glma.06G028300.1	Glyma.06G028300.1		Glma.03G017300.1	Glyma.03G017300.1		Cusa.283620.1	Cucsa.283620.1		Muac.5P24060_001	GSMUA_Achr5P24060_001		Brra.H02016.1	Brara.H02016.1		Brra.B03764.1	Brara.B03764.1		Eusa.10017235m	Thhalv10017235m		Muac.5P09950_001	GSMUA_Achr5P09950_001
	Bost.7867s1636.1	Bostr.7867s1636.1		Glma.01G225000.1	Glyma.01G225000.1		Caru.10010891m	Carubv10010891m		Brdi.2g06180.1	Bradi2g06180.1		Glma.06G301300.1	Glyma.06G301300.1		Glma.04G062900.1	Glyma.04G062900.1		Cusa.303720.1	Cucsa.303720.1		Muac.6P10870_001	GSMUA_Achr6P10870_001		Brra.H02084.1	Brara.H02084.1		Brra.C01595.1	Brara.C01595.1		Eusa.10027524m	Thhalv10027524m		Muac.6P01420_001	GSMUA_Achr6P01420_001
	Brdi.1g03880.1	Bradi1g03880.1		Glma.04G103900.1	Glyma.04G103900.1		Caru.10011394m	Carubv10011394m		Brdi.2g60331.1	Bradi2g60331.1		Glma.07G156200.1	Glyma.07G156200.1		Glma.04G067200.1	Glyma.04G067200.1		Cusa.364910.1	Cucsa.364910.1		Muac.7P19800_001	GSMUA_Achr7P19800_001		Brra.I02948.1	Brara.I02948.1		Brra.C04274.1	Brara.C04274.1		Frve.06406.1	Frvemrna06406.1		Muac.6P09880_001	GSMUA_Achr6P09880_001
	Brdi.1g07290.2	Bradi1g07290.2		Glma.05G179900.1	Glyma.05G179900.1		Caru.10011955m	Carubv10011955m		Brdi.2g60340.1	Bradi2g60340.1		Glma.10G099800.1	Glyma.10G099800.1		Glma.04G147500.1	Glyma.04G147500.1		Cusa.365320.1	Cucsa.365320.1		Muac.8P22500_001	GSMUA_Achr8P22500_001		Brra.I02949.1	Brara.I02949.1		Brra.C04275.1	Brara.C04275.1		Frve.06407.1	Frvemrna06407.1		Muac.8P14650_001	GSMUA_Achr8P14650_001
	Brdi.1g30337.2	Bradi1g30337.2		Glma.06G105000.1	Glyma.06G105000.1		Caru.10018162m	Carubv10018162m		Brdi.3g08790.1	Bradi3g08790.1		Glma.12G103100.1	Glyma.12G103100.1		Glma.05G015900.1	Glyma.05G015900.1		Eusa.10001561m	Thhalv10001561m		Muac.8P23730_001	GSMUA_Achr8P23730_001		Brra.I02951.1	Brara.I02951.1		Brra.D01886.1	Brara.D01886.1		Frve.21091.1	Frvemrna21091.1		Muac.8P18260_001	GSMUA_Achr8P18260_001
	Brdi.1g31337.1	Bradi1g31337.1		Glma.06G295300.1	Glyma.06G295300.1		Caru.10020777m	Carubv10020777m		Brdi.3g31600.1	Bradi3g31600.1		Glma.12G197700.1	Glyma.12G197700.1		Glma.05G157400.1	Glyma.05G157400.1		Eusa.10004526m	Thhalv10004526m		Muac.9P18090_001	GSMUA_Achr9P18090_001		Brra.I02966.1	Brara.I02966.1		Brra.D02714.1	Brara.D02714.1		Frve.24044.1	Frvemrna24044.1		Muac.9P21470_001	GSMUA_Achr9P21470_001
	Brdi.1g51045.1	Bradi1g51045.1		Glma.08G137600.1	Glyma.08G137600.1		Caru.10020965m	Carubv10020965m		Brdi.3g33355.1	Bradi3g33355.1		Glma.13G304300.1	Glyma.13G304300.1		Glma.06G064000.1	Glyma.06G064000.1		Eusa.10006118m	Thhalv10006118m		Muac.Un_randomP09790_001	GSMUA_AchrUn_randomP09790_001		Brra.I05083.1	Brara.I05083.1		Brra.E00465.1	Brara.E00465.1		Frve.27604.1	Frvemrna27604.1		Muac.Un_randomP06880_001	GSMUA_AchrUn_randomP06880_001
	Brdi.1g53650.3	Bradi1g53650.3		Glma.10G193400.1	Glyma.10G193400.1		Caru.10022408m	Carubv10022408m		Brdi.3g45997.1	Bradi3g45997.1		Glma.14G056200.1	Glyma.14G056200.1		Glma.06G068800.1	Glyma.06G068800.1		Eusa.10008928m	Thhalv10008928m		Muac.Un_randomP19380_001	GSMUA_AchrUn_randomP19380_001		Brra.I05089.1	Brara.I05089.1		Brra.E01243.1	Brara.E01243.1		Frve.28574.1	Frvemrna28574.1		Nenu.00569-RA	NNU_00569-RA
	Brdi.1g57560.2	Bradi1g57560.2		Glma.11G018100.1	Glyma.11G018100.1		Caru.10024198m	Carubv10024198m		Brdi.3g50620.1	Bradi3g50620.1		Glma.14G057900.1	Glyma.14G057900.1		Glma.06G221800.1	Glyma.06G221800.1		Eusa.10009619m	Thhalv10009619m		Muac.Un_randomP27100_001	GSMUA_AchrUn_randomP27100_001		Brra.J00210.1	Brara.J00210.1		Brra.F03559.1	Brara.F03559.1		Glma.02G080200.1	Glyma.02G080200.1		Nenu.07628-RA	NNU_07628-RA
	Brdi.1g64240.1	Bradi1g64240.1		Glma.11G239200.1	Glyma.11G239200.1		Caru.10027999m	Carubv10027999m		Brdi.3g50625.1	Bradi3g50625.1		Glma.14G070000.1	Glyma.14G070000.1		Glma.07G025800.1	Glyma.07G025800.1		Eusa.10012016m	Thhalv10012016m		Nenu.05030-RA	NNU_05030-RA		Brra.J01713.1	Brara.J01713.1		Brra.F03560.1	Brara.F03560.1		Glma.02G132500.1	Glyma.02G132500.1		Nenu.22202-RA	NNU_22202-RA
	Brdi.1g69209.1	Bradi1g69209.1		Glma.12G110400.1	Glyma.12G110400.1		Cusa.055920.1	Cucsa.055920.1		Brdi.3g50630.1	Bradi3g50630.1		Glma.14G161900.1	Glyma.14G161900.1		Glma.07G031200.1	Glyma.07G031200.1		Eusa.10013898m	Thhalv10013898m		Nenu.05776-RA	NNU_05776-RA		Brra.J02053.1	Brara.J02053.1		Brra.G00520.1	Brara.G00520.1		Glma.04G201700.1	Glyma.04G201700.1		Nenu.25473-RA	NNU_25473-RA
	Brdi.1g72890.2	Bradi1g72890.2		Glma.12G203100.1	Glyma.12G203100.1		Cusa.088640.1	Cucsa.088640.1		Brdi.3g51610.1	Bradi3g51610.1		Glma.17G254600.1	Glyma.17G254600.1		Glma.07G078600.1	Glyma.07G078600.1		Eusa.10019247m	Thhalv10019247m		Nenu.05779-RA	NNU_05779-RA		Brra.K01077.1	Brara.K01077.1		Brra.G00521.1	Brara.G00521.1		Glma.04G201900.1	Glyma.04G201900.1		OG0005712:	OG0005712:
	Brdi.2g26987.1	Bradi2g26987.1		Glma.13G088100.1	Glyma.13G088100.1		Cusa.102560.1	Cucsa.102560.1		Brdi.3g51630.2	Bradi3g51630.2		Glma.18G206600.1	Glyma.18G206600.1		Glma.08G115000.1	Glyma.08G115000.1		Eusa.10019722m	Thhalv10019722m		Nenu.11724-RA	NNU_11724-RA		Capa.supercontig_10.125	evm.model.supercontig_10.125		Brra.H00929.1	Brara.H00929.1		Glma.04G217400.1	Glyma.04G217400.1		Orsa.01g04750.1	Os01g04750.1
	Brdi.2g37800.7	Bradi2g37800.7		Glma.13G298600.1	Glyma.13G298600.1		Cusa.141980.1	Cucsa.141980.1		Brdi.3g57360.1	Bradi3g57360.1		Glma.19G035100.1	Glyma.19G035100.1		Glma.08G211600.1	Glyma.08G211600.1		Eusa.10023946m	Thhalv10023946m		Nenu.13989-RA	NNU_13989-RA		Capa.supercontig_12.251	evm.model.supercontig_12.251		Brra.H00930.1	Brara.H00930.1		Glma.05G186700.1	Glyma.05G186700.1		Orsa.01g04800.1	Os01g04800.1
	Brdi.2g48130.2	Bradi2g48130.2		Glma.14G171500.1	Glyma.14G171500.1		Cusa.271180.1	Cucsa.271180.1		Brdi.4g21265.1	Bradi4g21265.1		Glma.19G035500.1	Glyma.19G035500.1		Glma.08G216600.1	Glyma.08G216600.1		Eusa.10025693m	Thhalv10025693m		Nenu.13993-RA	NNU_13993-RA		Capa.supercontig_131.83	evm.model.supercontig_131.83		Brra.I00021.1	Brara.I00021.1		Glma.05G200100.1	Glyma.05G200100.1		Orsa.01g49830.1	Os01g49830.1
	Brdi.2g53070.3	Bradi2g53070.3		Glma.18G018200.1	Glyma.18G018200.1		Cusa.352470.1	Cucsa.352470.1		Brdi.4g35570.1	Bradi4g35570.1		Glma.19G142000.1	Glyma.19G142000.1		Glma.13G060600.1	Glyma.13G060600.1		Eusa.10026857m	Thhalv10026857m		Nenu.14844-RA	NNU_14844-RA		Capa.supercontig_132.31	evm.model.supercontig_132.31		Brra.I00667.1	Brara.I00667.1		Glma.06G148400.1	Glyma.06G148400.1		Orsa.05g47650.1	Os05g47650.1
	Brdi.2g57747.2	Bradi2g57747.2		Glma.20G197000.1	Glyma.20G197000.1		Cusa.365220.1	Cucsa.365220.1		Brdi.4g35580.1	Bradi4g35580.1		Hean.10_00000061-RA	Ha10_00000061-RA		Glma.13G166700.1	Glyma.13G166700.1		Eusa.10029132m	Thhalv10029132m		Orsa.01g21120.1	Os01g21120.1		Capa.supercontig_16.148	evm.model.supercontig_16.148		Brra.I01789.1	Brara.I01789.1		Glma.06G163700.1	Glyma.06G163700.1		Pahal.C01395.1	Pahal.C01395.1
	Brdi.3g15880.1	Bradi3g15880.1		Hean.11.00029710-RA	Ha11_00029710-RA		Cusa.367300.1	Cucsa.367300.1		Brdi.4g35590.1	Bradi4g35590.1		Hean.14_00020283-RA	Ha14_00020283-RA		Glma.13G369400.1	Glyma.13G369400.1		Frve.03751.1	Frvemrna03751.1		Orsa.02g54160.2	Os02g54160.2		Capa.supercontig_27.16	evm.model.supercontig_27.16		Brra.I01983.1	Brara.I01983.1		Glma.07G212400.1	Glyma.07G212400.1		Pahal.C02061.1	Pahal.C02061.1
	Brdi.3g36820.3	Bradi3g36820.3		Hean.15.00039914-RA	Ha15_00039914-RA		Cusa.372760.1	Cucsa.372760.1		Brdi.4g35600.1	Bradi4g35600.1		Hean.5_00006593-RA	Ha5_00006593-RA		Glma.14G111600.1	Glyma.14G111600.1		Frve.13118.1	Frvemrna13118.1		Orsa.03g08460.1	Os03g08460.1		Capa.supercontig_27.18	evm.model.supercontig_27.18		Brra.I01985.1	Brara.I01985.1		Glma.08G145300.1	Glyma.08G145300.1		Pahal.E02036.1	Pahal.E02036.1
	Brdi.3g48697.1	Bradi3g48697.1		Hean.17_00007721-RA	Ha17_00007721-RA		Cusa.395960.1	Cucsa.395960.1		Brdi.4g35620.1	Bradi4g35620.1		Hean.5_00006937-RA	Ha5_00006937-RA		Glma.15G004200.1	Glyma.15G004200.1		Frve.18922.1	Frvemrna18922.1		Orsa.03g08470.1	Os03g08470.1		Capa.supercontig_33.29	evm.model.supercontig_33.29		Brra.I05419.1	Brara.I05419.1		Glma.08G257300.1	Glyma.08G257300.1		Pahal.E03916.1	Pahal.E03916.1
	Brdi.3g59300.1	Bradi3g59300.1		Hean.5.00005493-RA	Ha5_00005493-RA		Eusa.10000354m	Thhalv10000354m		Brdi.4g35630.1	Bradi4g35630.1		Lasa.1_v5_gn_0_43220.1	Lsat_1_v5_gn_0_43220.1		Glma.15G008600.1	Glyma.15G008600.1		Frve.21677.1	Frvemrna21677.1		Orsa.03g08490.1	Os03g08490.1		Capa.supercontig_70.47	evm.model.supercontig_70.47		Brra.I05496.1	Brara.I05496.1		Glma.10G223200.1	Glyma.10G223200.1		Pahal.E03917.1	Pahal.E03917.1
	Brdi.4g30617.1	Bradi4g30617.1		Hean.6.00048338-RA	Ha6_00048338-RA		Eusa.10004985m	Thhalv10004985m		Brdi.4g35642.1	Bradi4g35642.1		Lasa.1_v5_gn_1_16621.1	Lsat_1_v5_gn_1_16621.1		Glma.15G085400.1	Glyma.15G085400.1		Frve.25185.1	Frvemrna25185.1		Orsa.03g08500.2	Os03g08500.2		Capa.supercontig_83.80	evm.model.supercontig_83.80		Brra.I05614.1	Brara.I05614.1		Glma.16G164800.1	Glyma.16G164800.1		Phvu.t003G111800.1	Phvul.003G111800.1
	Brdi.4g43877.1	Bradi4g43877.1		Hean.7.00045845-RA	Ha7_00045845-RA		Eusa.10008639m	Thhalv10008639m		Brdi.4g35650.1	Bradi4g35650.1		Lasa.1_v5_gn_2_123980.1	Lsat_1_v5_gn_2_123980.1		Glma.15G197900.1	Glyma.15G197900.1		Frve.28067.1	Frvemrna28067.1		Orsa.03g22170.1	Os03g22170.1		Caru.10002480m	Carubv10002480m		Brra.J00250.1	Brara.J00250.1		Glma.18G281400.1	Glyma.18G281400.1		Phvu.t007G002900.1	Phvul.007G002900.1
	Brdi.5g14960.1	Bradi5g14960.1		Hean.8.00042863-RA	Ha8_00042863-RA		Eusa.10009812m	Thhalv10009812m		Brdi.5g11295.1	Bradi5g11295.1		Lasa.1_v5_gn_5_22521.1	Lsat_1_v5_gn_5_22521.1		Glma.16G040000.1	Glyma.16G040000.1		Frve.32020.1	Frvemrna32020.1		Orsa.05g29810.1	Os05g29810.1		Caru.10002663m	Carubv10002663m		Brra.J00420.1	Brara.J00420.1		Glma.20G168500.1	Glyma.20G168500.1		Phvu.t007G102800.1	Phvul.007G102800.1
	Brdi.5g24100.1	Bradi5g24100.1		Lasa.1.v5.gn.1.4460.1	Lsat_1_v5_gn_1_4460.1		Eusa.10009842m	Thhalv10009842m		Brdi.5g17610.1	Bradi5g17610.1		Lasa.1_v5_gn_5_25561.1	Lsat_1_v5_gn_5_25561.1		Glma.16G154100.1	Glyma.16G154100.1		Frve.32028.1	Frvemrna32028.1		Orsa.06g09390.1	Os06g09390.1		Caru.10010284m	Carubv10010284m		Brra.J00612.1	Brara.J00612.1		Hean.10_00000075-RA	Ha10_00000075-RA		Potr..003G212800.1	Potri.003G212800.1
	Brdi.5g24360.2	Bradi5g24360.2		Lasa.1.v5.gn.1.71921.1	Lsat_1_v5_gn_1_71921.1		Eusa.10011778m	Thhalv10011778m		Brdi.5g17630.1	Bradi5g17630.1		Lasa.1_v5_gn_5_92420.1	Lsat_1_v5_gn_5_92420.1		Glma.17G114500.1	Glyma.17G114500.1		Glma.01G081100.1	Glyma.01G081100.1		Orsa.07g42510.1	Os07g42510.1		Caru.10010374m	Carubv10010374m		Brra.J02528.1	Brara.J02528.1		Hean.10_00000085-RA	Ha10_00000085-RA		Potr..006G186300.1	Potri.006G186300.1
	Brra.A00121.1	Brara.A00121.1		Lasa.1.v5.gn.3.10461.1	Lsat_1_v5_gn_3_10461.1		Eusa.10015465m	Thhalv10015465m		Brdi.5g17640.1	Bradi5g17640.1		Lasa.1_v5_gn_6_8021.1	Lsat_1_v5_gn_6_8021.1		Glma.17G124100.1	Glyma.17G124100.1		Glma.01G224100.1	Glyma.01G224100.1		Orsa.07g47790.1	Os07g47790.1		Caru.10011023m	Carubv10011023m		Capa.supercontig_101.15	evm.model.supercontig_101.15		Hean.10_00001300-RA	Ha10_00001300-RA		Potr..008G117100.1	Potri.008G117100.1
	Brra.A00160.1	Brara.A00160.1		Lasa.1.v5.gn.6.103940.1	Lsat_1_v5_gn_6_103940.1		Eusa.10019045m	Thhalv10019045m		Brdi.5g18850.1	Bradi5g18850.1		Lasa.1_v5_gn_7_50600.1	Lsat_1_v5_gn_7_50600.1		Glma.17G210500.1	Glyma.17G210500.1		Glma.02G236800.1	Glyma.02G236800.1		Orsa.09g11460.1	Os09g11460.1		Caru.10011371m	Carubv10011371m		Capa.supercontig_101.16	evm.model.supercontig_101.16		Hean.10_00002059-RA	Ha10_00002059-RA		Potr..010G129200.1	Potri.010G129200.1
	Brra.A02801.1	Brara.A02801.1		Lasa.1.v5.gn.6.12261.1	Lsat_1_v5_gn_6_12261.1		Eusa.10019510m	Thhalv10019510m		Brra.A00511.1	Brara.A00511.1		Lasa.1_v5_gn_8_13141.1	Lsat_1_v5_gn_8_13141.1		Glma.17G216100.1	Glyma.17G216100.1		Glma.03G094700.1	Glyma.03G094700.1		Orsa.09g11480.2	Os09g11480.2		Caru.10011585m	Carubv10011585m		Capa.supercontig_13.250	evm.model.supercontig_13.250		Hean.10_00002363-RA	Ha10_00002363-RA		Potr..018G109200.1	Potri.018G109200.1
	Brra.B00360.1	Brara.B00360.1		Lasa.1.v5.gn.6.60300.1	Lsat_1_v5_gn_6_60300.1		Eusa.10019652m	Thhalv10019652m		Brra.A01860.1	Brara.A01860.1		Lasa.1_v5_gn_9_109681.1	Lsat_1_v5_gn_9_109681.1		Glma.18G262800.1	Glyma.18G262800.1		Glma.03G255500.1	Glyma.03G255500.1		Orsa.09g26420.5	Os09g26420.5		Caru.10011676m	Carubv10011676m		Capa.supercontig_13.253	evm.model.supercontig_13.253		Hean.10_00002791-RA	Ha10_00002791-RA		Seit.3G158300.1	Seita.3G158300.1
	Brra.B00712.1	Brara.B00712.1		Lasa.1.v5.gn.6.84541.1	Lsat_1_v5_gn_6_84541.1		Eusa.10026288m	Thhalv10026288m		Brra.B00415.1	Brara.B00415.1		Lasa.1_v5_gn_9_27440.1	Lsat_1_v5_gn_9_27440.1		Glma.19G026000.1	Glyma.19G026000.1		Glma.04G151100.1	Glyma.04G151100.1		Orsa.10g25170.1	Os10g25170.1		Caru.10012143m	Carubv10012143m		Capa.supercontig_162.25	evm.model.supercontig_162.25		Hean.11_00028443-RA	Ha11_00028443-RA		Seit.5G096700.1	Seita.5G096700.1
	Brra.B01045.1	Brara.B01045.1		Lasa.1.v5.gn.7.105441.1	Lsat_1_v5_gn_7_105441.1		Eusa.10026328m	Thhalv10026328m		Brra.B01523.1	Brara.B01523.1		Lasa.1_v5_gn_9_44381.1	Lsat_1_v5_gn_9_44381.1		Glma.19G113100.1	Glyma.19G113100.1		Glma.04G238700.1	Glyma.04G238700.1		Orsa.12g41030.1	Os12g41030.1		Caru.10012164m	Carubv10012164m		Capa.supercontig_44.71	evm.model.supercontig_44.71		Hean.16_00020700-RA	Ha16_00020700-RA		Seit.5G096800.1	Seita.5G096800.1
	Brra.B01213.1	Brara.B01213.1		Lasa.1.v5.gn.8.132101.1	Lsat_1_v5_gn_8_132101.1		Eusa.10029052m	Thhalv10029052m		Brra.B01961.1	Brara.B01961.1		Lasa.1_v5_gn_9_60760.1	Lsat_1_v5_gn_9_60760.1		Glma.20G031000.1	Glyma.20G031000.1		Glma.05G214400.1	Glyma.05G214400.1		Orsa.12g41060.1	Os12g41060.1		Caru.10012659m	Carubv10012659m		Capa.supercontig_44.73	evm.model.supercontig_44.73		Hean.17_00008098-RA	Ha17_00008098-RA		Seit.5G096900.1	Seita.5G096900.1
	Brra.B02033.1	Brara.B02033.1		Lasa.1.v5.gn.9.43700.1	Lsat_1_v5_gn_9_43700.1		Frve.09137.1	Frvemrna09137.1		Brra.C01453.1	Brara.C01453.1		Lasa.1_v5_gn_9_62421.1	Lsat_1_v5_gn_9_62421.1		Hean.10_00003165-RA	Ha10_00003165-RA		Glma.06G125100.1	Glyma.06G125100.1		Pahal.A03603.1	Pahal.A03603.1		Caru.10014475m	Carubv10014475m		Capa.supercontig_44.74	evm.model.supercontig_44.74		Hean.2_00027180-RA	Ha2_00027180-RA		Seit.5G280700.1	Seita.5G280700.1
	Brra.C00427.1	Brara.C00427.1		Metr.1g090170.1	Medtr1g090170.1		Frve.11145.1	Frvemrna11145.1		Brra.C01524.1	Brara.C01524.1		Metr.0939s0010.2	Medtr0939s0010.2		Hean.11_00031368-RA	Ha11_00031368-RA		Glma.08G020900.1	Glyma.08G020900.1		Pahal.B02917.1	Pahal.B02917.1		Caru.10014552m	Carubv10014552m		Capa.supercontig_50.28	evm.model.supercontig_50.28		Hean.2_00027182-RA	Ha2_00027182-RA		Seit.7G266200.1	Seita.7G266200.1
	Brra.C02132.1	Brara.C02132.1		Metr.2g090235.1	Medtr2g090235.1		Frve.12919.1	Frvemrna12919.1		Brra.C01790.1	Brara.C01790.1		Metr.1g023170.1	Medtr1g023170.1		Hean.11_00031393-RA	Ha11_00031393-RA		Glma.08G040900.1	Glyma.08G040900.1		Pahal.B04694.1	Pahal.B04694.1		Caru.10022119m	Carubv10022119m		Capa.supercontig_50.29	evm.model.supercontig_50.29		Hean.3_00035585-RA	Ha3_00035585-RA		Seit.9G350800.1	Seita.9G350800.1
	Brra.C02403.1	Brara.C02403.1		Metr.3g074130.1	Medtr3g074130.1		Frve.23873.1	Frvemrna23873.1		Brra.C01833.1	Brara.C01833.1		Metr.1g079630.1	Medtr1g079630.1		Hean.14_00018882-RA	Ha14_00018882-RA		Glma.08G149200.1	Glyma.08G149200.1		Pahal.B04878.1	Pahal.B04878.1		Caru.10027246m	Carubv10027246m		Capa.supercontig_7.36	evm.model.supercontig_7.36		Hean.5_00006703-RA	Ha5_00006703-RA		Semo.110104	Semo.110104
	Brra.E00234.1	Brara.E00234.1		Metr.5g009410.1	Medtr5g009410.1		Frve.26530.1	Frvemrna26530.1		Brra.C02274.1	Brara.C02274.1		Metr.2g089170.1	Medtr2g089170.1		Hean.14_00018897-RA	Ha14_00018897-RA		Glma.08G261500.1	Glyma.08G261500.1		Pahal.C03309.1	Pahal.C03309.1		Cusa.042770.1	Cucsa.042770.1		Capa.supercontig_89.42	evm.model.supercontig_89.42		Hean.5_00007027-RA	Ha5_00007027-RA		Semo.71153	Semo.71153
	Brra.E01642.1	Brara.E01642.1		Metr.5g062700.1	Medtr5g062700.1		Frve.27062.1	Frvemrna27062.1		Brra.C04525.1	Brara.C04525.1		Metr.3g112440.1	Medtr3g112440.1		Hean.16_00020749-RA	Ha16_00020749-RA		Glma.10G274600.1	Glyma.10G274600.1		Pahal.F02429.1	Pahal.F02429.1		Cusa.046390.1	Cucsa.046390.1		Caru.10001989m	Carubv10001989m		Hean.6_00048375-RA	Ha6_00048375-RA		Sobi.003G078100.1	Sobic.003G078100.1
	Brra.E02119.1	Brara.E02119.1		Metr.8g090350.1	Medtr8g090350.1		Glma.01G188600.1	Glyma.01G188600.1		Brra.D01564.1	Brara.D01564.1		Metr.5g082950.1	Medtr5g082950.1		Hean.4_00026045-RA	Ha4_00026045-RA		Glma.11G019000.1	Glyma.11G019000.1		Pahal.G02941.1	Pahal.G02941.1		Cusa.095860.1	Cucsa.095860.1		Caru.10005314m	Carubv10005314m		Lasa.1_v5_gn_1_5340.1	Lsat_1_v5_gn_1_5340.1		Sobi.003G265200.1	Sobic.003G265200.1
	Brra.F00263.1	Brara.F00263.1		Migut.A00662.1	Migut.A00662.1		Glma.01G232000.1	Glyma.01G232000.1		Brra.D02156.1	Brara.D02156.1		Metr.5g083320.1	Medtr5g083320.1		Hean.7_00046717-RA	Ha7_00046717-RA		Glma.11G199300.1	Glyma.11G199300.1		Pahal.I00705.1	Pahal.I00705.1		Cusa.105790.1	Cucsa.105790.1		Caru.10005497m	Carubv10005497m		Lasa.1_v5_gn_3_32080.1	Lsat_1_v5_gn_3_32080.1		Sobi.009G221400.1	Sobic.009G221400.1
	Brra.F01116.1	Brara.F01116.1		Migut.C00009.1	Migut.C00009.1		Glma.04G041200.1	Glyma.04G041200.1		Brra.D02223.1	Brara.D02223.1		Metr.5g083330.1	Medtr5g083330.1		Hean.7_00046872-RA	Ha7_00046872-RA		Glma.13G040400.1	Glyma.13G040400.1		Pahal.I00706.1	Pahal.I00706.1		Cusa.122930.1	Cucsa.122930.1		Caru.10005868m	Carubv10005868m		Lasa.1_v5_gn_4_138540.1	Lsat_1_v5_gn_4_138540.1		Soly.03g083110.1.1	Solyc03g083110.1.1
	Brra.F02421.1	Brara.F02421.1		Migut.E01248.1	Migut.E01248.1		Glma.04G057700.1	Glyma.04G057700.1		Brra.D02719.1	Brara.D02719.1		Metr.5g083340.2	Medtr5g083340.2		Hean.7_00046879-RA	Ha7_00046879-RA		Glma.14G123900.1	Glyma.14G123900.1		Pahal.I00707.1	Pahal.I00707.1		Cusa.126860.1	Cucsa.126860.1		Caru.10006457m	Carubv10006457m		Lasa.1_v5_gn_4_166540.1	Lsat_1_v5_gn_4_166540.1		Soly.04g007000.1.1	Solyc04g007000.1.1
	Brra.G01191.1	Brara.G01191.1		Migut.H01065.1	Migut.H01065.1		Glma.04G251400.1	Glyma.04G251400.1		Brra.E00471.1	Brara.E00471.1		Metr.7g070220.1	Medtr7g070220.1		Hean.9_00013043-RA	Ha9_00013043-RA		Glma.14G205600.1	Glyma.14G205600.1		Pahal.I03412.1	Pahal.I03412.1		Cusa.126880.1	Cucsa.126880.1		Caru.10010105m	Carubv10010105m		Lasa.1_v5_gn_4_166580.1	Lsat_1_v5_gn_4_166580.1		Soly.05g009790.1.1	Solyc05g009790.1.1
	Brra.G01386.1	Brara.G01386.1		Migut.L00108.1	Migut.L00108.1		Glma.05G092800.1	Glyma.05G092800.1		Brra.E00876.1	Brara.E00876.1		Metr.7g092190.1	Medtr7g092190.1		Lasa.1_v5_gn_1_41980.1	Lsat_1_v5_gn_1_41980.1		Glma.16G079600.1	Glyma.16G079600.1		Phvu.t007G217800.1	Phvul.007G217800.1		Cusa.139820.1	Cucsa.139820.1		Caru.10011057m	Carubv10011057m		Lasa.1_v5_gn_4_166600.1	Lsat_1_v5_gn_4_166600.1		Scpa.1g11770	Sparvula.1g11770
	Brra.G01628.1	Brara.G01628.1		Migut.M00859.1	Migut.M00859.1		Glma.06G042100.1	Glyma.06G042100.1		Brra.E01832.1	Brara.E01832.1		Migu.C00778.1	Migut.C00778.1		Lasa.1_v5_gn_1_44740.1	Lsat_1_v5_gn_1_44740.1		Glma.17G170100.1	Glyma.17G170100.1		Phvu.t009G251600.1	Phvul.009G251600.1		Cusa.190200.1	Cucsa.190200.1		Caru.10014553m	Carubv10014553m		Lasa.1_v5_gn_4_166640.1	Lsat_1_v5_gn_4_166640.1		Scpa.1g22650	Sparvula.1g22650
	Brra.G03685.1	Brara.G03685.1		Migut.N00388.1	Migut.N00388.1		Glma.06G058400.1	Glyma.06G058400.1		Brra.E02527.1	Brara.E02527.1		Migu.F00629.1	Migut.F00629.1		Lasa.1_v5_gn_2_89300.1	Lsat_1_v5_gn_2_89300.1		Glma.18G051500.1	Glyma.18G051500.1		Phvu.t009G262200.1	Phvul.009G262200.1		Cusa.195660.1	Cucsa.195660.1		Caru.10014873m	Carubv10014873m		Lasa.1_v5_gn_4_166720.1	Lsat_1_v5_gn_4_166720.1		Scpa.1g37530	Sparvula.1g37530
	Brra.H01732.1	Brara.H01732.1		Migut.N02912.1	Migut.N02912.1		Glma.06G111300.1	Glyma.06G111300.1		Brra.F00844.1	Brara.F00844.1		Migu.F00661.1	Migut.F00661.1		Lasa.1_v5_gn_4_169860.1	Lsat_1_v5_gn_4_169860.1		Glma.19G253100.1	Glyma.19G253100.1		Phvu.t010G124700.1	Phvul.010G124700.1		Cusa.253400.1	Cucsa.253400.1		Caru.10015406m	Carubv10015406m		Lasa.1_v5_gn_4_166840.1	Lsat_1_v5_gn_4_166840.1		Scpa.1g37850	Sparvula.1g37850
	Brra.I03702.1	Brara.I03702.1		Muac.10P19030.001	GSMUA_Achr10P19030_001		Glma.09G072000.1	Glyma.09G072000.1		Brra.G01887.1	Brara.G01887.1		Migu.F01818.1	Migut.F01818.1		Lasa.1_v5_gn_4_85860.1	Lsat_1_v5_gn_4_85860.1		Glma.20G115300.1	Glyma.20G115300.1		Potr..001G163700.1	Potri.001G163700.1		Cusa.286530.1	Cucsa.286530.1		Caru.10023967m	Carubv10023967m		Lasa.1_v5_gn_5_10080.1	Lsat_1_v5_gn_5_10080.1		Scpa.2g14980	Sparvula.2g14980
	Brra.I03764.1	Brara.I03764.1		Muac.10P30440.001	GSMUA_Achr10P30440_001		Glma.11G014800.1	Glyma.11G014800.1		Brra.G02403.1	Brara.G02403.1		Migu.J01780.1	Migut.J01780.1		Lasa.1_v5_gn_4_88920.1	Lsat_1_v5_gn_4_88920.1		Glma.20G215700.1	Glyma.20G215700.1		Potr..002G201600.1	Potri.002G201600.1		Cusa.300100.1	Cucsa.300100.1		Caru.10025229m	Carubv10025229m		Lasa.1_v5_gn_5_112660.1	Lsat_1_v5_gn_5_112660.1		Scpa.5g23950	Sparvula.5g23950
	Brra.J01371.1	Brara.J01371.1		Muac.1P00070.001	GSMUA_Achr1P00070_001		Glma.11G053600.1	Glyma.11G053600.1		Brra.G03500.1	Brara.G03500.1		Muac.11P24820_001	GSMUA_Achr11P24820_001		Lasa.1_v5_gn_5_131240.1	Lsat_1_v5_gn_5_131240.1		Hean.14_00017321-RA	Ha14_00017321-RA		Potr..003G071700.1	Potri.003G071700.1		Cusa.394520.1	Cucsa.394520.1		Caru.10027063m	Carubv10027063m		Lasa.1_v5_gn_9_110040.1	Lsat_1_v5_gn_9_110040.1		Sppo.0G0165900	Spipo0G0165900
	Brra.J01807.1	Brara.J01807.1		Muac.1P05090.001	GSMUA_Achr1P05090_001		Glma.13G081600.1	Glyma.13G081600.1		Brra.H01292.1	Brara.H01292.1		Muac.3P00320_001	GSMUA_Achr3P00320_001		Lasa.1_v5_gn_5_30320.1	Lsat_1_v5_gn_5_30320.1		Hean.16_00021877-RA	Ha16_00021877-RA		Potr..008G210900.1	Potri.008G210900.1		Eusa.10000556m	Thhalv10000556m		Caru.10027108m	Carubv10027108m		Lasa.1_v5_gn_9_41960.1	Lsat_1_v5_gn_9_41960.1		Sppo.18G0031000	Spipo18G0031000
	Brra.J02916.1	Brara.J02916.1		Muac.1P27990.001	GSMUA_Achr1P27990_001		Glma.13G112400.1	Glyma.13G112400.1		Brra.H01574.1	Brara.H01574.1		Muac.3P10100_001	GSMUA_Achr3P10100_001		Lasa.1_v5_gn_5_31460.1	Lsat_1_v5_gn_5_31460.1		Hean.16_00022305-RA	Ha16_00022305-RA		Potr..010G006800.1	Potri.010G006800.1		Eusa.10003431m	Thhalv10003431m		Caru.10027677m	Carubv10027677m		Metr.1g098460.1	Medtr1g098460.1		Sppo.19G0026300	Spipo19G0026300
	Brra.K01238.1	Brara.K01238.1		Muac.3P01650.001	GSMUA_Achr3P01650_001		Glma.14G084700.1	Glyma.14G084700.1		Brra.H01575.1	Brara.H01575.1		Muac.3P29800_001	GSMUA_Achr3P29800_001		Lasa.1_v5_gn_6_19600.1	Lsat_1_v5_gn_6_19600.1		Hean.16_00022690-RA	Ha16_00022690-RA		Potr..014G126100.1	Potri.014G126100.1		Eusa.10008321m	Thhalv10008321m		Caru.10027835m	Carubv10027835m		Metr.3g095190.1	Medtr3g095190.1		Thca.1EG011862t1	Thecc1EG011862t1
	Brra.K01270.1	Brara.K01270.1		Muac.3P04360.001	GSMUA_Achr3P04360_001		Glma.14G106200.1	Glyma.14G106200.1		Brra.H01576.1	Brara.H01576.1		Muac.5P07400_001	GSMUA_Achr5P07400_001		Lasa.1_v5_gn_6_52740.1	Lsat_1_v5_gn_6_52740.1		Hean.16_00023399-RA	Ha16_00023399-RA		Seit.1G342700.1	Seita.1G342700.1		Eusa.10008615m	Thhalv10008615m		Caru.10028209m	Carubv10028209m		Metr.3g098580.1	Medtr3g098580.1		Thca.1EG015895t2	Thecc1EG015895t2
	Capa.supercontig.114.55	evm.model.supercontig_114.55		Muac.4P26080.001	GSMUA_Achr4P26080_001		Glma.14G147500.1	Glyma.14G147500.1		Brra.H02645.1	Brara.H02645.1		Muac.5P28050_001	GSMUA_Achr5P28050_001		Lasa.1_v5_gn_7_5961.1	Lsat_1_v5_gn_7_5961.1		Hean.17_00008930-RA	Ha17_00008930-RA		Seit.2G079900.1	Seita.2G079900.1		Eusa.10008830m	Thhalv10008830m		Caru.10028227m	Carubv10028227m		Metr.4g086160.1	Medtr4g086160.1		Thca.1EG019508t1	Thecc1EG019508t1
	Capa.supercontig.129.70	evm.model.supercontig_129.70		Muac.5P09470.001	GSMUA_Achr5P09470_001		Glma.15G180000.1	Glyma.15G180000.1		Brra.H02647.1	Brara.H02647.1		Muac.6P32780_001	GSMUA_Achr6P32780_001		Lasa.1_v5_gn_8_49140.1	Lsat_1_v5_gn_8_49140.1		Hean.17_00008968-RA	Ha17_00008968-RA		Seit.2G080100.1	Seita.2G080100.1		Eusa.10009328m	Thhalv10009328m		Caru.10028472m	Carubv10028472m		Metr.4g086165.1	Medtr4g086165.1		Thca.1EG026600t1	Thecc1EG026600t1
	Capa.supercontig.139.43	evm.model.supercontig_139.43		Muac.6P10440.001	GSMUA_Achr6P10440_001		Glma.17G047300.1	Glyma.17G047300.1		Brra.I00528.1	Brara.I00528.1		Muac.7P27150_001	GSMUA_Achr7P27150_001		Metr.1g012470.1	Medtr1g012470.1		Hean.17_00010453-RA	Ha17_00010453-RA		Seit.2G215500.1	Seita.2G215500.1		Eusa.10009647m	Thhalv10009647m		Cusa.046660.1	Cucsa.046660.1		Metr.4g086190.1	Medtr4g086190.1		Thca.1EG040397t1	Thecc1EG040397t1
	Capa.supercontig.14.38	evm.model.supercontig_14.38		Muac.8P14110.001	GSMUA_Achr8P14110_001		Glma.17G169800.1	Glyma.17G169800.1		Brra.I01206.1	Brara.I01206.1		Muac.9P04630_001	GSMUA_Achr9P04630_001		Metr.2g016730.1	Medtr2g016730.1		Hean.4_00025695-RA	Ha4_00025695-RA		Seit.2G390000.1	Seita.2G390000.1		Eusa.10009947m	Thhalv10009947m		Cusa.053560.1	Cucsa.053560.1		Metr.4g086220.1	Medtr4g086220.1		Trpr.57577mRNA19348	TrprTp57577_TGAC_v2_mRNA2854419348
	Capa.supercontig.160.33	evm.model.supercontig_160.33		Muac.8P28500.001	GSMUA_Achr8P28500_001		Glma.17G219700.1	Glyma.17G219700.1		Brra.I01208.1	Brara.I01208.1		Muac.9P18060_001	GSMUA_Achr9P18060_001		Metr.2g103700.1	Medtr2g103700.1		Hean.6_00049057-RA	Ha6_00049057-RA		Seit.2G430400.1	Seita.2G430400.1		Eusa.10011689m	Thhalv10011689m		Cusa.062330.1	Cucsa.062330.1		Metr.6g033255.1	Medtr6g033255.1		Trpr.57577mRNA218	TrprTp57577_TGAC_v2_mRNA28544218
	Capa.supercontig.199.10	evm.model.supercontig_199.10		Muac.9P12950.001	GSMUA_Achr9P12950_001		Glma.17G240100.1	Glyma.17G240100.1		Brra.I01413.1	Brara.I01413.1		Muac.Un_randomP08690_001	GSMUA_AchrUn_randomP08690_001		Metr.3g106290.1	Medtr3g106290.1		Hean.7_00045558-RA	Ha7_00045558-RA		Seit.3G272600.1	Seita.3G272600.1		Eusa.10011796m	Thhalv10011796m		Cusa.094100.1	Cucsa.094100.1		Metr.6g037610.1	Medtr6g037610.1		Trpr.57577mRNA26840	TrprTp57577_TGAC_v2_mRNA2854426840
	Capa.supercontig.1.271	evm.model.supercontig_1.271		Muac.Un.randomP20840.001	GSMUA_AchrUn_randomP20840_001		Hean.15_00039089-RA	Ha15_00039089-RA		Brra.I02582.1	Brara.I02582.1		Muac.Un_randomP14580_001	GSMUA_AchrUn_randomP14580_001		Metr.3g107380.1	Medtr3g107380.1		Hean.7_00047394-RA	Ha7_00047394-RA		Seit.4G041600.1	Seita.4G041600.1		Eusa.10014022m	Thhalv10014022m		Cusa.129320.1	Cucsa.129320.1		Metr.7g020980.1	Medtr7g020980.1		Trpr.57577mRNA4126	TrprTp57577_TGAC_v2_mRNA285444126
	Capa.supercontig.224.4	evm.model.supercontig_224.4		Nenu.01190-RA	NNU_01190-RA		Hean.3_00035475-RA	Ha3_00035475-RA		Brra.I04175.1	Brara.I04175.1		Nenu.00753-RA	NNU_00753-RA		Metr.4g008860.1	Medtr4g008860.1		Hean.8_00041231-RA	Ha8_00041231-RA		Seit.5G022000.1	Seita.5G022000.1		Eusa.10015796m	Thhalv10015796m		Cusa.129330.1	Cucsa.129330.1		Metr.7g021010.2	Medtr7g021010.2		Viun.02g037500.1	Vigun02g037500.1
	Capa.supercontig.233.1	evm.model.supercontig_233.1		Nenu.01481-RA	NNU_01481-RA		Hean.3_00037001-RA	Ha3_00037001-RA		Brra.I05105.1	Brara.I05105.1		Nenu.02834-RA	NNU_02834-RA		Metr.4g010640.1	Medtr4g010640.1		Hean.8_00042452-RA	Ha8_00042452-RA		Seit.9G516500.1	Seita.9G516500.1		Eusa.10019474m	Thhalv10019474m		Cusa.129630.1	Cucsa.129630.1		Metr.8g092460.1	Medtr8g092460.1		Viun.07g195100.1	Vigun07g195100.1
	Capa.supercontig.25.116	evm.model.supercontig_25.116		Nenu.11041-RA	NNU_11041-RA		Hean.4_00026087-RA	Ha4_00026087-RA		Brra.I05601.1	Brara.I05601.1		Nenu.05375-RA	NNU_05375-RA		Metr.4g082345.1	Medtr4g082345.1		Hean.9_00012561-RA	Ha9_00012561-RA		Seit.9G516600.1	Seita.9G516600.1		Eusa.10021393m	Thhalv10021393m		Cusa.255320.1	Cucsa.255320.1		Migu.B00347.1	Migut.B00347.1		Viun.07g295100.1	Vigun07g295100.1
	Capa.supercontig.54.28	evm.model.supercontig_54.28		Nenu.16196-RA	NNU_16196-RA		Hean.4_00026091-RA	Ha4_00026091-RA		Brra.J00058.1	Brara.J00058.1		Nenu.08113-RA	NNU_08113-RA		Metr.4g111915.1	Medtr4g111915.1		Leal.103115	Lalabamica.103115		Seit.9G516700.1	Seita.9G516700.1		Eusa.10021456m	Thhalv10021456m		Cusa.255330.1	Cucsa.255330.1		Migu.H02460.1	Migut.H02460.1		Zema.00008a011139_T01	Zm00008a011139_T01
	Capa.supercontig.55.116	evm.model.supercontig_55.116		Nenu.20241-RA	NNU_20241-RA		Hean.4_00026093-RA	Ha4_00026093-RA		Brra.J00757.1	Brara.J00757.1		Nenu.11554-RA	NNU_11554-RA		Metr.4g112490.1	Medtr4g112490.1		Leal.103732	Lalabamica.103732		Seit.9G516800.1	Seita.9G516800.1		Frve.00975.1	Frvemrna00975.1		Cusa.255340.1	Cucsa.255340.1		Migu.I00622.1	Migut.I00622.1		Zema.00008a014085_T01	Zm00008a014085_T01
	Capa.supercontig.55.15	evm.model.supercontig_55.15		Nenu.22460-RA	NNU_22460-RA		Hean.4_00026094-RA	Ha4_00026094-RA		Brra.J00758.1	Brara.J00758.1		Nenu.12325-RA	NNU_12325-RA		Metr.4g114570.1	Medtr4g114570.1		Leal.132923	Lalabamica.132923		Semo.19890	Semo.19890		Frve.01152.1	Frvemrna01152.1		Cusa.260030.1	Cucsa.260030.1		Migu.K01056.1	Migut.K01056.1		Zema.00008a026356_T01	Zm00008a026356_T01
	Capa.supercontig.84.82	evm.model.supercontig_84.82		Nenu.25189-RA	NNU_25189-RA		Hean.6_00048870-RA	Ha6_00048870-RA		Brra.J02216.1	Brara.J02216.1		Nenu.12674-RA	NNU_12674-RA		Metr.6g012970.1	Medtr6g012970.1		Leal.146615	Lalabamica.146615		Semo.440731	Semo.440731		Frve.03450.1	Frvemrna03450.1		Cusa.260040.1	Cucsa.260040.1		Muac.10P09560_001	GSMUA_Achr10P09560_001		Zema.00008a030698_T01	Zm00008a030698_T01
	Capa.supercontig.99.39	evm.model.supercontig_99.39		Orsa.02g42585.1	Os02g42585.1		Hean.9_00012800-RA	Ha9_00012800-RA		Brra.K00197.1	Brara.K00197.1		Nenu.18848-RA	NNU_18848-RA		Metr.6g029180.1	Medtr6g029180.1		Leal.15089	Lalabamica.15089		Sobi.001G481300.1	Sobic.001G481300.1		Frve.06790.1	Frvemrna06790.1		Cusa.321150.1	Cucsa.321150.1		Muac.10P12150_001	GSMUA_Achr10P12150_001		Zema.00008a032313_T01	Zm00008a032313_T01
	Capa.supercontig.99.40	evm.model.supercontig_99.40		Orsa.02g51670.1	Os02g51670.1		Lasa.1_v5_gn_1_21881.1	Lsat_1_v5_gn_1_21881.1		Brra.K00687.1	Brara.K00687.1		Nenu.21474-RA	NNU_21474-RA		Metr.7g011630.1	Medtr7g011630.1		Leal.16244	Lalabamica.16244		Sobi.001G481400.1	Sobic.001G481400.1		Frve.08217.1	Frvemrna08217.1		Cusa.321160.1	Cucsa.321160.1		Muac.11P09660_001	GSMUA_Achr11P09660_001		Zoma.178g00500.1	Zosma178g00500.1
	Capa.evm.TU.contig.28586.3	evm.TU.contig_28586.3		Orsa.03g09170.1	Os03g09170.1		Lasa.1_v5_gn_2_85720.1	Lsat_1_v5_gn_2_85720.1		Brra.K01035.1	Brara.K01035.1		Nenu.23817-RA	NNU_23817-RA		Metr.7g085810.1	Medtr7g085810.1		Leal.19701	Lalabamica.19701		Sobi.001G481600.2	Sobic.001G481600.2		Frve.15953.1	Frvemrna15953.1		Cusa.383680.1	Cucsa.383680.1		Muac.2P21430_001	GSMUA_Achr2P21430_001		Zoma.214g00470.1	Zosma214g00470.1
	Caru.10000560m	Carubv10000560m		Orsa.04g44670.1	Os04g44670.1		Lasa.1_v5_gn_3_89921.1	Lsat_1_v5_gn_3_89921.1		Capa.supercontig_101.39	evm.model.supercontig_101.39		Nenu.24176-RA	NNU_24176-RA		Metr.8g032610.1	Medtr8g032610.1		Leal.205213	Lalabamica.205213		Sobi.002G212000.1	Sobic.002G212000.1		Frve.21403.1	Frvemrna21403.1		Cusa.388530.1	Cucsa.388530.1		Muac.3P06960_001	GSMUA_Achr3P06960_001		Zoma.24g00550.1	Zosma24g00550.1
	Caru.10002745m	Carubv10002745m		Orsa.05g49700.1	Os05g49700.1		Lasa.1_v5_gn_4_127080.1	Lsat_1_v5_gn_4_127080.1		Capa.supercontig_109.32	evm.model.supercontig_109.32		Orsa.01g07120.1	Os01g07120.1		Metr.8g085960.1	Medtr8g085960.1		Leal.26961	Lalabamica.26961		Sobi.002G375400.5	Sobic.002G375400.5		Frve.22175.1	Frvemrna22175.1		Cusa.388540.1	Cucsa.388540.1		Muac.6P02310_001	GSMUA_Achr6P02310_001		Zoma.48g00040.1	Zosma48g00040.1
	Caru.10004485m	Carubv10004485m		Orsa.06g11860.1	Os06g11860.1		Lasa.1_v5_gn_4_133341.1	Lsat_1_v5_gn_4_133341.1		Capa.supercontig_20.67	evm.model.supercontig_20.67		Orsa.01g61360.1	Os01g61360.1		Migu.B01690.1	Migut.B01690.1		Leal.292623	Lalabamica.292623		Sobi.002G415600.1	Sobic.002G415600.1		Frve.22872.1	Frvemrna22872.1		Eusa.10000931m	Thhalv10000931m		Muac.6P08140_001	GSMUA_Achr6P08140_001		Zoma.74g00450.1	Zosma74g00450.1
	Caru.10004818m	Carubv10004818m		Orsa.08g31580.1	Os08g31580.1		Lasa.1_v5_gn_4_164580.1	Lsat_1_v5_gn_4_164580.1		Capa.supercontig_21.69	evm.model.supercontig_21.69		Orsa.03g07830.1	Os03g07830.1		Migu.D02554.1	Migut.D02554.1		Leal.31828	Lalabamica.31828		Sobi.003G148600.1	Sobic.003G148600.1		Frve.29735.1	Frvemrna29735.1		Eusa.10001003m	Thhalv10001003m		Muac.6P18020_001	GSMUA_Achr6P18020_001		Zoma.99g00770.1	Zosma99g00770.1
	Caru.10010918m	Carubv10010918m		Orsa.09g20350.1	Os09g20350.1		Lasa.1_v5_gn_5_139440.1	Lsat_1_v5_gn_5_139440.1		Capa.supercontig_21.70	evm.model.supercontig_21.70		Orsa.05g27930.1	Os05g27930.1		Migu.D02583.1	Migut.D02583.1		Leal.35072	Lalabamica.35072		Sobi.004G321300.1	Sobic.004G321300.1		Frve.29738.1	Frvemrna29738.1		Eusa.10001758m	Thhalv10001758m		Muac.6P25680_001	GSMUA_Achr6P25680_001
	Caru.10012248m	Carubv10012248m		Orsa.10g22600.1	Os10g22600.1		Lasa.1_v5_gn_6_106321.1	Lsat_1_v5_gn_6_106321.1		Capa.supercontig_40.39	evm.model.supercontig_40.39		Orsa.05g28350.1	Os05g28350.1		Migu.F00403.1	Migut.F00403.1		Leal.3602	Lalabamica.3602		Sobi.009G111200.1	Sobic.009G111200.1		Glma.01G025400.1	Glyma.01G025400.1		Eusa.10003355m	Thhalv10003355m		Muac.7P18930_001	GSMUA_Achr7P18930_001
	Caru.10015558m	Carubv10015558m		Pahal.A02700.1	Pahal.A02700.1		Lasa.1_v5_gn_6_81041.1	Lsat_1_v5_gn_6_81041.1		Capa.supercontig_5.66	evm.model.supercontig_5.66		Orsa.05g39590.3	Os05g39590.3		Migu.I00708.1	Migut.I00708.1		Leal.36215	Lalabamica.36215		Sobi.010G071700.1	Sobic.010G071700.1		Glma.01G098800.1	Glyma.01G098800.1		Eusa.10005285m	Thhalv10005285m		Muac.8P08000_001	GSMUA_Achr8P08000_001
	Caru.10018526m	Carubv10018526m		Pahal.A03805.1	Pahal.A03805.1		Lasa.1_v5_gn_7_35201.1	Lsat_1_v5_gn_7_35201.1		Capa.supercontig_5.71	evm.model.supercontig_5.71		Orsa.08g45110.1	Os08g45110.1		Migu.I00778.1	Migut.I00778.1		Leal.53411	Lalabamica.53411		Soly.01g065980.2.1	Solyc01g065980.2.1		Glma.02G039300.1	Glyma.02G039300.1		Eusa.10005566m	Thhalv10005566m		Muac.9P08790_001	GSMUA_Achr9P08790_001
	Caru.10018845m	Carubv10018845m		Pahal.B02527.1	Pahal.B02527.1		Lasa.1_v5_gn_8_85941.1	Lsat_1_v5_gn_8_85941.1		Capa.supercontig_74.84	evm.model.supercontig_74.84		Pahal.C01051.1	Pahal.C01051.1		Migu.J01881.1	Migut.J01881.1		Leal.55715	Lalabamica.55715		Soly.03g123500.2.1	Solyc03g123500.2.1		Glma.02G067600.1	Glyma.02G067600.1		Eusa.10008518m	Thhalv10008518m		Nenu.01924-RA	NNU_01924-RA
	Caru.10020688m	Carubv10020688m		Pahal.C01882.1	Pahal.C01882.1		Lasa.1_v5_gn_8_85961.1	Lsat_1_v5_gn_8_85961.1		Capa.supercontig_74.86	evm.model.supercontig_74.86		Pahal.C02628.1	Pahal.C02628.1		Muac.10P24170_001	GSMUA_Achr10P24170_001		Leal.7095	Lalabamica.7095		Soly.06g063070.2.1	Solyc06g063070.2.1		Glma.02G267400.1	Glyma.02G267400.1		Eusa.10009418m	Thhalv10009418m		Nenu.11103-RA	NNU_11103-RA
	Caru.10021893m	Carubv10021893m		Pahal.D02524.1	Pahal.D02524.1		Lasa.1_v5_gn_9_29401.1	Lsat_1_v5_gn_9_29401.1		Capa.supercontig_7.269	evm.model.supercontig_7.269		Pahal.C02637.1	Pahal.C02637.1		Muac.3P12350_001	GSMUA_Achr3P12350_001		Leal.7474	Lalabamica.7474		Soly.09g075420.2.1	Solyc09g075420.2.1		Glma.02G294100.1	Glyma.02G294100.1		Eusa.10014591m	Thhalv10014591m		Nenu.13575-RA	NNU_13575-RA
	Caru.10023272m	Carubv10023272m		Pahal.G01361.1	Pahal.G01361.1		Metr.1g014780.1	Medtr1g014780.1		Capa.supercontig_89.73	evm.model.supercontig_89.73		Pahal.C02638.1	Pahal.C02638.1		Muac.4P02200_001	GSMUA_Achr4P02200_001		Leal.9275	Lalabamica.9275		Soly.12g049560.1.1	Solyc12g049560.1.1		Glma.03G159800.1	Glyma.03G159800.1		Eusa.10014666m	Thhalv10014666m		Nenu.17113-RA	NNU_17113-RA
	Caru.10023614m	Carubv10023614m		Pahal.I00790.1	Pahal.I00790.1		Metr.1g014800.1	Medtr1g014800.1		Caru.10002601m	Carubv10002601m		Pahal.C03622.1	Pahal.C03622.1		Muac.4P28070_001	GSMUA_Achr4P28070_001		Leal.C645931	Lalabamica.C645931		Scpa.1g40390	Sparvula.1g40390		Glma.06G236400.1	Glyma.06G236400.1		Eusa.10017149m	Thhalv10017149m		Nenu.20056-RA	NNU_20056-RA
	Caru.10025387m	Carubv10025387m		Pahal.I04680.1	Pahal.I04680.1		Metr.1g014820.1	Medtr1g014820.1		Caru.10003136m	Carubv10003136m		Pahal.C03737.1	Pahal.C03737.1		Muac.4P28640_001	GSMUA_Achr4P28640_001		Lasa.1_v5_gn_2_134301.1	Lsat_1_v5_gn_2_134301.1		Scpa.3g12520	Sparvula.3g12520		Glma.06G290000.1	Glyma.06G290000.1		Eusa.10022108m	Thhalv10022108m		Nenu.22308-RA	NNU_22308-RA
	Caru.10026181m	Carubv10026181m		Phvu.001G251200.1	Phvul.001G251200.1		Metr.1g014860.1	Medtr1g014860.1		Caru.10005709m	Carubv10005709m		Pahal.E04086.1	Pahal.E04086.1		Muac.5P22840_001	GSMUA_Achr5P22840_001		Lasa.1_v5_gn_3_10000.1	Lsat_1_v5_gn_3_10000.1		Scpa.3g15020	Sparvula.3g15020		Glma.07G027000.1	Glyma.07G027000.1		Eusa.10022200m	Thhalv10022200m		Orsa.01g64790.1	Os01g64790.1
	Caru.10026292m	Carubv10026292m		Phvu.002G163700.1	Phvul.002G163700.1		Metr.1g019110.1	Medtr1g019110.1		Caru.10005867m	Carubv10005867m		Pahal.H00921.1	Pahal.H00921.1		Muac.6P05210_001	GSMUA_Achr6P05210_001		Lasa.1_v5_gn_3_59401.1	Lsat_1_v5_gn_3_59401.1		Scpa.4g29470	Sparvula.4g29470		Glma.07G250100.1	Glyma.07G250100.1		Eusa.10022374m	Thhalv10022374m		Orsa.02g32140.1	Os02g32140.1
	Caru.10026295m	Carubv10026295m		Phvu.002G254500.1	Phvul.002G254500.1		Metr.2g043020.1	Medtr2g043020.1		Caru.10006567m	Carubv10006567m		Pahal.I00611.1	Pahal.I00611.1		Muac.7P10160_001	GSMUA_Achr7P10160_001		Lasa.1_v5_gn_4_17901.1	Lsat_1_v5_gn_4_17901.1		Scpa.5g27450	Sparvula.5g27450		Glma.08G215700.1	Glyma.08G215700.1		Eusa.10027189m	Thhalv10027189m		Orsa.02g34260.1	Os02g34260.1
	Caru.10026667m	Carubv10026667m		Phvu.005G105200.1	Phvul.005G105200.1		Metr.2g043030.1	Medtr2g043030.1		Caru.10006809m	Carubv10006809m		Phvu.t001G010400.1	Phvul.001G010400.1		Muac.7P16060_001	GSMUA_Achr7P16060_001		Lasa.1_v5_gn_5_177360.1	Lsat_1_v5_gn_5_177360.1		Sppo.0G0034200	Spipo0G0034200		Glma.08G278800.1	Glyma.08G278800.1		Eusa.10027401m	Thhalv10027401m		Orsa.02g34270.1	Os02g34270.1
	Cusa.005540.1	Cucsa.005540.1		Phvu.007G135300.1	Phvul.007G135300.1		Metr.2g043040.1	Medtr2g043040.1		Caru.10006965m	Carubv10006965m		Phvu.t001G136100.1	Phvul.001G136100.1		Muac.7P19320_001	GSMUA_Achr7P19320_001		Lasa.1_v5_gn_6_11860.1	Lsat_1_v5_gn_6_11860.1		Sppo.0G0055000	Spipo0G0055000		Glma.08G281900.1	Glyma.08G281900.1		Eusa.10027536m	Thhalv10027536m		Orsa.02g52670.1	Os02g52670.1
	Cusa.051660.1	Cucsa.051660.1		Phvu.008G172200.1	Phvul.008G172200.1		Metr.2g043050.1	Medtr2g043050.1		Caru.10010303m	Carubv10010303m		Phvu.t005G111200.1	Phvul.005G111200.1		Muac.9P13760_001	GSMUA_Achr9P13760_001		Lasa.1_v5_gn_6_85941.1	Lsat_1_v5_gn_6_85941.1		Sppo.0G0068300	Spipo0G0068300		Glma.08G320700.1	Glyma.08G320700.1		Eusa.10027543m	Thhalv10027543m		Orsa.04g32620.1	Os04g32620.1
	Cusa.065430.1	Cucsa.065430.1		Phvu.009G029600.1	Phvul.009G029600.1		Metr.3g072610.1	Medtr3g072610.1		Caru.10010347m	Carubv10010347m		Phvu.t007G255100.1	Phvul.007G255100.1		Muac.9P28540_001	GSMUA_Achr9P28540_001		Lasa.1_v5_gn_7_1840.1	Lsat_1_v5_gn_7_1840.1		Sppo.22G0014700	Spipo22G0014700		Glma.10G061400.1	Glyma.10G061400.1		Eusa.10029212m	Thhalv10029212m		Orsa.04g34970.1	Os04g34970.1
	Cusa.065640.1	Cucsa.065640.1		Phvu.011G118600.1	Phvul.011G118600.1		Metr.3g102100.2	Medtr3g102100.2		Caru.10011715m	Carubv10011715m		Phvu.t008G092800.1	Phvul.008G092800.1		Nenu.03013-RA	NNU_03013-RA		Lasa.1_v5_gn_8_40020.1	Lsat_1_v5_gn_8_40020.1		Sppo.3G0030500	Spipo3G0030500		Glma.10G219000.1	Glyma.10G219000.1		Frve.04911.1	Frvemrna04911.1		Orsa.05g36100.1	Os05g36100.1
	Cusa.092550.1	Cucsa.092550.1		Potr.001G092400.1	Potri.001G092400.1		Metr.3g105480.1	Medtr3g105480.1		Caru.10012147m	Carubv10012147m		Phvu.t008G220400.1	Phvul.008G220400.1		Nenu.06013-RA	NNU_06013-RA		Lasa.1_v5_gn_8_5781.1	Lsat_1_v5_gn_8_5781.1		Sppo.3G0031700	Spipo3G0031700		Glma.12G117000.1	Glyma.12G117000.1		Frve.04913.1	Frvemrna04913.1		Orsa.08g36920.1	Os08g36920.1
	Cusa.102550.1	Cucsa.102550.1		Potr.001G315300.1	Potri.001G315300.1		Metr.3g105510.1	Medtr3g105510.1		Caru.10012215m	Carubv10012215m		Phvu.t008G222400.1	Phvul.008G222400.1		Nenu.07560-RA	NNU_07560-RA		Lasa.1_v5_gn_8_99561.1	Lsat_1_v5_gn_8_99561.1		Sppo.3G0031800	Spipo3G0031800		Glma.12G162700.1	Glyma.12G162700.1		Frve.04916.1	Frvemrna04916.1		Orsa.09g28440.1	Os09g28440.1
	Cusa.103400.1	Cucsa.103400.1		Potr.002G094200.1	Potri.002G094200.1		Metr.5g008790.1	Medtr5g008790.1		Caru.10014506m	Carubv10014506m		Phvu.t009G013200.1	Phvul.009G013200.1		Nenu.12166-RA	NNU_12166-RA		Lasa.1_v5_gn_9_13601.1	Lsat_1_v5_gn_9_13601.1		Thca.1EG004710t1	Thecc1EG004710t1		Glma.12G226600.1	Glyma.12G226600.1		Frve.04917.1	Frvemrna04917.1		Orsa.11g06770.2	Os11g06770.2
	Cusa.106090.1	Cucsa.106090.1		Potr.003G139300.1	Potri.003G139300.1		Metr.5g016750.1	Medtr5g016750.1		Caru.10017799m	Carubv10017799m		Phvu.t011G107800.2	Phvul.011G107800.2		Nenu.14785-RA	NNU_14785-RA		Metr.1g028560.1	Medtr1g028560.1		Thca.1EG004712t1	Thecc1EG004712t1		Glma.13G216900.1	Glyma.13G216900.1		Frve.08071.1	Frvemrna08071.1		Pahal.A01919.1	Pahal.A01919.1
	Cusa.170790.1	Cucsa.170790.1		Potr.005G077300.1	Potri.005G077300.1		Metr.5g058470.1	Medtr5g058470.1		Caru.10021910m	Carubv10021910m		Potr..002G029400.1	Potri.002G029400.1		Nenu.21670-RA	NNU_21670-RA		Metr.1g050435.1	Medtr1g050435.1		Thca.1EG004717t1	Thecc1EG004717t1		Glma.13G236500.1	Glyma.13G236500.1		Frve.08072.1	Frvemrna08072.1		Pahal.A02066.1	Pahal.A02066.1
	Cusa.192220.1	Cucsa.192220.1		Potr.005G168700.1	Potri.005G168700.1		Metr.7g028925.1	Medtr7g028925.1		Caru.10022214m	Carubv10022214m		Potr..005G233300.1	Potri.005G233300.1		Nenu.26403-RA	NNU_26403-RA		Metr.1g105400.1	Medtr1g105400.1		Thca.1EG021264t1	Thecc1EG021264t1		Glma.13G236600.1	Glyma.13G236600.1		Frve.08073.1	Frvemrna08073.1		Pahal.A02068.1	Pahal.A02068.1
	Cusa.260270.1	Cucsa.260270.1		Potr.007G090600.1	Potri.007G090600.1		Migu.A00330.1	Migut.A00330.1		Caru.10022336m	Carubv10022336m		Potr..006G054500.1	Potri.006G054500.1		Orsa.02g10760.1	Os02g10760.1		Metr.1g110970.1	Medtr1g110970.1		Thca.1EG029232t1	Thecc1EG029232t1		Glma.13G274100.1	Glyma.13G274100.1		Frve.08074.1	Frvemrna08074.1		Pahal.A03463.1	Pahal.A03463.1
	Cusa.277740.1	Cucsa.277740.1		Potr.013G135600.1	Potri.013G135600.1		Migu.C00546.1	Migut.C00546.1		Caru.10022349m	Carubv10022349m		Potr..008G071100.1	Potri.008G071100.1		Orsa.02g55380.1	Os02g55380.1		Metr.3g062440.1	Medtr3g062440.1		Trpr.57577mRNA17258	TrprTp57577_TGAC_v2_mRNA2854417258		Glma.14G020100.1	Glyma.14G020100.1		Frve.08075.1	Frvemrna08075.1		Pahal.B03075.1	Pahal.B03075.1
	Cusa.282940.1	Cucsa.282940.1		Potr.017G055400.1	Potri.017G055400.1		Migu.C01143.1	Migut.C01143.1		Caru.10023699m	Carubv10023699m		Potr..008G073600.1	Potri.008G073600.1		Orsa.04g56150.1	Os04g56150.1		Metr.3g090760.1	Medtr3g090760.1		Trpr.57577mRNA23066	TrprTp57577_TGAC_v2_mRNA2854423066		Glma.14G050100.1	Glyma.14G050100.1		Frve.08077.1	Frvemrna08077.1		Pahal.C02870.1	Pahal.C02870.1
	Cusa.307230.1	Cucsa.307230.1		Potr.019G102200.1	Potri.019G102200.1		Migu.C01360.1	Migut.C01360.1		Caru.10024051m	Carubv10024051m		Potr..010G183700.1	Potri.010G183700.1		Orsa.06g08340.1	Os06g08340.1		Metr.5g009620.1	Medtr5g009620.1		Trpr.57577mRNA35111	TrprTp57577_TGAC_v2_mRNA2854435111		Glma.15G077000.1	Glyma.15G077000.1		Frve.10841.1	Frvemrna10841.1		Pahal.E00809.1	Pahal.E00809.1
	Cusa.338170.1	Cucsa.338170.1		Seita.1G248300.1	Seita.1G248300.1		Migu.H00411.1	Migut.H00411.1		Caru.10024111m	Carubv10024111m		Potr..010G186400.1	Potri.010G186400.1		Orsa.06g40150.1	Os06g40150.1		Metr.5g057647.1	Medtr5g057647.1		Viun.03g419600.1	Vigun03g419600.1		Glma.15G077100.1	Glyma.15G077100.1		Frve.10845.1	Frvemrna10845.1		Pahal.F01634.1	Pahal.F01634.1
	Cusa.353040.1	Cucsa.353040.1		Seita.1G323500.1	Seita.1G323500.1		Migu.J00902.1	Migut.J00902.1		Caru.10024954m	Carubv10024954m		Potr..016G053200.1	Potri.016G053200.1		Orsa.07g10410.1	Os07g10410.1		Metr.5g057810.1	Medtr5g057810.1		Viun.07g122000.1	Vigun07g122000.1		Glma.15G095600.1	Glyma.15G095600.1		Frve.11440.1	Frvemrna11440.1		Pahal.G00181.1	Pahal.G00181.1
	Cusa.367290.1	Cucsa.367290.1		Seita.2G188000.1	Seita.2G188000.1		Migu.L00172.1	Migut.L00172.1		Caru.10027037m	Carubv10027037m		Seit.3G065700.1	Seita.3G065700.1		Orsa.07g38750.1	Os07g38750.1		Metr.5g075570.1	Medtr5g075570.1		Viun.09g001400.1	Vigun09g001400.1		Glma.16G046300.1	Glyma.16G046300.1		Frve.11441.1	Frvemrna11441.1		Pahal.G00819.1	Pahal.G00819.1
	Cusa.395410.1	Cucsa.395410.1		Seita.3G139200.1	Seita.3G139200.1		Migu.L01585.1	Migut.L01585.1		Caru.10027759m	Carubv10027759m		Seit.3G207800.1	Seita.3G207800.1		Orsa.12g39330.1	Os12g39330.1		Metr.5g095100.1	Medtr5g095100.1		Viun.09g010800.1	Vigun09g010800.1		Glma.16G148700.1	Glyma.16G148700.1		Frve.11442.1	Frvemrna11442.1		Pahal.H00831.1	Pahal.H00831.1
	Eusa.10004742m	Thhalv10004742m		Seita.3G291500.1	Seita.3G291500.1		Migu.N02735.1	Migut.N02735.1		Cusa.038760.1	Cucsa.038760.1		Seit.3G208700.1	Seita.3G208700.1		Pahal.A00722.1	Pahal.A00722.1		Metr.6g004390.1	Medtr6g004390.1		Viun.10g159200.1	Vigun10g159200.1		Glma.17G024300.1	Glyma.17G024300.1		Frve.16619.1	Frvemrna16619.1		Phvu.t002G267800.1	Phvul.002G267800.1
	Eusa.10005529m	Thhalv10005529m		Seita.4G092200.1	Seita.4G092200.1		Migu.N03295.1	Migut.N03295.1		Cusa.041590.1	Cucsa.041590.1		Seit.3G208800.1	Seita.3G208800.1		Pahal.A03702.1	Pahal.A03702.1		Metr.6g025490.1	Medtr6g025490.1		Zema.00008a000539_T01	Zm00008a000539_T01		Glma.18G091600.1	Glyma.18G091600.1		Frve.21165.1	Frvemrna21165.1		Phvu.t002G281300.1	Phvul.002G281300.1
	Eusa.10008118m	Thhalv10008118m		Seita.6G141600.1	Seita.6G141600.1		Muac.10P04450_001	GSMUA_Achr10P04450_001		Cusa.083150.1	Cucsa.083150.1		Seit.3G278500.1	Seita.3G278500.1		Pahal.B03556.1	Pahal.B03556.1		Metr.8g010340.1	Medtr8g010340.1		Zema.00008a000540_T01	Zm00008a000540_T01		Glma.18G144700.1	Glyma.18G144700.1		Frve.21166.1	Frvemrna21166.1		Phvu.t003G292400.1	Phvul.003G292400.1
	Eusa.10010394m	Thhalv10010394m		Seita.7G176700.1	Seita.7G176700.1		Muac.10P17450_001	GSMUA_Achr10P17450_001		Cusa.116550.1	Cucsa.116550.1		Seit.3G281000.1	Seita.3G281000.1		Pahal.B04440.1	Pahal.B04440.1		Metr.8g023680.1	Medtr8g023680.1		Zema.00008a000541_T01	Zm00008a000541_T01		Glma.20G172800.1	Glyma.20G172800.1		Frve.21167.1	Frvemrna21167.1		Phvu.t004G092100.1	Phvul.004G092100.1
	Eusa.10010513m	Thhalv10010513m		Seita.9G268700.1	Seita.9G268700.1		Muac.10P19460_001	GSMUA_Achr10P19460_001		Cusa.121080.1	Cucsa.121080.1		Seit.5G115000.1	Seita.5G115000.1		Pahal.C04543.1	Pahal.C04543.1		Metr.8g023700.1	Medtr8g023700.1		Zema.00008a008947_T01	Zm00008a008947_T01		Hean.10_00000509-RA	Ha10_00000509-RA		Frve.29787.1	Frvemrna29787.1		Phvu.t007G082000.1	Phvul.007G082000.1
	Eusa.10011353m	Thhalv10011353m		Seita.9G509400.1	Seita.9G509400.1		Muac.10P25270_001	GSMUA_Achr10P25270_001		Cusa.161310.1	Cucsa.161310.1		Seit.9G521500.1	Seita.9G521500.1		Pahal.D00939.1	Pahal.D00939.1		Metr.8g099215.1	Medtr8g099215.1		Zema.00008a010203_T01	Zm00008a010203_T01		Hean.11_00029901-RA	Ha11_00029901-RA		Glma.01G206600.1	Glyma.01G206600.1		Phvu.t008G019600.1	Phvul.008G019600.1
	Eusa.10011985m	Thhalv10011985m		Semo.104980	Semo.104980		Muac.10P30100_001	GSMUA_Achr10P30100_001		Cusa.166340.1	Cucsa.166340.1		Semo.38494	Semo.38494		Pahal.F02350.1	Pahal.F02350.1		Migu.A00686.1	Migut.A00686.1		Zema.00008a011719_T01	Zm00008a011719_T01		Hean.11_00029902-RA	Ha11_00029902-RA		Glma.01G206700.1	Glyma.01G206700.1		Phvu.t009G137900.1	Phvul.009G137900.1
	Eusa.10013081m	Thhalv10013081m		Semo.104980	Semo.104980		Muac.2P21800_001	GSMUA_Achr2P21800_001		Cusa.235510.1	Cucsa.235510.1		Semo.38502	Semo.38502		Pahal.G02608.1	Pahal.G02608.1		Migu.A01074.1	Migut.A01074.1		Zema.00008a017476_T01	Zm00008a017476_T01		Hean.15_00040410-RA	Ha15_00040410-RA		Glma.02G006200.1	Glyma.02G006200.1		Phvu.t009G161000.1	Phvul.009G161000.1
	Eusa.10013143m	Thhalv10013143m		Sobic.001G473900.1	Sobic.001G473900.1		Muac.3P13190_001	GSMUA_Achr3P13190_001		Cusa.237150.1	Cucsa.237150.1		Semo.73232	Semo.73232		Pahal.I02572.1	Pahal.I02572.1		Migu.A01192.1	Migut.A01192.1		Zema.00008a023195_T01	Zm00008a023195_T01		Hean.15_00040558-RA	Ha15_00040558-RA		Glma.02G006300.1	Glyma.02G006300.1		Potr..001G067600.1	Potri.001G067600.1
	Eusa.10013367m	Thhalv10013367m		Sobic.002G184400.1	Sobic.002G184400.1		Muac.3P21790_001	GSMUA_Achr3P21790_001		Cusa.237170.1	Cucsa.237170.1		Sobi.001G378900.1	Sobic.001G378900.1		Pahal.J02074.1	Pahal.J02074.1		Migu.A01209.1	Migut.A01209.1		Zema.00008a025538_T01	Zm00008a025538_T01		Hean.16_00020785-RA	Ha16_00020785-RA		Glma.03G111700.1	Glyma.03G111700.1		Potr..002G065600.1	Potri.002G065600.1
	Eusa.10015354m	Thhalv10015354m		Sobic.004G227400.2	Sobic.004G227400.2		Muac.4P20280_001	GSMUA_Achr4P20280_001		Cusa.237800.1	Cucsa.237800.1		Sobi.001G486800.1	Sobic.001G486800.1		Phvu.t001G046900.1	Phvul.001G046900.1		Migu.B01832.1	Migut.B01832.1		Zema.00008a025603_T01	Zm00008a025603_T01		Hean.16_00022313-RA	Ha16_00022313-RA		Glma.03G111800.1	Glyma.03G111800.1		Potr..003G162500.1	Potri.003G162500.1
	Eusa.10016626m	Thhalv10016626m		Sobic.004G233200.1	Sobic.004G233200.1		Muac.5P05160_001	GSMUA_Achr5P05160_001		Cusa.251020.1	Cucsa.251020.1		Sobi.003G058200.1	Sobic.003G058200.1		Phvu.t001G051550.1	Phvul.001G051550.1		Migu.D00812.1	Migut.D00812.1		Zema.00008a028157_T01	Zm00008a028157_T01		Hean.17_00009826-RA	Ha17_00009826-RA		Glma.03G112000.1	Glyma.03G112000.1		Potr..004G141200.1	Potri.004G141200.1
	Eusa.10016812m	Thhalv10016812m		Sobic.006G156100.1	Sobic.006G156100.1		Muac.5P22190_001	GSMUA_Achr5P22190_001		Cusa.251030.1	Cucsa.251030.1		Sobi.007G162700.1	Sobic.007G162700.1		Phvu.t001G111800.1	Phvul.001G111800.1		Migu.E00335.1	Migut.E00335.1		Zema.00008a029610_T01	Zm00008a029610_T01		Hean.1_00043249-RA	Ha1_00043249-RA		Glma.03G112100.1	Glyma.03G112100.1		Potr..005G087200.1	Potri.005G087200.1
	Eusa.10018877m	Thhalv10018877m		Sobic.007G124100.1	Sobic.007G124100.1		Muac.6P11680_001	GSMUA_Achr6P11680_001		Cusa.259750.1	Cucsa.259750.1		Sobi.009G101400.1	Sobic.009G101400.1		Phvu.t002G168900.1	Phvul.002G168900.1		Migu.E00336.1	Migut.E00336.1		Zema.00008a030445_T01	Zm00008a030445_T01		Hean.4_00025928-RA	Ha4_00025928-RA		Glma.03G112400.1	Glyma.03G112400.1		Potr..005G195000.1	Potri.005G195000.1
	Eusa.10019625m	Thhalv10019625m		Sobic.009G238500.1	Sobic.009G238500.1		Muac.7P05410_001	GSMUA_Achr7P05410_001		Cusa.302750.1	Cucsa.302750.1		Sobi.009G103800.1	Sobic.009G103800.1		Phvu.t002G237300.1	Phvul.002G237300.1		Migu.E00337.1	Migut.E00337.1		Zoma.106g00650.1	Zosma106g00650.1		Hean.7_00045854-RA	Ha7_00045854-RA		Glma.03G112700.1	Glyma.03G112700.1		Potr..007G043400.1	Potri.007G043400.1
	Eusa.10020382m	Thhalv10020382m		Sobic.010G089700.1	Sobic.010G089700.1		Muac.7P20800_001	GSMUA_Achr7P20800_001		Cusa.302760.1	Cucsa.302760.1		Sobi.009G169500.1	Sobic.009G169500.1		Phvu.t003G165000.1	Phvul.003G165000.1		Migu.E01228.1	Migut.E01228.1		Zoma.10g00270.1	Zosma10g00270.1		Lasa.1_v5_gn_1_125981.1	Lsat_1_v5_gn_1_125981.1		Glma.03G112800.1	Glyma.03G112800.1		Potr..007G076800.1	Potri.007G076800.1
	Eusa.10024807m	Thhalv10024807m		Soly.04g054910.2.1	Solyc04g054910.2.1		Muac.8P15640_001	GSMUA_Achr8P15640_001		Cusa.312570.1	Cucsa.312570.1		Sobi.009G169650.1	Sobic.009G169650.1		Phvu.t003G180000.1	Phvul.003G180000.1		Migu.F00247.1	Migut.F00247.1		Zoma.10g01100.1	Zosma10g01100.1		Lasa.1_v5_gn_1_31620.1	Lsat_1_v5_gn_1_31620.1		Glma.03G162400.1	Glyma.03G162400.1		Potr..009G101900.1	Potri.009G101900.1
	Eusa.10025268m	Thhalv10025268m		Soly.04g072900.1.1	Solyc04g072900.1.1		Muac.8P23240_001	GSMUA_Achr8P23240_001		Cusa.321050.1	Cucsa.321050.1		Sobi.009G169800.1	Sobic.009G169800.1		Phvu.t004G031900.1	Phvul.004G031900.1		Migu.F01056.1	Migut.F01056.1		Zoma.11g00760.1	Zosma11g00760.1		Lasa.1_v5_gn_4_52000.1	Lsat_1_v5_gn_4_52000.1		Glma.03G162500.1	Glyma.03G162500.1		Potr..012G108500.1	Potri.012G108500.1
	Frve.00377.1	Frvemrna00377.1		Soly.07g054220.1.1	Solyc07g054220.1.1		Muac.8P30520_001	GSMUA_Achr8P30520_001		Cusa.359390.1	Cucsa.359390.1		Sobi.009G170800.1	Sobic.009G170800.1		Phvu.t004G081200.1	Phvul.004G081200.1		Migu.L00531.1	Migut.L00531.1		Zoma.135g00520.1	Zosma135g00520.1		Lasa.1_v5_gn_4_52080.1	Lsat_1_v5_gn_4_52080.1		Glma.03G162600.1	Glyma.03G162600.1		Seit.1G174100.1	Seita.1G174100.1
	Frve.01262.1	Frvemrna01262.1		Soly.08g082210.2.1	Solyc08g082210.2.1		Muac.9P11310_001	GSMUA_Achr9P11310_001		Cusa.378450.1	Cucsa.378450.1		Soly.04g050750.1.1	Solyc04g050750.1.1		Phvu.t005G180600.2	Phvul.005G180600.2		Migu.L01052.1	Migut.L01052.1		Zoma.189g00120.1	Zosma189g00120.1		Lasa.1_v5_gn_4_64461.1	Lsat_1_v5_gn_4_64461.1		Glma.03G162700.1	Glyma.03G162700.1		Seit.1G187800.1	Seita.1G187800.1
	Frve.02470.1	Frvemrna02470.1		Soly.09g091950.1.1	Solyc09g091950.1.1		Muac.9P14360_001	GSMUA_Achr9P14360_001		Cusa.378470.1	Cucsa.378470.1		Soly.04g080910.1.1	Solyc04g080910.1.1		Phvu.t006G173500.1	Phvul.006G173500.1		Migu.L01068.1	Migut.L01068.1		Zoma.200g00090.1	Zosma200g00090.1		Lasa.1_v5_gn_4_86121.1	Lsat_1_v5_gn_4_86121.1		Glma.05G063500.1	Glyma.05G063500.1		Seit.1G187900.1	Seita.1G187900.1
	Frve.02623.1	Frvemrna02623.1		Soly.12g013660.1.1	Solyc12g013660.1.1		Muac.Un_randomP02200_001	GSMUA_AchrUn_randomP02200_001		Eusa.10001792m	Thhalv10001792m		Soly.05g052410.1.1	Solyc05g052410.1.1		Phvu.t008G039300.1	Phvul.008G039300.1		Muac.10P01110_001	GSMUA_Achr10P01110_001		Zoma.22g01270.1	Zosma22g01270.1		Lasa.1_v5_gn_5_123361.1	Lsat_1_v5_gn_5_123361.1		Glma.05G063600.1	Glyma.05G063600.1		Seit.1G188000.1	Seita.1G188000.1
	Frve.05644.1	Frvemrna05644.1		Soly.12g056980.1.1	Solyc12g056980.1.1		Muac.Un_randomP12040_001	GSMUA_AchrUn_randomP12040_001		Eusa.10004870m	Thhalv10004870m		Soly.06g050520.1.1	Solyc06g050520.1.1		Phvu.t009G089300.1	Phvul.009G089300.1		Muac.10P14570_001	GSMUA_Achr10P14570_001		Zoma.22g01290.1	Zosma22g01290.1		Lasa.1_v5_gn_5_128280.1	Lsat_1_v5_gn_5_128280.1		Glma.07G113800.1	Glyma.07G113800.1		Seit.1G330800.1	Seita.1G330800.1
	Frve.07424.1	Frvemrna07424.1		Scpa.1g19690	Sparvula.1g19690		Muac.Un_randomP26940_001	GSMUA_AchrUn_randomP26940_001		Eusa.10006200m	Thhalv10006200m		Soly.10g076370.1.1	Solyc10g076370.1.1		Phvu.t009G093600.1	Phvul.009G093600.1		Muac.10P21940_001	GSMUA_Achr10P21940_001		Zoma.304g00070.1	Zosma304g00070.1		Lasa.1_v5_gn_5_186580.1	Lsat_1_v5_gn_5_186580.1		Glma.07G114000.1	Glyma.07G114000.1		Seit.2G116500.1	Seita.2G116500.1
	Frve.15913.1	Frvemrna15913.1		Scpa.1g30610	Sparvula.1g30610		Nenu.05062-RA	NNU_05062-RA		Eusa.10009402m	Thhalv10009402m		Soly.10g076380.1.1	Solyc10g076380.1.1		Phvu.t009G196900.1	Phvul.009G196900.1		Muac.10P26480_001	GSMUA_Achr10P26480_001		Zoma.310g00160.1	Zosma310g00160.1		Lasa.1_v5_gn_5_7841.1	Lsat_1_v5_gn_5_7841.1		Glma.07G114300.1	Glyma.07G114300.1		Seit.2G230500.1	Seita.2G230500.1
	Frve.16919.1	Frvemrna16919.1		Scpa.2g00350	Sparvula.2g00350		Nenu.05063-RA	NNU_05063-RA		Eusa.10009659m	Thhalv10009659m		Soly.10g080310.1.1	Solyc10g080310.1.1		Phvu.t010G092300.1	Phvul.010G092300.1		Muac.1P23090_001	GSMUA_Achr1P23090_001		Zoma.34g00530.1	Zosma34g00530.1		Lasa.1_v5_gn_6_16141.1	Lsat_1_v5_gn_6_16141.1		Glma.09G052800.1	Glyma.09G052800.1		Seit.3G228500.1	Seita.3G228500.1
	Frve.18102.1	Frvemrna18102.1		Scpa.2g00370	Sparvula.2g00370		Nenu.11750-RA	NNU_11750-RA		Eusa.10009978m	Thhalv10009978m		Scpa.3g09350	Sparvula.3g09350		Phvu.t010G154900.1	Phvul.010G154900.1		Muac.2P19950_001	GSMUA_Achr2P19950_001		Zoma.44g01070.1	Zosma44g01070.1		Lasa.1_v5_gn_7_104600.1	Lsat_1_v5_gn_7_104600.1		Glma.09G052900.1	Glyma.09G052900.1		Seit.5G104900.1	Seita.5G104900.1
	Frve.20607.1	Frvemrna20607.1		Scpa.2g28210	Sparvula.2g28210		Nenu.13613-RA	NNU_13613-RA		Eusa.10010002m	Thhalv10010002m		Scpa.4g20670	Sparvula.4g20670		Phvu.t010G159500.1	Phvul.010G159500.1		Muac.4P06840_001	GSMUA_Achr4P06840_001		Zoma.56g01090.1	Zosma56g01090.1		Lasa.1_v5_gn_7_114601.1	Lsat_1_v5_gn_7_114601.1		Glma.09G053000.1	Glyma.09G053000.1		Seit.5G105400.1	Seita.5G105400.1
	Frve.20828.1	Frvemrna20828.1		Scpa.3g34150	Sparvula.3g34150		Nenu.17038-RA	NNU_17038-RA		Eusa.10014566m	Thhalv10014566m		Scpa.4g22560	Sparvula.4g22560		Potr..001G004700.1	Potri.001G004700.1		Muac.4P13800_001	GSMUA_Achr4P13800_001		Zoma.81g00960.1	Zosma81g00960.1		Lasa.1_v5_gn_7_20840.1	Lsat_1_v5_gn_7_20840.1		Glma.09G242600.1	Glyma.09G242600.1		Seit.5G282600.1	Seita.5G282600.1
	Frve.21524.1	Frvemrna21524.1		Scpa.4g01260	Sparvula.4g01260		Nenu.19421-RA	NNU_19421-RA		Eusa.10015252m	Thhalv10015252m		Scpa.4g22680	Sparvula.4g22680		Potr..001G048200.1	Potri.001G048200.1		Muac.4P16600_001	GSMUA_Achr4P16600_001		Zoma.83g00060.1	Zosma83g00060.1		Lasa.1_v5_gn_7_22540.1	Lsat_1_v5_gn_7_22540.1		Glma.10G007000.1	Glyma.10G007000.1		Seit.5G394300.1	Seita.5G394300.1
	Frve.23876.1	Frvemrna23876.1		Scpa.5g33210	Sparvula.5g33210		Nenu.19512-RA	NNU_19512-RA		Eusa.10015895m	Thhalv10015895m		Scpa.5g05010	Sparvula.5g05010		Potr..001G453100.1	Potri.001G453100.1		Muac.5P27850_001	GSMUA_Achr5P27850_001		Zoma.86g00660.1	Zosma86g00660.1		Lasa.1_v5_gn_8_135220.1	Lsat_1_v5_gn_8_135220.1		Glma.10G007100.1	Glyma.10G007100.1		Seit.6G181700.1	Seita.6G181700.1
	Frve.25394.1	Frvemrna25394.1		Scpa.7g11330	Sparvula.7g11330		Nenu.24727-RA	NNU_24727-RA		Eusa.10017258m	Thhalv10017258m		Scpa.5g30620	Sparvula.5g30620		Potr..002G153500.1	Potri.002G153500.1		Muac.6P14240_001	GSMUA_Achr6P14240_001					Lasa.1_v5_gn_8_153360.1	Lsat_1_v5_gn_8_153360.1		Glma.10G036200.1	Glyma.10G036200.1		Seit.7G080300.1	Seita.7G080300.1
	Frve.27659.1	Frvemrna27659.1		Scpa.7g26090	Sparvula.7g26090		Orsa.01g66270.1	Os01g66270.1		Eusa.10017537m	Thhalv10017537m		Scpa.6g25870	Sparvula.6g25870		Potr..003G033000.1	Potri.003G033000.1		Muac.6P32030_001	GSMUA_Achr6P32030_001					Lasa.1_v5_gn_9_105221.1	Lsat_1_v5_gn_9_105221.1		Glma.10G036300.1	Glyma.10G036300.1		Seit.7G098100.1	Seita.7G098100.1
	Glma.01G022500.1	Glyma.01G022500.1		Scpa.7g36120	Sparvula.7g36120		Orsa.02g54050.1	Os02g54050.1		Eusa.10019064m	Thhalv10019064m		Scpa.6g37420	Sparvula.6g37420		Potr..003G179900.1	Potri.003G179900.1		Muac.7P10720_001	GSMUA_Achr7P10720_001					Lasa.1_v5_gn_9_93200.1	Lsat_1_v5_gn_9_93200.1		Glma.10G036600.1	Glyma.10G036600.1		Seit.8G046300.1	Seita.8G046300.1
	Glma.01G188400.1	Glyma.01G188400.1		Sppo.11G0051700	Spipo11G0051700		Orsa.03g15660.1	Os03g15660.1		Eusa.10019659m	Thhalv10019659m		Sppo.1G0014700	Spipo1G0014700		Potr..003G220200.1	Potri.003G220200.1		Muac.7P14200_001	GSMUA_Achr7P14200_001					Metr.1g097190.1	Medtr1g097190.1		Glma.10G036700.1	Glyma.10G036700.1		Semo.131245	Semo.131245
	Glma.01G195900.1	Glyma.01G195900.1		Sppo.15G0009700	Spipo15G0009700		Orsa.04g55520.1	Os04g55520.1		Eusa.10022278m	Thhalv10022278m		Sppo.23G0041800	Spipo23G0041800		Potr..006G069400.1	Potri.006G069400.1		Muac.7P21980_001	GSMUA_Achr7P21980_001					Metr.2g014300.1	Medtr2g014300.1		Glma.10G118900.1	Glyma.10G118900.1		Semo.415574	Semo.415574
	Glma.02G185200.1	Glyma.02G185200.1		Sppo.20G0027700	Spipo20G0027700		Orsa.05g34730.1	Os05g34730.1		Eusa.10023678m	Thhalv10023678m		Sppo.2G0069500	Spipo2G0069500		Potr..006G253800.1	Potri.006G253800.1		Muac.8P01690_001	GSMUA_Achr8P01690_001					Metr.2g014340.1	Medtr2g014340.1		Glma.10G119100.1	Glyma.10G119100.1		Semo.73854	Semo.73854
	Glma.02G207100.1	Glyma.02G207100.1		Sppo.7G0065200	Spipo7G0065200		Orsa.06g07030.1	Os06g07030.1		Eusa.10023865m	Thhalv10023865m		Sppo.6G0064100	Spipo6G0064100		Potr..006G261200.1	Potri.006G261200.1		Muac.8P19850_001	GSMUA_Achr8P19850_001					Metr.2g019750.1	Medtr2g019750.1		Glma.10G186800.1	Glyma.10G186800.1		Sobi.002G225700.1	Sobic.002G225700.1
	Glma.03G136100.1	Glyma.03G136100.1		Thca.1EG001147t1	Thecc1EG001147t1		Orsa.06g09717.1	Os06g09717.1		Eusa.10026204m	Thhalv10026204m		Thca.1EG021596t1	Thecc1EG021596t1		Potr..008G091300.1	Potri.008G091300.1		Muac.9P05260_001	GSMUA_Achr9P05260_001					Metr.2g078680.1	Medtr2g078680.1		Glma.10G186900.1	Glyma.10G186900.1		Sobi.003G369100.3	Sobic.003G369100.3
	Glma.03G177500.1	Glyma.03G177500.1		Thca.1EG008066t1	Thecc1EG008066t1		Orsa.06g09760.1	Os06g09760.1		Eusa.10026276m	Thhalv10026276m		Thca.1EG024756t1	Thecc1EG024756t1		Potr..010G163900.1	Potri.010G163900.1		Muac.9P19330_001	GSMUA_Achr9P19330_001					Metr.3g053690.1	Medtr3g053690.1		Glma.10G187000.1	Glyma.10G187000.1		Sobi.004G158901.1	Sobic.004G158901.1
	Glma.04G047900.1	Glyma.04G047900.1		Thca.1EG016452t1	Thecc1EG016452t1		Orsa.06g09790.1	Os06g09790.1		Eusa.10027405m	Thhalv10027405m		Thca.1EG026121t1	Thecc1EG026121t1		Potr..011G148900.1	Potri.011G148900.1		Muac.9P28840_001	GSMUA_Achr9P28840_001					Metr.3g056750.1	Medtr3g056750.1		Glma.10G194200.1	Glyma.10G194200.1		Sobi.004G171300.1	Sobic.004G171300.1
	Glma.04G154900.1	Glyma.04G154900.1		Thca.1EG020321t1	Thecc1EG020321t1		Orsa.06g09810.1	Os06g09810.1		Frve.04810.1	Frvemrna04810.1		Thca.1EG034132t1	Thecc1EG034132t1		Potr..013G056700.1	Potri.013G056700.1		Nenu.00508-RA	NNU_00508-RA					Metr.3g057070.1	Medtr3g057070.1		Glma.11G036400.1	Glyma.11G036400.1		Sobi.004G308900.1	Sobic.004G308900.1
	Glma.05G091200.1	Glyma.05G091200.1		Thca.1EG034939t1	Thecc1EG034939t1		Orsa.06g10780.1	Os06g10780.1		Frve.08838.1	Frvemrna08838.1		Thca.1EG042471t1	Thecc1EG042471t1		Potr..014G076700.1	Potri.014G076700.1		Nenu.01436-RA	NNU_01436-RA					Metr.4g009260.1	Medtr4g009260.1		Glma.11G036500.1	Glyma.11G036500.1		Sobi.005G051200.2	Sobic.005G051200.2
	Glma.05G108600.1	Glyma.05G108600.1		Trpr.57577mRNA2216	TrprTp57577_TGAC_v2_mRNA285442216		Orsa.06g11940.1	Os06g11940.1		Frve.08873.1	Frvemrna08873.1		Thca.1EG043275t1	Thecc1EG043275t1		Potr..017G087800.1	Potri.017G087800.1		Nenu.07673-RA	NNU_07673-RA					Metr.4g048240.1	Medtr4g048240.1		Glma.13G122500.1	Glyma.13G122500.1		Sobi.006G058732.1	Sobic.006G058732.1
	Glma.06G049200.1	Glyma.06G049200.1		Trpr.57577mRNA22960	TrprTp57577_TGAC_v2_mRNA2854422960		Orsa.08g35240.1	Os08g35240.1		Frve.08876.1	Frvemrna08876.1		Thca.1EG043302t1	Thecc1EG043302t1		Potr..018G021900.1	Potri.018G021900.1		Nenu.08480-RA	NNU_08480-RA					Metr.4g048250.1	Medtr4g048250.1		Glma.13G122600.1	Glyma.13G122600.1		Sobi.006G080200.2	Sobic.006G080200.2
	Glma.06G225200.1	Glyma.06G225200.1		Trpr.57577mRNA32444	TrprTp57577_TGAC_v2_mRNA2854432444		Orsa.08g41030.1	Os08g41030.1		Frve.11882.1	Frvemrna11882.1		Thca.1EG043306t1	Thecc1EG043306t1		Potr..018G028000.1	Potri.018G028000.1		Nenu.09240-RA	NNU_09240-RA					Metr.4g078710.1	Medtr4g078710.1		Glma.13G122700.1	Glyma.13G122700.1		Sobi.007G156700.1	Sobic.007G156700.1
	Glma.07G021000.1	Glyma.07G021000.1		Trpr.57577mRNA32746	TrprTp57577_TGAC_v2_mRNA2854432746		Pahal.A03446.1	Pahal.A03446.1		Frve.13327.1	Frvemrna13327.1		Trpr.57577mRNA12710	TrprTp57577_TGAC_v2_mRNA2854412710		Potr..018G131400.1	Potri.018G131400.1		Nenu.10707-RA	NNU_10707-RA					Metr.4g119270.1	Medtr4g119270.1		Glma.13G122800.1	Glyma.13G122800.1		Sobi.007G188701.1	Sobic.007G188701.1
	Glma.07G038200.1	Glyma.07G038200.1		Trpr.57577mRNA36397	TrprTp57577_TGAC_v2_mRNA2854436397		Pahal.A03583.1	Pahal.A03583.1		Frve.13329.1	Frvemrna13329.1		Trpr.57577mRNA18707	TrprTp57577_TGAC_v2_mRNA2854418707		Potr..019G036100.1	Potri.019G036100.1		Nenu.21001-RA	NNU_21001-RA					Metr.5g032820.1	Medtr5g032820.1		Glma.13G122900.1	Glyma.13G122900.1		Sobi.009G151600.2	Sobic.009G151600.2
	Glma.08G220800.1	Glyma.08G220800.1		Trpr.57577mRNA42062	TrprTp57577_TGAC_v2_mRNA2854442062		Pahal.C02968.1	Pahal.C02968.1		Frve.19141.1	Frvemrna19141.1		Trpr.57577mRNA19716	TrprTp57577_TGAC_v2_mRNA2854419716		Seit.1G044700.1	Seita.1G044700.1		Nenu.24375-RA	NNU_24375-RA					Metr.5g085070.1	Medtr5g085070.1		Glma.13G123000.1	Glyma.13G123000.1		Soly.01g108240.2.1	Solyc01g108240.2.1
	Glma.08G227700.1	Glyma.08G227700.1		Trpr.57577mRNA6854	TrprTp57577_TGAC_v2_mRNA285446854		Pahal.D02830.1	Pahal.D02830.1		Frve.25758.1	Frvemrna25758.1		Trpr.57577mRNA24733	TrprTp57577_TGAC_v2_mRNA2854424733		Seit.1G351800.1	Seita.1G351800.1		Orsa.01g04020.2	Os01g04020.2					Metr.5g085100.1	Medtr5g085100.1		Glma.13G123100.1	Glyma.13G123100.1		Soly.02g090770.1.1	Solyc02g090770.1.1
	Glma.08G279000.1	Glyma.08G279000.1		Viun.01g235800.1	Vigun01g235800.1		Pahal.E02883.1	Pahal.E02883.1		Frve.27017.1	Frvemrna27017.1		Trpr.57577mRNA31510	TrprTp57577_TGAC_v2_mRNA2854431510		Seit.2G077200.1	Seita.2G077200.1		Orsa.01g12440.1	Os01g12440.1					Metr.5g085125.1	Medtr5g085125.1		Glma.13G233800.1	Glyma.13G233800.1		Soly.02g090790.1.1	Solyc02g090790.1.1
	Glma.08G297000.1	Glyma.08G297000.1		Viun.02g182000.1	Vigun02g182000.1		Pahal.F00768.1	Pahal.F00768.1		Frve.27021.1	Frvemrna27021.1		Trpr.57577mRNA32650	TrprTp57577_TGAC_v2_mRNA2854432650		Seit.2G280700.1	Seita.2G280700.1		Orsa.01g46870.1	Os01g46870.1					Metr.5g085130.1	Medtr5g085130.1		Glma.13G233900.1	Glyma.13G233900.1		Soly.02g090800.1.1	Solyc02g090800.1.1
	Glma.09G199800.1	Glyma.09G199800.1		Viun.03g074600.1	Vigun03g074600.1		Pahal.F00769.1	Pahal.F00769.1		Frve.30159.1	Frvemrna30159.1		Trpr.57577mRNA39693	TrprTp57577_TGAC_v2_mRNA2854439693		Seit.2G280900.1	Seita.2G280900.1		Orsa.03g60120.1	Os03g60120.1					Metr.7g084370.1	Medtr7g084370.1		Glma.15G079100.1	Glyma.15G079100.1		Soly.03g118190.2.1	Solyc03g118190.2.1
	Glma.09G240400.1	Glyma.09G240400.1		Viun.05g216500.1	Vigun05g216500.1		Pahal.F00770.1	Pahal.F00770.1		Frve.30226.1	Frvemrna30226.1		Trpr.57577mRNA6931	TrprTp57577_TGAC_v2_mRNA285446931		Seit.2G364700.1	Seita.2G364700.1		Orsa.05g25260.1	Os05g25260.1					Metr.8g069360.1	Medtr8g069360.1		Glma.15G079200.1	Glyma.15G079200.1		Soly.04g012050.2.1	Solyc04g012050.2.1
	Glma.09G248200.1	Glyma.09G248200.1		Viun.07g185400.1	Vigun07g185400.1		Pahal.F01808.1	Pahal.F01808.1		Frve.32378.1	Frvemrna32378.1		Trpr.57577mRNA8634	TrprTp57577_TGAC_v2_mRNA285448634		Seit.3G021800.1	Seita.3G021800.1		Orsa.06g06540.1	Os06g06540.1					Migu.E00205.1	Migut.E00205.1		Glma.15G159100.1	Glyma.15G159100.1		Soly.04g051360.2.1	Solyc04g051360.2.1
	Glma.10G171400.1	Glyma.10G171400.1		Viun.08g098500.1	Vigun08g098500.1		Pahal.F02452.1	Pahal.F02452.1		Frve.32380.1	Frvemrna32380.1		Viun.01g118500.1	Vigun01g118500.1		Seit.3G368800.1	Seita.3G368800.1		Orsa.06g42990.1	Os06g42990.1					Migu.G00276.1	Migut.G00276.1		Glma.15G159200.1	Glyma.15G159200.1		Soly.04g071770.2.1	Solyc04g071770.2.1
	Glma.11G045800.1	Glyma.11G045800.1		Viun.09g175000.1	Vigun09g175000.1		Pahal.G02547.1	Pahal.G02547.1		Glma.01G074200.1	Glyma.01G074200.1		Viun.05g095000.1	Vigun05g095000.1		Seit.4G051200.1	Seita.4G051200.1		Orsa.07g12510.1	Os07g12510.1					Migu.H01796.1	Migut.H01796.1		Glma.17G145300.1	Glyma.17G145300.1		Soly.06g068830.1.1	Solyc06g068830.1.1
	Glma.11G053800.1	Glyma.11G053800.1		Viun.11g107700.1	Vigun11g107700.1		Pahal.H02487.1	Pahal.H02487.1		Glma.01G147600.1	Glyma.01G147600.1		Viun.05g223300.1	Vigun05g223300.1		Seit.4G222600.1	Seita.4G222600.1		Orsa.08g27220.1	Os08g27220.1					Migu.I00726.1	Migut.I00726.1		Glma.17G145400.1	Glyma.17G145400.1		Soly.10g050960.1.1	Solyc10g050960.1.1
	Glma.11G131900.1	Glyma.11G131900.1		Zema.00008a000617.T01	Zm00008a000617_T01		Phvu.t001G023700.1	Phvul.001G023700.1		Glma.01G216000.1	Glyma.01G216000.1		Viun.07g030800.1	Vigun07g030800.1		Seit.8G126300.1	Seita.8G126300.1		Orsa.09g13940.2	Os09g13940.2					Migu.K00605.1	Migut.K00605.1		Glma.18G252300.1	Glyma.18G252300.1		Soly.10g050970.1.1	Solyc10g050970.1.1
	Glma.12G056300.1	Glyma.12G056300.1		Zema.00008a002532.T01	Zm00008a002532_T01		Phvu.t001G044500.1	Phvul.001G044500.1		Glma.01G216200.1	Glyma.01G216200.1		Viun.08g011100.1	Vigun08g011100.1		Seit.9G170100.1	Seita.9G170100.1		Pahal.B02281.1	Pahal.B02281.1					Migu.K01126.1	Migut.K01126.1		Glma.18G252400.1	Glyma.18G252400.1		Soly.12g042210.1.1	Solyc12g042210.1.1
	Glma.12G073300.1	Glyma.12G073300.1		Zema.00008a003849.T01	Zm00008a003849_T01		Phvu.t002G016700.1	Phvul.002G016700.1		Glma.01G231000.1	Glyma.01G231000.1		Viun.08g162600.1	Vigun08g162600.1		Semo.73140	Semo.73140		Pahal.E02266.1	Pahal.E02266.1					Migu.M00159.1	Migut.M00159.1		Glma.19G163700.1	Glyma.19G163700.1		Soly.12g056590.1.1	Solyc12g056590.1.1
	Glma.13G096900.1	Glyma.13G096900.1		Zema.00008a006716.T01	Zm00008a006716_T01		Phvu.t002G035100.1	Phvul.002G035100.1		Glma.01G231200.1	Glyma.01G231200.1		Viun.08g165400.1	Vigun08g165400.1		Semo.92334	Semo.92334		Pahal.E03738.1	Pahal.E03738.1					Migu.M01116.1	Migut.M01116.1		Glma.19G163800.1	Glyma.19G163800.1		Scpa.1g32340	Sparvula.1g32340
	Glma.13G329700.1	Glyma.13G329700.1		Zema.00008a016804.T01	Zm00008a016804_T01		Phvu.t003G241700.2	Phvul.003G241700.2		Glma.03G116700.1	Glyma.03G116700.1		Viun.09g249600.1	Vigun09g249600.1		Sobi.001G169400.2	Sobic.001G169400.2		Pahal.E04503.1	Pahal.E04503.1					Migu.M01117.1	Migut.M01117.1		Glma.19G163900.1	Glyma.19G163900.1		Scpa.2g25080	Sparvula.2g25080
	Glma.14G089200.1	Glyma.14G089200.1		Zema.00008a017593.T01	Zm00008a017593_T01		Phvu.t008G165000.1	Phvul.008G165000.1		Glma.03G191800.1	Glyma.03G191800.1		Viun.11g113400.1	Vigun11g113400.1		Sobi.002G071600.1	Sobic.002G071600.1		Pahal.F00906.1	Pahal.F00906.1					Migu.M01719.1	Migut.M01719.1		Glma.19G164000.1	Glyma.19G164000.1		Scpa.2g27820	Sparvula.2g27820
	Glma.15G044400.1	Glyma.15G044400.1		Zema.00008a022427.T01	Zm00008a022427_T01		Phvu.t009G066980.1	Phvul.009G066980.1		Glma.03G258200.1	Glyma.03G258200.1		Zema.00008a000490_T01	Zm00008a000490_T01		Sobi.002G269600.1	Sobic.002G269600.1		Pahal.F02729.1	Pahal.F02729.1					Migu.N02188.1	Migut.N02188.1		Glma.19G164100.1	Glyma.19G164100.1		Scpa.2g29660	Sparvula.2g29660
	Glma.15G221600.1	Glyma.15G221600.1		Zema.00008a023023.T01	Zm00008a023023_T01		Phvu.t009G084400.1	Phvul.009G084400.1		Glma.04G084000.1	Glyma.04G084000.1		Zema.00008a003523_T01	Zm00008a003523_T01		Sobi.002G350500.1	Sobic.002G350500.1		Pahal.F03023.1	Pahal.F03023.1					Migu.N02926.1	Migut.N02926.1		Glma.19G248900.1	Glyma.19G248900.1		Scpa.4g16050	Sparvula.4g16050
	Glma.16G007400.1	Glyma.16G007400.1		Zema.00008a026494.T01	Zm00008a026494_T01		Phvu.t009G123300.1	Phvul.009G123300.1		Glma.05G049800.1	Glyma.05G049800.1		Zema.00008a013780_T01	Zm00008a013780_T01		Sobi.004G084600.1	Sobic.004G084600.1		Pahal.J00096.1	Pahal.J00096.1					Muac.10P17370_001	GSMUA_Achr10P17370_001		Glma.20G070000.1	Glyma.20G070000.1		Scpa.6g11930	Sparvula.6g11930
	Glma.17G062600.1	Glyma.17G062600.1		Zema.00008a027879.T01	Zm00008a027879_T01		Phvu.t009G225000.1	Phvul.009G225000.1		Glma.05G049900.1	Glyma.05G049900.1		Zema.00008a015832_T01	Zm00008a015832_T01		Sobi.004G331300.2	Sobic.004G331300.2		Pahal.J01698.1	Pahal.J01698.1					Muac.1P18230_001	GSMUA_Achr1P18230_001		Glma.20G070100.1	Glyma.20G070100.1		Scpa.6g30660	Sparvula.6g30660
	Glma.17G070800.1	Glyma.17G070800.1		Zema.00008a030823.T01	Zm00008a030823_T01		Potr..002G085600.1	Potri.002G085600.1		Glma.05G062100.1	Glyma.05G062100.1		Zema.00008a025986_T01	Zm00008a025986_T01		Sobi.006G247000.1	Sobic.006G247000.1		Phvu.t002G162500.1	Phvul.002G162500.1					Muac.3P02360_001	GSMUA_Achr3P02360_001		Glma.20G195900.1	Glyma.20G195900.1		Scpa.6g35580	Sparvula.6g35580
	Glma.17G158300.1	Glyma.17G158300.1		Zema.00008a033359.T01	Zm00008a033359_T01		Potr..002G124000.1	Potri.002G124000.1		Glma.05G228100.1	Glyma.05G228100.1		Zema.00008a030129_T01	Zm00008a030129_T01		Sobi.008G145000.2	Sobic.008G145000.2		Phvu.t002G295700.1	Phvul.002G295700.1					Muac.3P13010_001	GSMUA_Achr3P13010_001		Glma.20G196400.1	Glyma.20G196400.1		Scpa.7g24720	Sparvula.7g24720
	Glma.17G170300.1	Glyma.17G170300.1		Zema.00008a035947.T01	Zm00008a035947_T01		Potr..005G140900.1	Potri.005G140900.1		Glma.06G085700.1	Glyma.06G085700.1		Zema.00008a031137_T01	Zm00008a031137_T01		Sobi.010G063900.1	Sobic.010G063900.1		Phvu.t002G315900.1	Phvul.002G315900.1					Muac.3P19420_001	GSMUA_Achr3P19420_001		Glma.20G203500.1	Glyma.20G203500.1		Scpa.7g32190	Sparvula.7g32190
	Glma.18G125200.1	Glyma.18G125200.1		Zema.00008a038281.T01	Zm00008a038281_T01		Potr..005G176000.1	Potri.005G176000.1		Glma.07G017300.1	Glyma.07G017300.1		Zema.00008a031528_T01	Zm00008a031528_T01		Sobi.010G185300.1	Sobic.010G185300.1		Phvu.t003G035500.1	Phvul.003G035500.1					Muac.3P23710_001	GSMUA_Achr3P23710_001		Glma.20G203600.1	Glyma.20G203600.1		Sppo.0G0175000	Spipo0G0175000
	Glma.18G148000.1	Glyma.18G148000.1		Zoma.224g00220.1	Zosma224g00220.1		Potr..006G080300.1	Potri.006G080300.1		Glma.07G055000.1	Glyma.07G055000.1		Zema.00008a031530_T01	Zm00008a031530_T01		Soly.01g005630.1.1	Solyc01g005630.1.1		Phvu.t006G080000.2	Phvul.006G080000.2					Muac.3P29290_001	GSMUA_Achr3P29290_001		Glma.20G203700.1	Glyma.20G203700.1		Sppo.15G0019800	Spipo15G0019800
	Glma.18G244600.1	Glyma.18G244600.1		Zoma.2g03160.1	Zosma2g03160.1		Potr..006G138700.1	Potri.006G138700.1		Glma.07G110000.1	Glyma.07G110000.1		Zema.00008a032512_T01	Zm00008a032512_T01		Soly.01g091760.2.1	Solyc01g091760.2.1		Phvu.t006G110200.1	Phvul.006G110200.1					Muac.4P04060_001	GSMUA_Achr4P04060_001		Hean.11_00030719-RA	Ha11_00030719-RA		Sppo.4G0112900	Spipo4G0112900
	Glma.18G256000.1	Glyma.18G256000.1		Zoma.61g00240.1	Zosma61g00240.1		Potr..006G138800.1	Potri.006G138800.1		Glma.08G035000.1	Glyma.08G035000.1		Zema.00008a036014_T01	Zm00008a036014_T01		Soly.02g067020.1.1	Solyc02g067020.1.1		Phvu.t007G027000.1	Phvul.007G027000.1					Muac.4P06170_001	GSMUA_Achr4P06170_001		Hean.11_00030720-RA	Ha11_00030720-RA		Sppo.7G0044400	Spipo7G0044400
	Glma.19G138000.1	Glyma.19G138000.1		Zoma.89g01190.1	Zosma89g01190.1		Potr..006G138900.1	Potri.006G138900.1		Glma.08G202300.1	Glyma.08G202300.1		Zema.00008a036015_T01	Zm00008a036015_T01		Soly.02g088310.1.1	Solyc02g088310.1.1		Phvu.t008G159400.1	Phvul.008G159400.1					Muac.4P06660_001	GSMUA_Achr4P06660_001		Hean.11_00030723-RA	Ha11_00030723-RA		Sppo.9G0040400	Spipo9G0040400
	Glma.19G178200.1	Glyma.19G178200.1					Potr..006G218200.1	Potri.006G218200.1		Glma.09G147200.1	Glyma.09G147200.1		Zoma.141g00210.1	Zosma141g00210.1		Soly.03g114440.1.1	Solyc03g114440.1.1		Phvu.t008G246000.1	Phvul.008G246000.1					Muac.4P23620_001	GSMUA_Achr4P23620_001		Hean.14_00018922-RA	Ha14_00018922-RA		Sppo.9G0056000	Spipo9G0056000
	Glma.20G087500.1	Glyma.20G087500.1					Potr..007G046500.1	Potri.007G046500.1		Glma.09G194800.1	Glyma.09G194800.1		Zoma.1g00310.1	Zosma1g00310.1		Soly.03g116610.2.1	Solyc03g116610.2.1		Phvu.t009G137000.1	Phvul.009G137000.1					Muac.4P33270_001	GSMUA_Achr4P33270_001		Hean.14_00019652-RA	Ha14_00019652-RA		Thca.1EG000606t1	Thecc1EG000606t1
	Glma.U022100.1	Glyma.U022100.1					Potr..013G100300.1	Potri.013G100300.1		Glma.09G233800.1	Glyma.09G233800.1		Zoma.26g00750.1	Zosma26g00750.1		Soly.03g117130.2.1	Solyc03g117130.2.1		Phvu.t010G035200.1	Phvul.010G035200.1					Muac.5P09940_001	GSMUA_Achr5P09940_001		Hean.14_00019653-RA	Ha14_00019653-RA		Thca.1EG001301t1	Thecc1EG001301t1
	Glma.U037700.1	Glyma.U037700.1					Potr..014G025200.1	Potri.014G025200.1		Glma.10G066900.1	Glyma.10G066900.1		Zoma.37g00200.1	Zosma37g00200.1		Soly.03g119800.1.1	Solyc03g119800.1.1		Potr..001G094800.1	Potri.001G094800.1					Muac.5P26850_001	GSMUA_Achr5P26850_001		Hean.14_00019654-RA	Ha14_00019654-RA		Thca.1EG007061t1	Thecc1EG007061t1
	Hean.10.00001735-RA	Ha10_00001735-RA					Potr..018G038100.1	Potri.018G038100.1		Glma.10G067000.1	Glyma.10G067000.1		Zoma.778g00030.1	Zosma778g00030.1		Soly.06g065820.2.1	Solyc06g065820.2.1		Potr..002G167400.1	Potri.002G167400.1					Muac.6P00240_001	GSMUA_Achr6P00240_001		Hean.14_00020082-RA	Ha14_00020082-RA		Thca.1EG008334t1	Thecc1EG008334t1
	Hean.10.00002916-RA	Ha10_00002916-RA					Potr..018G047300.1	Potri.018G047300.1		Glma.10G239400.1	Glyma.10G239400.1					Soly.06g068360.2.1	Solyc06g068360.2.1		Potr..003G136300.1	Potri.003G136300.1					Muac.6P00250_001	GSMUA_Achr6P00250_001		Hean.14_00020087-RA	Ha14_00020087-RA		Thca.1EG014762t1	Thecc1EG014762t1
	Hean.11.00028865-RA	Ha11_00028865-RA					Potr..019G073300.1	Potri.019G073300.1		Glma.11G014200.1	Glyma.11G014200.1					Soly.10g078610.1.1	Solyc10g078610.1.1		Potr..008G120100.1	Potri.008G120100.1					Muac.6P01440_001	GSMUA_Achr6P01440_001		Hean.14_00020094-RA	Ha14_00020094-RA		Thca.1EG017352t2	Thecc1EG017352t2
	Hean.12.00032902-RA	Ha12_00032902-RA					Seit.1G332600.1	Seita.1G332600.1		Glma.11G035100.1	Glyma.11G035100.1					Soly.10g080650.1.1	Solyc10g080650.1.1		Potr..010G125600.1	Potri.010G125600.1					Muac.6P35320_001	GSMUA_Achr6P35320_001		Hean.14_00020095-RA	Ha14_00020095-RA		Thca.1EG035671t1	Thecc1EG035671t1
	Hean.12.00032903-RA	Ha12_00032903-RA					Seit.1G341100.1	Seita.1G341100.1		Glma.11G188200.1	Glyma.11G188200.1					Soly.12g009490.1.1	Solyc12g009490.1.1		Potr..012G032900.1	Potri.012G032900.1					Muac.7P00350_001	GSMUA_Achr7P00350_001		Hean.14_00020100-RA	Ha14_00020100-RA		Trpr.57577mRNA10591	TrprTp57577_TGAC_v2_mRNA2854410591
	Hean.12.00033510-RA	Ha12_00033510-RA					Seit.3G237600.1	Seita.3G237600.1		Glma.12G086200.1	Glyma.12G086200.1					Scpa.1g13690	Sparvula.1g13690		Potr..013G158500.1	Potri.013G158500.1					Muac.7P03640_001	GSMUA_Achr7P03640_001		Hean.16_00022667-RA	Ha16_00022667-RA		Trpr.57577mRNA17616	TrprTp57577_TGAC_v2_mRNA2854417616
	Hean.12.00033803-RA	Ha12_00033803-RA					Seit.4G039500.1	Seita.4G039500.1		Glma.12G182200.1	Glyma.12G182200.1					Scpa.2g22160	Sparvula.2g22160		Potr..014G094500.1	Potri.014G094500.1					Muac.7P17910_001	GSMUA_Achr7P17910_001		Hean.17_00009388-RA	Ha17_00009388-RA		Trpr.57577mRNA19378	TrprTp57577_TGAC_v2_mRNA2854419378
	Hean.12.00033810-RA	Ha12_00033810-RA					Seit.4G039600.1	Seita.4G039600.1		Glma.12G182400.1	Glyma.12G182400.1					Scpa.2g22340	Sparvula.2g22340		Potr..015G023200.1	Potri.015G023200.1					Muac.8P06870_001	GSMUA_Achr8P06870_001		Hean.17_00009963-RA	Ha17_00009963-RA		Trpr.57577mRNA2259	TrprTp57577_TGAC_v2_mRNA285442259
	Hean.14.00018014-RA	Ha14_00018014-RA					Seit.4G039700.1	Seita.4G039700.1		Glma.13G151900.1	Glyma.13G151900.1					Scpa.6g24610	Sparvula.6g24610		Potr..015G054500.1	Potri.015G054500.1					Muac.8P15820_001	GSMUA_Achr8P15820_001		Hean.1_00043237-RA	Ha1_00043237-RA		Trpr.57577mRNA26302	TrprTp57577_TGAC_v2_mRNA2854426302
	Hean.14.00018303-RA	Ha14_00018303-RA					Seit.4G039800.1	Seita.4G039800.1		Glma.13G152000.1	Glyma.13G152000.1					Sppo.0G0090000	Spipo0G0090000		Potr..019G131300.1	Potri.019G131300.1					Muac.8P15830_001	GSMUA_Achr8P15830_001		Hean.1_00043531-RA	Ha1_00043531-RA		Trpr.57577mRNA26844	TrprTp57577_TGAC_v2_mRNA2854426844
	Hean.14.00018635-RA	Ha14_00018635-RA					Seit.4G060700.1	Seita.4G060700.1		Glma.13G318500.1	Glyma.13G318500.1					Sppo.28G0010500	Spipo28G0010500		Seit.2G172400.1	Seita.2G172400.1					Muac.8P30180_001	GSMUA_Achr8P30180_001		Hean.1_00044262-RA	Ha1_00044262-RA		Trpr.57577mRNA28955	TrprTp57577_TGAC_v2_mRNA2854428955
	Hean.14.00018822-RA	Ha14_00018822-RA					Seit.4G083000.1	Seita.4G083000.1		Glma.13G355700.1	Glyma.13G355700.1					Thca.1EG005425t1	Thecc1EG005425t1		Seit.2G172500.1	Seita.2G172500.1					Muac.8P33590_001	GSMUA_Achr8P33590_001		Hean.3_00037214-RA	Ha3_00037214-RA		Trpr.57577mRNA2983	TrprTp57577_TGAC_v2_mRNA285442983
	Hean.14.00019275-RA	Ha14_00019275-RA					Seit.5G406200.1	Seita.5G406200.1		Glma.14G146100.1	Glyma.14G146100.1					Thca.1EG011632t1	Thecc1EG011632t1		Seit.3G289200.1	Seita.3G289200.1					Muac.9P01870_001	GSMUA_Achr9P01870_001		Hean.3_00037237-RA	Ha3_00037237-RA		Trpr.57577mRNA31932	TrprTp57577_TGAC_v2_mRNA2854431932
	Hean.14.00020214-RA	Ha14_00020214-RA					Seit.6G171000.1	Seita.6G171000.1		Glma.15G018400.1	Glyma.15G018400.1					Thca.1EG014471t1	Thecc1EG014471t1		Seit.4G065700.1	Seita.4G065700.1					Muac.Un_randomP06910_001	GSMUA_AchrUn_randomP06910_001		Hean.6_00048171-RA	Ha6_00048171-RA		Trpr.57577mRNA7435	TrprTp57577_TGAC_v2_mRNA285447435
	Hean.15.00038122-RA	Ha15_00038122-RA					Seit.6G210200.1	Seita.6G210200.1		Glma.15G025100.1	Glyma.15G025100.1					Thca.1EG015579t1	Thecc1EG015579t1		Seit.5G015800.1	Seita.5G015800.1					Muac.Un_randomP16100_001	GSMUA_AchrUn_randomP16100_001		Hean.7_00046351-RA	Ha7_00046351-RA		Viun.03g052900.1	Vigun03g052900.1
	Hean.1.00045280-RA	Ha1_00045280-RA					Seit.6G210300.1	Seita.6G210300.1		Glma.16G023800.1	Glyma.16G023800.1					Thca.1EG018659t1	Thecc1EG018659t1		Seit.5G089100.1	Seita.5G089100.1					Muac.Un_randomP27230_001	GSMUA_AchrUn_randomP27230_001		Hean.7_00046889-RA	Ha7_00046889-RA		Viun.03g067600.1	Vigun03g067600.1
	Hean.2.00027342-RA	Ha2_00027342-RA					Seit.6G210400.1	Seita.6G210400.1		Glma.16G199000.1	Glyma.16G199000.1					Thca.1EG025913t1	Thecc1EG025913t1		Seit.5G178400.1	Seita.5G178400.1					Nenu.01896-RA	NNU_01896-RA		Hean.7_00046893-RA	Ha7_00046893-RA		Viun.03g186700.1	Vigun03g186700.1
	Hean.2.00028214-RA	Ha2_00028214-RA					Seit.6G210500.1	Seita.6G210500.1		Glma.17G131800.1	Glyma.17G131800.1					Thca.1EG027157t1	Thecc1EG027157t1		Seit.5G250500.1	Seita.5G250500.1					Nenu.05953-RA	NNU_05953-RA		Hean.9_00012815-RA	Ha9_00012815-RA		Viun.04g128500.1	Vigun04g128500.1
	Hean.3.00034841-RA	Ha3_00034841-RA					Seit.7G262800.1	Seita.7G262800.1		Glma.17G131900.1	Glyma.17G131900.1					Thca.1EG027394t1	Thecc1EG027394t1		Seit.6G125200.1	Seita.6G125200.1					Nenu.06955-RA	NNU_06955-RA		Lasa.1_v5_gn_0_300.1	Lsat_1_v5_gn_0_300.1		Viun.05g021000.1	Vigun05g021000.1
	Hean.3.00036881-RA	Ha3_00036881-RA					Seit.9G455400.1	Seita.9G455400.1		Glma.17G143900.1	Glyma.17G143900.1					Thca.1EG036933t1	Thecc1EG036933t1		Seit.9G038700.1	Seita.9G038700.1					Nenu.11172-RA	NNU_11172-RA		Lasa.1_v5_gn_1_108440.1	Lsat_1_v5_gn_1_108440.1		Viun.07g214700.1	Vigun07g214700.1
	Hean.4.00023704-RA	Ha4_00023704-RA					Semo.69413	Semo.69413		Glma.17G194100.1	Glyma.17G194100.1					Thca.1EG037007t1	Thecc1EG037007t1		Semo.19889	Semo.19889					Nenu.11178-RA	NNU_11178-RA		Lasa.1_v5_gn_1_15641.1	Lsat_1_v5_gn_1_15641.1		Viun.09g110200.1	Vigun09g110200.1
	Hean.4.00024873-RA	Ha4_00024873-RA					Semo.73146	Semo.73146		Glma.19G192400.1	Glyma.19G192400.1					Thca.1EG038081t1	Thecc1EG038081t1		Semo.73134	Semo.73134					Nenu.12179-RA	NNU_12179-RA		Lasa.1_v5_gn_2_107780.1	Lsat_1_v5_gn_2_107780.1		Viun.09g127300.1	Vigun09g127300.1
	Hean.4.00024990-RA	Ha4_00024990-RA					Semo.73155	Semo.73155		Glma.19G256800.1	Glyma.19G256800.1					Thca.1EG040015t1	Thecc1EG040015t1		Semo.92334	Semo.92334					Nenu.15915-RA	NNU_15915-RA		Lasa.1_v5_gn_2_107800.1	Lsat_1_v5_gn_2_107800.1		Zema.00008a003396_T01	Zm00008a003396_T01
	Hean.5.00005080-RA	Ha5_00005080-RA					Sobi.001G428700.1	Sobic.001G428700.1		Glma.20G155100.1	Glyma.20G155100.1					Trpr.57577mRNA16181	TrprTp57577_TGAC_v2_mRNA2854416181		Sobi.001G039800.1	Sobic.001G039800.1					Nenu.19895-RA	NNU_19895-RA		Lasa.1_v5_gn_2_107840.1	Lsat_1_v5_gn_2_107840.1		Zema.00008a003475_T01	Zm00008a003475_T01
	Hean.5.00005192-RA	Ha5_00005192-RA					Sobi.003G163401.1	Sobic.003G163401.1		Hean.10_00004139-RA	Ha10_00004139-RA					Trpr.57577mRNA18180	TrprTp57577_TGAC_v2_mRNA2854418180		Sobi.002G165600.1	Sobic.002G165600.1					Nenu.20385-RA	NNU_20385-RA		Lasa.1_v5_gn_2_126980.1	Lsat_1_v5_gn_2_126980.1		Zema.00008a007545_T01	Zm00008a007545_T01
	Hean.5.00005453-RA	Ha5_00005453-RA					Sobi.003G380900.1	Sobic.003G380900.1		Hean.12_00031537-RA	Ha12_00031537-RA					Trpr.57577mRNA25232	TrprTp57577_TGAC_v2_mRNA2854425232		Sobi.002G165700.1	Sobic.002G165700.1					Nenu.21163-RA	NNU_21163-RA		Lasa.1_v5_gn_2_128021.1	Lsat_1_v5_gn_2_128021.1		Zema.00008a009027_T01	Zm00008a009027_T01
	Hean.7.00046396-RA	Ha7_00046396-RA					Sobi.004G310600.1	Sobic.004G310600.1		Hean.12_00031601-RA	Ha12_00031601-RA					Trpr.57577mRNA26432	TrprTp57577_TGAC_v2_mRNA2854426432		Sobi.003G012800.1	Sobic.003G012800.1					Nenu.21959-RA	NNU_21959-RA		Lasa.1_v5_gn_2_45101.1	Lsat_1_v5_gn_2_45101.1		Zema.00008a013215_T01	Zm00008a013215_T01
	Hean.7.00047028-RA	Ha7_00047028-RA					Sobi.004G319700.1	Sobic.004G319700.1		Hean.13_00014653-RA	Ha13_00014653-RA					Trpr.57577mRNA27107	TrprTp57577_TGAC_v2_mRNA2854427107		Sobi.003G085600.1	Sobic.003G085600.1					Nenu.22340-RA	NNU_22340-RA		Lasa.1_v5_gn_2_70481.1	Lsat_1_v5_gn_2_70481.1		Zema.00008a017541_T01	Zm00008a017541_T01
	Hean.7.00047040-RA	Ha7_00047040-RA					Sobi.006G240500.1	Sobic.006G240500.1		Hean.13_00014945-RA	Ha13_00014945-RA					Trpr.57577mRNA2879	TrprTp57577_TGAC_v2_mRNA285442879		Sobi.003G243500.1	Sobic.003G243500.1					Nenu.25147-RA	NNU_25147-RA		Lasa.1_v5_gn_3_121961.1	Lsat_1_v5_gn_3_121961.1		Zema.00008a018290_T01	Zm00008a018290_T01
	Hean.8.00042461-RA	Ha8_00042461-RA					Sobi.007G148500.1	Sobic.007G148500.1		Hean.13_00015535-RA	Ha13_00015535-RA					Trpr.57577mRNA3214	TrprTp57577_TGAC_v2_mRNA285443214		Sobi.003G381400.1	Sobic.003G381400.1					Nenu.25933-RA	NNU_25933-RA		Lasa.1_v5_gn_3_127281.1	Lsat_1_v5_gn_3_127281.1		Zema.00008a021876_T01	Zm00008a021876_T01
	Hean.9.00010947-RA	Ha9_00010947-RA					Sobi.007G205100.1	Sobic.007G205100.1		Hean.16_00020847-RA	Ha16_00020847-RA					Trpr.57577mRNA3221	TrprTp57577_TGAC_v2_mRNA285443221		Sobi.007G107400.1	Sobic.007G107400.1					Nenu.25937-RA	NNU_25937-RA		Lasa.1_v5_gn_3_131581.1	Lsat_1_v5_gn_3_131581.1		Zema.00008a023083_T01	Zm00008a023083_T01
	Hean.9.00010975-RA	Ha9_00010975-RA					Sobi.007G205200.1	Sobic.007G205200.1		Hean.16_00021301-RA	Ha16_00021301-RA					Trpr.57577mRNA35209	TrprTp57577_TGAC_v2_mRNA2854435209		Sobi.010G047500.1	Sobic.010G047500.1					Orsa.01g58420.1	Os01g58420.1		Lasa.1_v5_gn_3_66820.1	Lsat_1_v5_gn_3_66820.1		Zema.00008a025896_T01	Zm00008a025896_T01
	Hean.9.00011763-RA	Ha9_00011763-RA					Sobi.007G205300.1	Sobic.007G205300.1		Hean.17_00007797-RA	Ha17_00007797-RA					Trpr.57577mRNA38464	TrprTp57577_TGAC_v2_mRNA2854438464		Sobi.010G140200.1	Sobic.010G140200.1					Orsa.02g06330.1	Os02g06330.1		Lasa.1_v5_gn_4_46601.1	Lsat_1_v5_gn_4_46601.1		Zema.00008a037902_T01	Zm00008a037902_T01
	Hean.9.00012064-RA	Ha9_00012064-RA					Sobi.007G205400.1	Sobic.007G205400.1		Hean.2_00026325-RA	Ha2_00026325-RA					Trpr.57577mRNA40006	TrprTp57577_TGAC_v2_mRNA2854440006		Soly.01g008880.1.1	Solyc01g008880.1.1					Orsa.02g09650.1	Os02g09650.1		Lasa.1_v5_gn_4_51260.1	Lsat_1_v5_gn_4_51260.1		Zema.00008a040132_T01	Zm00008a040132_T01
	Hean.9.00013176-RA	Ha9_00013176-RA					Sobi.009G141500.1	Sobic.009G141500.1		Hean.2_00027235-RA	Ha2_00027235-RA					Trpr.57577mRNA40650	TrprTp57577_TGAC_v2_mRNA2854440650		Soly.01g008890.2.1	Solyc01g008890.2.1					Orsa.02g32040.1	Os02g32040.1		Lasa.1_v5_gn_4_51301.1	Lsat_1_v5_gn_4_51301.1		Zoma.196g00250.1	Zosma196g00250.1
	Lasa.1.v5.gn.1.38141.1	Lsat_1_v5_gn_1_38141.1					Sobi.009G145200.3	Sobic.009G145200.3		Hean.2_00027236-RA	Ha2_00027236-RA					Trpr.57577mRNA4635	TrprTp57577_TGAC_v2_mRNA285444635		Soly.01g014720.1.1	Solyc01g014720.1.1					Orsa.02g38090.1	Os02g38090.1		Lasa.1_v5_gn_5_173701.1	Lsat_1_v5_gn_5_173701.1		Zoma.25g01260.1	Zosma25g01260.1
	Lasa.1.v5.gn.1.53680.1	Lsat_1_v5_gn_1_53680.1					Sobi.010G052600.1	Sobic.010G052600.1		Hean.3_00034483-RA	Ha3_00034483-RA					Trpr.57577mRNA6119	TrprTp57577_TGAC_v2_mRNA285446119		Soly.01g095500.2.1	Solyc01g095500.2.1					Orsa.04g32790.1	Os04g32790.1		Lasa.1_v5_gn_5_182281.1	Lsat_1_v5_gn_5_182281.1		Zoma.65g00020.1	Zosma65g00020.1
	Lasa.1.v5.gn.2.109741.1	Lsat_1_v5_gn_2_109741.1					Sobi.010G080400.1	Sobic.010G080400.1		Hean.3_00035184-RA	Ha3_00035184-RA					Trpr.57577mRNA9452	TrprTp57577_TGAC_v2_mRNA285449452		Soly.03g007460.1.1	Solyc03g007460.1.1					Orsa.04g52090.1	Os04g52090.1		Lasa.1_v5_gn_5_182420.1	Lsat_1_v5_gn_5_182420.1		Zoma.68g00670.1	Zosma68g00670.1
	Lasa.1.v5.gn.2.116160.1	Lsat_1_v5_gn_2_116160.1					Soly.01g057080.1.1	Solyc01g057080.1.1		Hean.3_00036973-RA	Ha3_00036973-RA					Viun.01g088200.1	Vigun01g088200.1		Soly.03g119580.1.1	Solyc03g119580.1.1					Orsa.04g57340.1	Os04g57340.1		Lasa.1_v5_gn_5_64721.1	Lsat_1_v5_gn_5_64721.1		Zoma.81g00520.1	Zosma81g00520.1
	Lasa.1.v5.gn.2.63321.1	Lsat_1_v5_gn_2_63321.1					Soly.02g093130.1.1	Solyc02g093130.1.1		Hean.3_00037499-RA	Ha3_00037499-RA					Viun.01g151500.1	Vigun01g151500.1		Soly.04g007180.1.1	Solyc04g007180.1.1					Orsa.05g41760.1	Os05g41760.1		Lasa.1_v5_gn_6_92761.1	Lsat_1_v5_gn_6_92761.1		Zoma.82g00860.1	Zosma82g00860.1
	Lasa.1.v5.gn.2.70201.1	Lsat_1_v5_gn_2_70201.1					Soly.04g078640.1.1	Solyc04g078640.1.1		Hean.3_00037503-RA	Ha3_00037503-RA					Viun.03g100200.1	Vigun03g100200.1		Soly.05g009450.1.1	Solyc05g009450.1.1					Orsa.05g41780.1	Os05g41780.1		Lasa.1_v5_gn_6_92840.1	Lsat_1_v5_gn_6_92840.1
	Lasa.1.v5.gn.2.85920.1	Lsat_1_v5_gn_2_85920.1					Soly.06g054630.1.1	Solyc06g054630.1.1		Hean.7_00045670-RA	Ha7_00045670-RA					Viun.03g205700.1	Vigun03g205700.1		Soly.05g024230.1.1	Solyc05g024230.1.1					Orsa.06g47590.1	Os06g47590.1		Lasa.1_v5_gn_6_92860.1	Lsat_1_v5_gn_6_92860.1
	Lasa.1.v5.gn.2.88660.1	Lsat_1_v5_gn_2_88660.1					Soly.07g042230.1.1	Solyc07g042230.1.1		Hean.7_00045687-RA	Ha7_00045687-RA					Viun.03g346100.1	Vigun03g346100.1		Soly.06g051840.1.1	Solyc06g051840.1.1					Orsa.07g47330.1	Os07g47330.1		Lasa.1_v5_gn_6_92900.1	Lsat_1_v5_gn_6_92900.1
	Lasa.1.v5.gn.3.63001.1	Lsat_1_v5_gn_3_63001.1					Soly.11g012980.1.1	Solyc11g012980.1.1		Hean.7_00046156-RA	Ha7_00046156-RA					Viun.03g356000.1	Vigun03g356000.1		Soly.06g082590.1.1	Solyc06g082590.1.1					Orsa.08g07700.1	Os08g07700.1		Lasa.1_v5_gn_6_92940.1	Lsat_1_v5_gn_6_92940.1
	Lasa.1.v5.gn.3.85620.1	Lsat_1_v5_gn_3_85620.1					Soly.12g009240.1.1	Solyc12g009240.1.1		Hean.7_00047422-RA	Ha7_00047422-RA					Viun.04g055800.1	Vigun04g055800.1		Soly.08g081650.1.1	Solyc08g081650.1.1					Pahal.A00609.1	Pahal.A00609.1		Lasa.1_v5_gn_7_35800.1	Lsat_1_v5_gn_7_35800.1
	Lasa.1.v5.gn.3.89681.1	Lsat_1_v5_gn_3_89681.1					Scpa.1g17110	Sparvula.1g17110		Hean.9_00010849-RA	Ha9_00010849-RA					Viun.04g113000.1	Vigun04g113000.1		Soly.08g081670.1.1	Solyc08g081670.1.1					Pahal.A01926.1	Pahal.A01926.1		Lasa.1_v5_gn_8_92820.1	Lsat_1_v5_gn_8_92820.1
	Lasa.1.v5.gn.4.159600.1	Lsat_1_v5_gn_4_159600.1					Scpa.1g19450	Sparvula.1g19450		Hean.9_00011142-RA	Ha9_00011142-RA					Viun.05g038500.1	Vigun05g038500.1		Soly.08g081960.1.1	Solyc08g081960.1.1					Pahal.A02366.1	Pahal.A02366.1		Lasa.1_v5_gn_8_9741.1	Lsat_1_v5_gn_8_9741.1
	Lasa.1.v5.gn.4.165341.1	Lsat_1_v5_gn_4_165341.1					Scpa.1g20300	Sparvula.1g20300		Lasa.1_v5_gn_1_34721.1	Lsat_1_v5_gn_1_34721.1					Viun.05g297700.1	Vigun05g297700.1		Scpa.1g20440	Sparvula.1g20440					Pahal.A02367.1	Pahal.A02367.1		Lasa.1_v5_gn_9_50660.1	Lsat_1_v5_gn_9_50660.1
	Lasa.1.v5.gn.4.80721.1	Lsat_1_v5_gn_4_80721.1					Scpa.1g33690	Sparvula.1g33690		Lasa.1_v5_gn_1_46781.1	Lsat_1_v5_gn_1_46781.1					Viun.06g188200.1	Vigun06g188200.1		Scpa.1g22740	Sparvula.1g22740					Pahal.B04920.1	Pahal.B04920.1		Lasa.1_v5_gn_9_50700.1	Lsat_1_v5_gn_9_50700.1
	Lasa.1.v5.gn.4.84981.1	Lsat_1_v5_gn_4_84981.1					Scpa.1g34230	Sparvula.1g34230		Lasa.1_v5_gn_1_51221.1	Lsat_1_v5_gn_1_51221.1					Viun.08g050400.1	Vigun08g050400.1		Scpa.1g32970	Sparvula.1g32970					Pahal.C02475.1	Pahal.C02475.1		Lasa.1_v5_gn_9_8601.1	Lsat_1_v5_gn_9_8601.1
	Lasa.1.v5.gn.6.23441.1	Lsat_1_v5_gn_6_23441.1					Scpa.2g29480	Sparvula.2g29480		Lasa.1_v5_gn_2_109761.1	Lsat_1_v5_gn_2_109761.1					Viun.08g055500.1	Vigun08g055500.1		Scpa.1g36010	Sparvula.1g36010					Pahal.C02477.1	Pahal.C02477.1		Lasa.1_v5_gn_9_8621.1	Lsat_1_v5_gn_9_8621.1
	Lasa.1.v5.gn.6.29600.1	Lsat_1_v5_gn_6_29600.1					Scpa.4g02330	Sparvula.4g02330		Lasa.1_v5_gn_2_130641.1	Lsat_1_v5_gn_2_130641.1					Viun.09g066100.1	Vigun09g066100.1		Scpa.2g00490	Sparvula.2g00490					Pahal.D00398.1	Pahal.D00398.1		Metr.1g040430.1	Medtr1g040430.1
	Lasa.1.v5.gn.6.3561.1	Lsat_1_v5_gn_6_3561.1					Scpa.5g11910	Sparvula.5g11910		Lasa.1_v5_gn_2_130761.1	Lsat_1_v5_gn_2_130761.1					Viun.09g209000.1	Vigun09g209000.1		Scpa.2g15130	Sparvula.2g15130					Pahal.E01299.1	Pahal.E01299.1		Metr.1g043350.1	Medtr1g043350.1
	Lasa.1.v5.gn.6.48361.1	Lsat_1_v5_gn_6_48361.1					Scpa.5g30070	Sparvula.5g30070		Lasa.1_v5_gn_2_130801.1	Lsat_1_v5_gn_2_130801.1					Viun.09g213600.1	Vigun09g213600.1		Scpa.4g28350	Sparvula.4g28350					Pahal.F01139.1	Pahal.F01139.1		Metr.1g048610.1	Medtr1g048610.1
	Lasa.1.v5.gn.7.53580.1	Lsat_1_v5_gn_7_53580.1					Scpa.5g32800	Sparvula.5g32800		Lasa.1_v5_gn_2_130880.1	Lsat_1_v5_gn_2_130880.1					Viun.10g000200.1	Vigun10g000200.1		Scpa.5g01780	Sparvula.5g01780					Pahal.F01346.1	Pahal.F01346.1		Metr.1g069940.1	Medtr1g069940.1
	Lasa.1.v5.gn.8.117021.1	Lsat_1_v5_gn_8_117021.1					Scpa.6g10570	Sparvula.6g10570		Lasa.1_v5_gn_2_133380.1	Lsat_1_v5_gn_2_133380.1					Viun.10g119700.1	Vigun10g119700.1		Scpa.5g18120	Sparvula.5g18120					Pahal.F01347.1	Pahal.F01347.1		Metr.1g069945.1	Medtr1g069945.1
	Lasa.1.v5.gn.8.18040.1	Lsat_1_v5_gn_8_18040.1					Scpa.6g23230	Sparvula.6g23230		Lasa.1_v5_gn_2_20801.1	Lsat_1_v5_gn_2_20801.1					Viun.10g189700.1	Vigun10g189700.1		Scpa.5g23630	Sparvula.5g23630					Pahal.F01348.1	Pahal.F01348.1		Metr.1g069960.1	Medtr1g069960.1
	Lasa.1.v5.gn.8.64920.1	Lsat_1_v5_gn_8_64920.1					Scpa.7g28940	Sparvula.7g28940		Lasa.1_v5_gn_3_129940.1	Lsat_1_v5_gn_3_129940.1					Viun.L057600.1	VigunL057600.1		Scpa.5g26300	Sparvula.5g26300					Pahal.G00808.1	Pahal.G00808.1		Metr.1g069985.1	Medtr1g069985.1
	Lasa.1.v5.gn.9.30600.1	Lsat_1_v5_gn_9_30600.1					Scpa.7g34870	Sparvula.7g34870		Lasa.1_v5_gn_3_1301.1	Lsat_1_v5_gn_3_1301.1					Zema.00008a002790_T01	Zm00008a002790_T01		Scpa.6g06270	Sparvula.6g06270					Pahal.G02338.1	Pahal.G02338.1		Metr.1g070000.1	Medtr1g070000.1
	Lasa.1.v5.gn.9.80800.1	Lsat_1_v5_gn_9_80800.1					Sppo.10G0047600	Spipo10G0047600		Lasa.1_v5_gn_3_24201.1	Lsat_1_v5_gn_3_24201.1					Zema.00008a004687_T01	Zm00008a004687_T01		Scpa.6g15440	Sparvula.6g15440					Phvu.t001G099700.1	Phvul.001G099700.1		Metr.1g070015.1	Medtr1g070015.1
	Metr.1g017400.1	Medtr1g017400.1					Sppo.12G0064700	Spipo12G0064700		Lasa.1_v5_gn_3_5680.1	Lsat_1_v5_gn_3_5680.1					Zema.00008a006078_T01	Zm00008a006078_T01		Scpa.7g21700	Sparvula.7g21700					Phvu.t001G157600.1	Phvul.001G157600.1		Metr.1g070020.1	Medtr1g070020.1
	Metr.2g093060.1	Medtr2g093060.1					Sppo.15G0022300	Spipo15G0022300		Lasa.1_v5_gn_3_5800.1	Lsat_1_v5_gn_3_5800.1					Zema.00008a009609_T01	Zm00008a009609_T01		Scpa.7g25910	Sparvula.7g25910					Phvu.t002G149500.1	Phvul.002G149500.1		Metr.1g070035.1	Medtr1g070035.1
	Metr.2g098180.1	Medtr2g098180.1					Sppo.20G0019100	Spipo20G0019100		Lasa.1_v5_gn_4_100980.1	Lsat_1_v5_gn_4_100980.1					Zema.00008a017423_T01	Zm00008a017423_T01		Sppo.0G0135100	Spipo0G0135100					Phvu.t003G064800.1	Phvul.003G064800.1		Metr.1g070045.1	Medtr1g070045.1
	Metr.2g460730.1	Medtr2g460730.1					Sppo.2G0030200	Spipo2G0030200		Lasa.1_v5_gn_4_45781.1	Lsat_1_v5_gn_4_45781.1					Zema.00008a021278_T01	Zm00008a021278_T01		Sppo.0G0167600	Spipo0G0167600					Phvu.t003G102500.1	Phvul.003G102500.1		Metr.1g070070.1	Medtr1g070070.1
	Metr.3g103460.1	Medtr3g103460.1					Sppo.4G0078000	Spipo4G0078000		Lasa.1_v5_gn_5_108800.1	Lsat_1_v5_gn_5_108800.1					Zema.00008a024038_T01	Zm00008a024038_T01		Sppo.14G0020400	Spipo14G0020400					Phvu.t004G068900.2	Phvul.004G068900.2		Metr.1g074230.1	Medtr1g074230.1
	Metr.4g007770.1	Medtr4g007770.1					Sppo.5G0031500	Spipo5G0031500		Lasa.1_v5_gn_5_134561.1	Lsat_1_v5_gn_5_134561.1					Zema.00008a024785_T01	Zm00008a024785_T01		Sppo.26G0011600	Spipo26G0011600					Phvu.t005G074700.1	Phvul.005G074700.1		Metr.1g074250.1	Medtr1g074250.1
	Metr.4g061200.2	Medtr4g061200.2					Thca.1EG000669t1	Thecc1EG000669t1		Lasa.1_v5_gn_6_13081.1	Lsat_1_v5_gn_6_13081.1					Zema.00008a029171_T01	Zm00008a029171_T01		Sppo.3G0007500	Spipo3G0007500					Phvu.t006G047800.1	Phvul.006G047800.1		Metr.1g074270.1	Medtr1g074270.1
	Metr.4g065370.1	Medtr4g065370.1					Thca.1EG033791t1	Thecc1EG033791t1		Lasa.1_v5_gn_6_13121.1	Lsat_1_v5_gn_6_13121.1					Zema.00008a033557_T01	Zm00008a033557_T01		Sppo.6G0058200	Spipo6G0058200					Phvu.t006G163100.1	Phvul.006G163100.1		Metr.1g074280.1	Medtr1g074280.1
	Metr.4g094868.2	Medtr4g094868.2					Thca.1EG035077t1	Thecc1EG035077t1		Lasa.1_v5_gn_6_13161.1	Lsat_1_v5_gn_6_13161.1					Zema.00008a034586_T01	Zm00008a034586_T01		Thca.1EG005203t1	Thecc1EG005203t1					Phvu.t006G183100.1	Phvul.006G183100.1		Metr.1g074310.1	Medtr1g074310.1
	Metr.4g097520.1	Medtr4g097520.1					Thca.1EG036224t1	Thecc1EG036224t1		Lasa.1_v5_gn_6_13181.1	Lsat_1_v5_gn_6_13181.1					Zoma.16g01200.1	Zosma16g01200.1		Thca.1EG011811t1	Thecc1EG011811t1					Phvu.t006G183200.1	Phvul.006G183200.1		Metr.1g074370.1	Medtr1g074370.1
	Metr.4g127930.1	Medtr4g127930.1					Thca.1EG037415t1	Thecc1EG037415t1		Lasa.1_v5_gn_6_23641.1	Lsat_1_v5_gn_6_23641.1					Zoma.234g00080.1	Zosma234g00080.1		Thca.1EG012330t1	Thecc1EG012330t1					Phvu.t007G086600.1	Phvul.007G086600.1		Metr.1g090290.1	Medtr1g090290.1
	Metr.4g130270.1	Medtr4g130270.1					Thca.1EG037486t1	Thecc1EG037486t1		Lasa.1_v5_gn_6_41680.1	Lsat_1_v5_gn_6_41680.1					Zoma.25g00360.1	Zosma25g00360.1		Thca.1EG015336t1	Thecc1EG015336t1					Phvu.t008G214700.1	Phvul.008G214700.1		Metr.2g015040.1	Medtr2g015040.1
	Metr.5g015070.1	Medtr5g015070.1					Thca.1EG037487t1	Thecc1EG037487t1		Lasa.1_v5_gn_7_11381.1	Lsat_1_v5_gn_7_11381.1					Zoma.9g00810.1	Zosma9g00810.1		Thca.1EG016396t1	Thecc1EG016396t1					Phvu.t008G271100.1	Phvul.008G271100.1		Metr.2g015050.1	Medtr2g015050.1
	Metr.5g016810.2	Medtr5g016810.2					Trpr.57577mRNA22171	TrprTp57577_TGAC_v2_mRNA2854422171		Lasa.1_v5_gn_7_39881.1	Lsat_1_v5_gn_7_39881.1								Thca.1EG032408t1	Thecc1EG032408t1					Phvu.t010G158700.1	Phvul.010G158700.1		Metr.2g438180.1	Medtr2g438180.1
	Metr.5g031880.1	Medtr5g031880.1					Trpr.57577mRNA23777	TrprTp57577_TGAC_v2_mRNA2854423777		Lasa.1_v5_gn_7_39941.1	Lsat_1_v5_gn_7_39941.1								Thca.1EG042300t1	Thecc1EG042300t1					Phvu.t011G125200.1	Phvul.011G125200.1		Metr.4g054360.1	Medtr4g054360.1
	Metr.6g011490.1	Medtr6g011490.1					Trpr.57577mRNA25023	TrprTp57577_TGAC_v2_mRNA2854425023		Lasa.1_v5_gn_8_96580.1	Lsat_1_v5_gn_8_96580.1								Trpr.57577mRNA27175	TrprTp57577_TGAC_v2_mRNA2854427175					Phvu.t011G162900.1	Phvul.011G162900.1		Metr.4g054740.1	Medtr4g054740.1
	Metr.7g009410.1	Medtr7g009410.1					Trpr.57577mRNA27776	TrprTp57577_TGAC_v2_mRNA2854427776		Lasa.1_v5_gn_9_114680.1	Lsat_1_v5_gn_9_114680.1								Trpr.57577mRNA27926	TrprTp57577_TGAC_v2_mRNA2854427926					Potr..001G069300.1	Potri.001G069300.1		Metr.4g054860.1	Medtr4g054860.1
	Metr.7g009430.1	Medtr7g009430.1					Trpr.57577mRNA28753	TrprTp57577_TGAC_v2_mRNA2854428753		Lasa.1_v5_gn_9_114720.1	Lsat_1_v5_gn_9_114720.1								Trpr.57577mRNA28752	TrprTp57577_TGAC_v2_mRNA2854428752					Potr..001G157100.1	Potri.001G157100.1		Metr.4g088005.1	Medtr4g088005.1
	Metr.7g061190.1	Medtr7g061190.1					Trpr.57577mRNA336	TrprTp57577_TGAC_v2_mRNA28544336		Lasa.1_v5_gn_9_53921.1	Lsat_1_v5_gn_9_53921.1								Trpr.57577mRNA33783	TrprTp57577_TGAC_v2_mRNA2854433783					Potr..001G313500.1	Potri.001G313500.1		Metr.4g100380.1	Medtr4g100380.1
	Metr.7g080460.1	Medtr7g080460.1					Trpr.57577mRNA3918	TrprTp57577_TGAC_v2_mRNA285443918		Lasa.1_v5_gn_9_53960.1	Lsat_1_v5_gn_9_53960.1								Trpr.57577mRNA34421	TrprTp57577_TGAC_v2_mRNA2854434421					Potr..001G356100.1	Potri.001G356100.1		Metr.4g100420.1	Medtr4g100420.1
	Metr.7g091390.1	Medtr7g091390.1					Trpr.57577mRNA39292	TrprTp57577_TGAC_v2_mRNA2854439292		Lasa.1_v5_gn_9_54101.1	Lsat_1_v5_gn_9_54101.1								Trpr.57577mRNA3499	TrprTp57577_TGAC_v2_mRNA285443499					Potr..001G397200.1	Potri.001G397200.1		Metr.4g100450.1	Medtr4g100450.1
	Metr.7g100590.1	Medtr7g100590.1					Trpr.57577mRNA40071	TrprTp57577_TGAC_v2_mRNA2854440071		Lasa.1_v5_gn_9_54680.1	Lsat_1_v5_gn_9_54680.1								Trpr.57577mRNA5886	TrprTp57577_TGAC_v2_mRNA285445886					Potr..002G043300.1	Potri.002G043300.1		Metr.7g081795.1	Medtr7g081795.1
	Metr.8g020510.1	Medtr8g020510.1					Trpr.57577mRNA40237	TrprTp57577_TGAC_v2_mRNA2854440237		Lasa.1_v5_gn_9_54780.1	Lsat_1_v5_gn_9_54780.1								Trpr.57577mRNA6945	TrprTp57577_TGAC_v2_mRNA285446945					Potr..003G077700.1	Potri.003G077700.1		Metr.7g081805.1	Medtr7g081805.1
	Metr.8g044040.1	Medtr8g044040.1					Trpr.57577mRNA41280	TrprTp57577_TGAC_v2_mRNA2854441280		Lasa.1_v5_gn_9_54860.1	Lsat_1_v5_gn_9_54860.1								Trpr.57577mRNA7790	TrprTp57577_TGAC_v2_mRNA285447790					Potr..003G161000.1	Potri.003G161000.1		Metr.7g081815.1	Medtr7g081815.1
	Metr.8g044070.1	Medtr8g044070.1					Viun.02g145900.1	Vigun02g145900.1		Lasa.1_v5_gn_9_54880.1	Lsat_1_v5_gn_9_54880.1								Viun.02g041400.1	Vigun02g041400.1					Potr..004G047500.1	Potri.004G047500.1		Metr.7g096700.1	Medtr7g096700.1
	Metr.8g068510.1	Medtr8g068510.1					Viun.02g185200.1	Vigun02g185200.1		Lasa.1_v5_gn_9_54900.1	Lsat_1_v5_gn_9_54900.1								Viun.02g180800.1	Vigun02g180800.1					Potr..004G047600.1	Potri.004G047600.1		Metr.7g096750.1	Medtr7g096750.1
	Metr.8g468920.1	Medtr8g468920.1					Viun.03g280100.1	Vigun03g280100.1		Metr.1g006660.1	Medtr1g006660.1								Viun.03g017900.1	Vigun03g017900.1					Potr..005G219600.1	Potri.005G219600.1		Metr.7g096780.1	Medtr7g096780.1
	Migu.B01163.1	Migut.B01163.1					Viun.08g026300.1	Vigun08g026300.1		Metr.1g060910.1	Medtr1g060910.1								Viun.03g038400.1	Vigun03g038400.1					Potr..007G138100.1	Potri.007G138100.1		Metr.7g096810.1	Medtr7g096810.1
	Migu.C00452.1	Migut.C00452.1					Viun.08g048000.1	Vigun08g048000.1		Metr.1g101600.1	Medtr1g101600.1								Viun.06g088800.1	Vigun06g088800.1					Potr..008G186300.1	Potri.008G186300.1		Metr.7g096830.1	Medtr7g096830.1
	Migu.D00575.1	Migut.D00575.1					Viun.08g091000.1	Vigun08g091000.1		Metr.2g085005.1	Medtr2g085005.1								Viun.06g121100.1	Vigun06g121100.1					Potr..008G215600.1	Potri.008G215600.1		Metr.8g006815.1	Medtr8g006815.1
	Migu.D01147.1	Migut.D01147.1					Viun.09g040600.1	Vigun09g040600.1		Metr.2g085015.1	Medtr2g085015.1								Viun.07g270700.1	Vigun07g270700.1					Potr..010G046600.1	Potri.010G046600.1		Metr.8g006825.1	Medtr8g006825.1
	Migu.E00751.1	Migut.E00751.1					Viun.09g167800.1	Vigun09g167800.1		Metr.2g101340.1	Medtr2g101340.1								Viun.08g135600.1	Vigun08g135600.1					Potr..011G056900.1	Potri.011G056900.1		Metr.8g006840.1	Medtr8g006840.1
	Migu.F01790.1	Migut.F01790.1					Viun.09g218500.1	Vigun09g218500.1		Metr.3g110205.1	Medtr3g110205.1								Viun.09g153700.1	Vigun09g153700.1					Potr..011G057000.1	Potri.011G057000.1		Migu.A00994.1	Migut.A00994.1
	Migu.F01850.1	Migut.F01850.1					Viun.09g236200.1	Vigun09g236200.1		Metr.4g035430.1	Medtr4g035430.1								Viun.L060900.1	VigunL060900.1					Potr..011G115600.1	Potri.011G115600.1		Migu.A01160.1	Migut.A01160.1
	Migu.F02018.1	Migut.F02018.1					Zema.00008a001014_T01	Zm00008a001014_T01		Metr.4g100650.1	Medtr4g100650.1								Zema.00008a000641_T01	Zm00008a000641_T01					Potr..017G013700.1	Potri.017G013700.1		Migu.A01161.1	Migut.A01161.1
	Migu.F02098.1	Migut.F02098.1					Zema.00008a003265_T01	Zm00008a003265_T01		Metr.4g102660.1	Medtr4g102660.1								Zema.00008a000643_T01	Zm00008a000643_T01					Potr..017G053700.1	Potri.017G053700.1		Migu.B01541.1	Migut.B01541.1
	Migu.H00323.1	Migut.H00323.1					Zema.00008a003266_T01	Zm00008a003266_T01		Metr.4g102670.1	Medtr4g102670.1								Zema.00008a000647_T01	Zm00008a000647_T01					Potr..019G088000.1	Potri.019G088000.1		Migu.D00418.1	Migut.D00418.1
	Migu.H00413.1	Migut.H00413.1					Zema.00008a003267_T01	Zm00008a003267_T01		Metr.5g008540.1	Medtr5g008540.1								Zema.00008a000648_T01	Zm00008a000648_T01					Seit.1G055900.1	Seita.1G055900.1		Migu.D00419.1	Migut.D00419.1
	Migu.H00893.1	Migut.H00893.1					Zema.00008a017489_T01	Zm00008a017489_T01		Metr.5g008550.1	Medtr5g008550.1								Zema.00008a005606_T01	Zm00008a005606_T01					Seit.1G081400.1	Seita.1G081400.1		Migu.D00420.1	Migut.D00420.1
	Migu.H02287.1	Migut.H02287.1					Zema.00008a017527_T01	Zm00008a017527_T01		Metr.5g008590.1	Medtr5g008590.1								Zema.00008a013106_T01	Zm00008a013106_T01					Seit.1G174700.1	Seita.1G174700.1		Migu.F00526.1	Migut.F00526.1
	Migu.I00628.1	Migut.I00628.1					Zema.00008a021151_T01	Zm00008a021151_T01		Metr.5g010910.1	Medtr5g010910.1								Zema.00008a014252_T01	Zm00008a014252_T01					Seit.1G217000.1	Seita.1G217000.1		Migu.F00527.1	Migut.F00527.1
	Migu.I01073.1	Migut.I01073.1					Zema.00008a023107_T01	Zm00008a023107_T01		Metr.5g010930.1	Medtr5g010930.1								Zema.00008a024317_T01	Zm00008a024317_T01					Seit.1G217100.1	Seita.1G217100.1		Migu.F00528.1	Migut.F00528.1
	Migu.J01396.1	Migut.J01396.1					Zema.00008a023182_T01	Zm00008a023182_T01		Metr.5g010940.1	Medtr5g010940.1								Zema.00008a027705_T01	Zm00008a027705_T01					Seit.2G427300.1	Seita.2G427300.1		Migu.F00809.1	Migut.F00809.1
	Migu.J01490.1	Migut.J01490.1					Zema.00008a024349_T01	Zm00008a024349_T01		Metr.5g012910.1	Medtr5g012910.1								Zema.00008a030040_T01	Zm00008a030040_T01					Seit.3G031600.1	Seita.3G031600.1		Migu.G00476.1	Migut.G00476.1
	Migu.K00298.1	Migut.K00298.1					Zema.00008a025516_T01	Zm00008a025516_T01		Metr.6g041970.1	Medtr6g041970.1								Zema.00008a030350_T01	Zm00008a030350_T01					Seit.3G191900.1	Seita.3G191900.1		Migu.G00543.1	Migut.G00543.1
	Migu.K01330.1	Migut.K01330.1					Zema.00008a033410_T01	Zm00008a033410_T01		Metr.6g088405.1	Medtr6g088405.1								Zema.00008a032196_T01	Zm00008a032196_T01					Seit.3G192000.1	Seita.3G192000.1		Migu.K00939.1	Migut.K00939.1
	Migu.L00171.1	Migut.L00171.1					Zema.00008a035639_T01	Zm00008a035639_T01		Metr.6g088425.1	Medtr6g088425.1								Zema.00008a033667_T01	Zm00008a033667_T01					Seit.4G252600.1	Seita.4G252600.1		Migu.K00940.1	Migut.K00940.1
	Migu.L00428.1	Migut.L00428.1					Zema.00008a038717_T01	Zm00008a038717_T01		Metr.6g465420.1	Medtr6g465420.1								Zoma.106g00760.1	Zosma106g00760.1					Seit.5G348000.1	Seita.5G348000.1		Migu.K00941.1	Migut.K00941.1
	Migu.L01657.1	Migut.L01657.1					Zoma.237g00270.1	Zosma237g00270.1		Metr.6g465430.1	Medtr6g465430.1								Zoma.209g00070.1	Zosma209g00070.1					Seit.5G348100.1	Seita.5G348100.1		Migu.K00942.1	Migut.K00942.1
	Migu.M01946.1	Migut.M01946.1					Zoma.330g00050.1	Zosma330g00050.1		Metr.6g465450.1	Medtr6g465450.1								Zoma.20g00630.1	Zosma20g00630.1					Seit.6G023700.1	Seita.6G023700.1		Migu.K00943.1	Migut.K00943.1
	Migu.N00586.1	Migut.N00586.1					Zoma.440g00140.1	Zosma440g00140.1		Metr.6g465460.1	Medtr6g465460.1								Zoma.391g00090.1	Zosma391g00090.1					Seit.6G023800.1	Seita.6G023800.1		Migu.M01083.1	Migut.M01083.1
	Migu.N02798.1	Migut.N02798.1					Zoma.51g00060.1	Zosma51g00060.1		Metr.6g465510.1	Medtr6g465510.1								Zoma.452g00110.1	Zosma452g00110.1					Seit.6G046300.1	Seita.6G046300.1		Migu.M01084.1	Migut.M01084.1
	Muac.10P03230.001	GSMUA_Achr10P03230_001								Metr.6g465530.1	Medtr6g465530.1								Zoma.70g00410.1	Zosma70g00410.1					Seit.7G081300.1	Seita.7G081300.1		Migu.N00263.1	Migut.N00263.1
	Muac.10P29860.001	GSMUA_Achr10P29860_001								Metr.6g465690.1	Medtr6g465690.1														Seit.7G232100.1	Seita.7G232100.1		Migu.N00264.1	Migut.N00264.1
	Muac.11P23870.001	GSMUA_Achr11P23870_001								Metr.6g465850.1	Medtr6g465850.1														Seit.9G252000.1	Seita.9G252000.1		Migu.N02198.1	Migut.N02198.1
	Muac.1P09830.001	GSMUA_Achr1P09830_001								Metr.6g465990.1	Medtr6g465990.1														Semo.17648	Semo.17648		Migu.O00367.1	Migut.O00367.1
	Muac.1P12410.001	GSMUA_Achr1P12410_001								Metr.6g466000.1	Medtr6g466000.1														Semo.402810	Semo.402810		Migu.O00368.1	Migut.O00368.1
	Muac.1P21950.001	GSMUA_Achr1P21950_001								Metr.6g466020.1	Medtr6g466020.1														Semo.412693	Semo.412693		Migu.O00369.1	Migut.O00369.1
	Muac.1P24940.001	GSMUA_Achr1P24940_001								Metr.6g466130.1	Medtr6g466130.1														Semo.428344	Semo.428344		Muac.11P16200_001	GSMUA_Achr11P16200_001
	Muac.1P26080.001	GSMUA_Achr1P26080_001								Metr.7g046260.1	Medtr7g046260.1														Semo.443461	Semo.443461		Muac.11P20930_001	GSMUA_Achr11P20930_001
	Muac.2P05880.001	GSMUA_Achr2P05880_001								Metr.7g117690.1	Medtr7g117690.1														Semo.49950	Semo.49950		Muac.11P22020_001	GSMUA_Achr11P22020_001
	Muac.3P03630.001	GSMUA_Achr3P03630_001								Metr.8g006410.1	Medtr8g006410.1														Semo.49951	Semo.49951		Muac.1P00480_001	GSMUA_Achr1P00480_001
	Muac.3P05070.001	GSMUA_Achr3P05070_001								Metr.8g013860.1	Medtr8g013860.1														Semo.73165	Semo.73165		Muac.1P00490_001	GSMUA_Achr1P00490_001
	Muac.3P09410.001	GSMUA_Achr3P09410_001								Metr.8g027465.1	Medtr8g027465.1														sh02254-RA	sh02254-RA		Muac.1P01380_001	GSMUA_Achr1P01380_001
	Muac.3P13180.001	GSMUA_Achr3P13180_001								Metr.8g102800.1	Medtr8g102800.1														Sobi.002G411000.1	Sobic.002G411000.1		Muac.1P15350_001	GSMUA_Achr1P15350_001
	Muac.3P15150.001	GSMUA_Achr3P15150_001								Migu.A00206.1	Migut.A00206.1														Sobi.003G324400.2	Sobic.003G324400.2		Muac.2P10490_001	GSMUA_Achr2P10490_001
	Muac.3P21460.001	GSMUA_Achr3P21460_001								Migu.A00920.1	Migut.A00920.1														Sobi.003G324500.1	Sobic.003G324500.1		Muac.2P17810_001	GSMUA_Achr2P17810_001
	Muac.3P28340.001	GSMUA_Achr3P28340_001								Migu.A00921.1	Migut.A00921.1														Sobi.004G073100.1	Sobic.004G073100.1		Muac.3P15550_001	GSMUA_Achr3P15550_001
	Muac.3P30690.001	GSMUA_Achr3P30690_001								Migu.B01558.1	Migut.B01558.1														Sobi.004G159500.1	Sobic.004G159500.1		Muac.4P05510_001	GSMUA_Achr4P05510_001
	Muac.3P32510.001	GSMUA_Achr3P32510_001								Migu.E01297.1	Migut.E01297.1														Sobi.004G200700.1	Sobic.004G200700.1		Muac.4P05520_001	GSMUA_Achr4P05520_001
	Muac.4P06100.001	GSMUA_Achr4P06100_001								Migu.E01298.1	Migut.E01298.1														Sobi.006G059800.1	Sobic.006G059800.1		Muac.4P12060_001	GSMUA_Achr4P12060_001
	Muac.4P12860.001	GSMUA_Achr4P12860_001								Migu.E01524.1	Migut.E01524.1														Sobi.006G210300.1	Sobic.006G210300.1		Muac.4P12070_001	GSMUA_Achr4P12070_001
	Muac.4P32280.001	GSMUA_Achr4P32280_001								Migu.E01527.1	Migut.E01527.1														Sobi.006G259000.1	Sobic.006G259000.1		Muac.5P12530_001	GSMUA_Achr5P12530_001
	Muac.5P04670.001	GSMUA_Achr5P04670_001								Migu.F00381.1	Migut.F00381.1														Sobi.007G058300.1	Sobic.007G058300.1		Muac.5P19610_001	GSMUA_Achr5P19610_001
	Muac.5P07270.001	GSMUA_Achr5P07270_001								Migu.F00382.1	Migut.F00382.1														Sobi.007G077100.1	Sobic.007G077100.1		Muac.5P21050_001	GSMUA_Achr5P21050_001
	Muac.5P25620.001	GSMUA_Achr5P25620_001								Migu.F01147.1	Migut.F01147.1														Sobi.007G077300.1	Sobic.007G077300.1		Muac.5P24680_001	GSMUA_Achr5P24680_001
	Muac.5P29290.001	GSMUA_Achr5P29290_001								Migu.F01148.1	Migut.F01148.1														Sobi.009G184300.1	Sobic.009G184300.1		Muac.6P04440_001	GSMUA_Achr6P04440_001
	Muac.6P02730.001	GSMUA_Achr6P02730_001								Migu.F01149.1	Migut.F01149.1														Sobi.009G184400.1	Sobic.009G184400.1		Muac.6P27040_001	GSMUA_Achr6P27040_001
	Muac.6P28550.001	GSMUA_Achr6P28550_001								Migu.F01150.1	Migut.F01150.1														Sobi.010G240900.2	Sobic.010G240900.2		Muac.7P06910_001	GSMUA_Achr7P06910_001
	Muac.6P33140.001	GSMUA_Achr6P33140_001								Migu.F01151.1	Migut.F01151.1														Soly.01g067540.1.1	Solyc01g067540.1.1		Muac.Un_randomP10760_001	GSMUA_AchrUn_randomP10760_001
	Muac.6P34420.001	GSMUA_Achr6P34420_001								Migu.J00978.1	Migut.J00978.1														Soly.02g077840.1.1	Solyc02g077840.1.1		Nenu.03444-RA	NNU_03444-RA
	Muac.7P00740.001	GSMUA_Achr7P00740_001								Migu.J01109.1	Migut.J01109.1														Soly.03g006320.1.1	Solyc03g006320.1.1		Nenu.03447-RA	NNU_03447-RA
	Muac.7P16540.001	GSMUA_Achr7P16540_001								Migu.K00522.1	Migut.K00522.1														Soly.03g117230.1.1	Solyc03g117230.1.1		Nenu.03448-RA	NNU_03448-RA
	Muac.7P27500.001	GSMUA_Achr7P27500_001								Migu.L01761.1	Migut.L01761.1														Soly.04g072300.1.1	Solyc04g072300.1.1		Nenu.06368-RA	NNU_06368-RA
	Muac.8P01980.001	GSMUA_Achr8P01980_001								Migu.N01538.1	Migut.N01538.1														Soly.05g013540.1.1	Solyc05g013540.1.1		Nenu.06371-RA	NNU_06371-RA
	Muac.8P09110.001	GSMUA_Achr8P09110_001								Muac.10P14070_001	GSMUA_Achr10P14070_001														Soly.07g049490.1.1	Solyc07g049490.1.1		Nenu.10421-RA	NNU_10421-RA
	Muac.8P09350.001	GSMUA_Achr8P09350_001								Muac.10P15510_001	GSMUA_Achr10P15510_001														Soly.07g053740.1.1	Solyc07g053740.1.1		Nenu.10422-RA	NNU_10422-RA
	Muac.8P18550.001	GSMUA_Achr8P18550_001								Muac.10P21470_001	GSMUA_Achr10P21470_001														Soly.07g064890.1.1	Solyc07g064890.1.1		Nenu.10423-RA	NNU_10423-RA
	Muac.8P21030.001	GSMUA_Achr8P21030_001								Muac.10P27680_001	GSMUA_Achr10P27680_001														Soly.10g006130.1.1	Solyc10g006130.1.1		Nenu.11246-RA	NNU_11246-RA
	Muac.8P26510.001	GSMUA_Achr8P26510_001								Muac.11P03210_001	GSMUA_Achr11P03210_001														Soly.10g009110.1.1	Solyc10g009110.1.1		Nenu.11255-RA	NNU_11255-RA
	Muac.9P03060.001	GSMUA_Achr9P03060_001								Muac.11P12650_001	GSMUA_Achr11P12650_001														Soly.11g045680.1.1	Solyc11g045680.1.1		Nenu.14387-RA	NNU_14387-RA
	Muac.9P04270.001	GSMUA_Achr9P04270_001								Muac.11P20990_001	GSMUA_Achr11P20990_001														Soly.11g045690.1.1	Solyc11g045690.1.1		Nenu.14389-RA	NNU_14389-RA
	Muac.9P07890.001	GSMUA_Achr9P07890_001								Muac.11P21630_001	GSMUA_Achr11P21630_001														Soly.12g005960.1.1	Solyc12g005960.1.1		Nenu.15748-RA	NNU_15748-RA
	Muac.9P13660.001	GSMUA_Achr9P13660_001								Muac.1P01620_001	GSMUA_Achr1P01620_001														Soly.12g038440.1.1	Solyc12g038440.1.1		Orsa.01g54890.1	Os01g54890.1
	Muac.9P22540.001	GSMUA_Achr9P22540_001								Muac.1P03860_001	GSMUA_Achr1P03860_001														Soly.12g038450.1.1	Solyc12g038450.1.1		Orsa.02g43790.1	Os02g43790.1
	Muac.Un.randomP04590.001	GSMUA_AchrUn_randomP04590_001								Muac.1P04350_001	GSMUA_Achr1P04350_001														Scpa.1g11460	Sparvula.1g11460		Orsa.02g43820.1	Os02g43820.1
	Muac.Un.randomP10320.001	GSMUA_AchrUn_randomP10320_001								Muac.2P09430_001	GSMUA_Achr2P09430_001														Scpa.1g11540	Sparvula.1g11540		Orsa.03g05590.1	Os03g05590.1
	Muac.Un.randomP13500.001	GSMUA_AchrUn_randomP13500_001								Muac.2P11880_001	GSMUA_Achr2P11880_001														Scpa.1g23180	Sparvula.1g23180		Orsa.03g64260.1	Os03g64260.1
	Muac.Un.randomP16200.001	GSMUA_AchrUn_randomP16200_001								Muac.2P11990_001	GSMUA_Achr2P11990_001														Scpa.1g24350	Sparvula.1g24350		Orsa.04g18650.1	Os04g18650.1
	Muac.Un.randomP23040.001	GSMUA_AchrUn_randomP23040_001								Muac.2P15630_001	GSMUA_Achr2P15630_001														Scpa.1g24610	Sparvula.1g24610		Orsa.04g46220.1	Os04g46220.1
	Nenu.01815-RA	NNU_01815-RA								Muac.2P20280_001	GSMUA_Achr2P20280_001														Scpa.1g24620	Sparvula.1g24620		Orsa.04g46240.1	Os04g46240.1
	Nenu.02805-RA	NNU_02805-RA								Muac.2P20760_001	GSMUA_Achr2P20760_001														Scpa.1g37460	Sparvula.1g37460		Orsa.04g46250.1	Os04g46250.1
	Nenu.05104-RA	NNU_05104-RA								Muac.4P19660_001	GSMUA_Achr4P19660_001														Scpa.2g09030	Sparvula.2g09030		Orsa.05g37640.1	Os05g37640.1
	Nenu.05192-RA	NNU_05192-RA								Muac.4P24580_001	GSMUA_Achr4P24580_001														Scpa.3g13420	Sparvula.3g13420		Orsa.05g49010.1	Os05g49010.1
	Nenu.08332-RA	NNU_08332-RA								Muac.4P26980_001	GSMUA_Achr4P26980_001														Scpa.3g18340	Sparvula.3g18340		Orsa.07g22730.1	Os07g22730.1
	Nenu.10771-RA	NNU_10771-RA								Muac.4P29090_001	GSMUA_Achr4P29090_001														Scpa.5g35190	Sparvula.5g35190		Orsa.07g22770.1	Os07g22770.1
	Nenu.11841-RA	NNU_11841-RA								Muac.5P06570_001	GSMUA_Achr5P06570_001														Scpa.6g25770	Sparvula.6g25770		Orsa.08g44960.1	Os08g44960.1
	Nenu.12443-RA	NNU_12443-RA								Muac.5P10470_001	GSMUA_Achr5P10470_001														Scpa.6g30090	Sparvula.6g30090		Orsa.09g39810.1	Os09g39810.1
	Nenu.12870-RA	NNU_12870-RA								Muac.5P13500_001	GSMUA_Achr5P13500_001														Sppo.12G0002000	Spipo12G0002000		Orsa.09g39850.1	Os09g39850.1
	Nenu.13608-RA	NNU_13608-RA								Muac.5P15330_001	GSMUA_Achr5P15330_001														Sppo.12G0042600	Spipo12G0042600		Orsa.10g30840.1	Os10g30840.1
	Nenu.13819-RA	NNU_13819-RA								Muac.6P13340_001	GSMUA_Achr6P13340_001														Sppo.13G0037800	Spipo13G0037800		Orsa.10g41330.1	Os10g41330.1
	Nenu.14749-RA	NNU_14749-RA								Muac.6P14790_001	GSMUA_Achr6P14790_001														Sppo.14G0047400	Spipo14G0047400		Pahal.A02787.1	Pahal.A02787.1
	Nenu.15241-RA	NNU_15241-RA								Muac.6P26280_001	GSMUA_Achr6P26280_001														Sppo.25G0006300	Spipo25G0006300		Pahal.A02790.1	Pahal.A02790.1
	Nenu.17043-RA	NNU_17043-RA								Muac.7P05900_001	GSMUA_Achr7P05900_001														Sppo.2G0057700	Spipo2G0057700		Pahal.B01023.1	Pahal.B01023.1
	Nenu.20865-RA	NNU_20865-RA								Muac.7P06970_001	GSMUA_Achr7P06970_001														Sppo.5G0012800	Spipo5G0012800		Pahal.B01024.1	Pahal.B01024.1
	Nenu.21756-RA	NNU_21756-RA								Muac.7P09450_001	GSMUA_Achr7P09450_001														Sppo.5G0028100	Spipo5G0028100		Pahal.B01538.1	Pahal.B01538.1
	Nenu.25658-RA	NNU_25658-RA								Muac.7P13740_001	GSMUA_Achr7P13740_001														Sppo.7G0068000	Spipo7G0068000		Pahal.B01972.1	Pahal.B01972.1
	Nenu.25830-RA	NNU_25830-RA								Muac.8P11980_001	GSMUA_Achr8P11980_001														Thca.1EG008162t1	Thecc1EG008162t1		Pahal.B01974.1	Pahal.B01974.1
	Orsa.01g59780.1	Os01g59780.1								Muac.8P16070_001	GSMUA_Achr8P16070_001														Thca.1EG008270t1	Thecc1EG008270t1		Pahal.C00012.1	Pahal.C00012.1
	Orsa.01g67410.1	Os01g67410.1								Muac.8P16250_001	GSMUA_Achr8P16250_001														Thca.1EG010540t1	Thecc1EG010540t1		Pahal.C00169.1	Pahal.C00169.1
	Orsa.02g40070.1	Os02g40070.1								Muac.8P20060_001	GSMUA_Achr8P20060_001														Thca.1EG017382t1	Thecc1EG017382t1		Pahal.C01944.1	Pahal.C01944.1
	Orsa.02g51300.1	Os02g51300.1								Muac.9P05860_001	GSMUA_Achr9P05860_001														Thca.1EG021164t1	Thecc1EG021164t1		Pahal.F00322.1	Pahal.F00322.1
	Orsa.03g07940.1	Os03g07940.1								Muac.Un_randomP24010_001	GSMUA_AchrUn_randomP24010_001														Thca.1EG027348t1	Thecc1EG027348t1		Pahal.G01810.1	Pahal.G01810.1
	Orsa.03g12950.1	Os03g12950.1								Muac.Un_randomP27090_001	GSMUA_AchrUn_randomP27090_001														Thca.1EG029820t1	Thecc1EG029820t1		Pahal.G01811.1	Pahal.G01811.1
	Orsa.03g19900.1	Os03g19900.1								Nenu.00096-RA	NNU_00096-RA														Thca.1EG029823t1	Thecc1EG029823t1		Pahal.G01812.1	Pahal.G01812.1
	Orsa.03g56050.1	Os03g56050.1								Nenu.00867-RA	NNU_00867-RA														Thca.1EG030804t1	Thecc1EG030804t1		Pahal.G01813.1	Pahal.G01813.1
	Orsa.03g60430.2	Os03g60430.2								Nenu.02558-RA	NNU_02558-RA														Thca.1EG031608t1	Thecc1EG031608t1		Pahal.H00144.1	Pahal.H00144.1
	Orsa.04g42570.1	Os04g42570.1								Nenu.08185-RA	NNU_08185-RA														Thca.1EG036616t1	Thecc1EG036616t1		Pahal.H01605.1	Pahal.H01605.1
	Orsa.04g55560.2	Os04g55560.2								Nenu.08186-RA	NNU_08186-RA														Trpr.57577mRNA12016	TrprTp57577_TGAC_v2_mRNA2854412016		Pahal.H02010.1	Pahal.H02010.1
	Orsa.04g55970.2	Os04g55970.2								Nenu.08807-RA	NNU_08807-RA														Trpr.57577mRNA15121	TrprTp57577_TGAC_v2_mRNA2854415121		Pahal.H02089.1	Pahal.H02089.1
	Orsa.05g03040.1	Os05g03040.1								Nenu.08808-RA	NNU_08808-RA														Trpr.57577mRNA20654	TrprTp57577_TGAC_v2_mRNA2854420654		Pahal.H02092.1	Pahal.H02092.1
	Orsa.05g32270.1	Os05g32270.1								Nenu.14432-RA	NNU_14432-RA														Trpr.57577mRNA23426	TrprTp57577_TGAC_v2_mRNA2854423426		Pahal.I00430.1	Pahal.I00430.1
	Orsa.05g45954.1	Os05g45954.1								Nenu.18153-RA	NNU_18153-RA														Trpr.57577mRNA23820	TrprTp57577_TGAC_v2_mRNA2854423820		Pahal.I01039.1	Pahal.I01039.1
	Orsa.06g05340.1	Os06g05340.1								Nenu.18357-RA	NNU_18357-RA														Trpr.57577mRNA26513	TrprTp57577_TGAC_v2_mRNA2854426513		Pahal.I03865.1	Pahal.I03865.1
	Orsa.06g43220.1	Os06g43220.1								Nenu.18358-RA	NNU_18358-RA														Trpr.57577mRNA26536	TrprTp57577_TGAC_v2_mRNA2854426536		Pahal.I04013.1	Pahal.I04013.1
	Orsa.06g44750.1	Os06g44750.1								Nenu.18359-RA	NNU_18359-RA														Trpr.57577mRNA28370	TrprTp57577_TGAC_v2_mRNA2854428370		Phvu.t001G160100.1	Phvul.001G160100.1
	Orsa.07g03250.1	Os07g03250.1								Nenu.18360-RA	NNU_18360-RA														Trpr.57577mRNA30671	TrprTp57577_TGAC_v2_mRNA2854430671		Phvu.t001G160200.1	Phvul.001G160200.1
	Orsa.07g13170.2	Os07g13170.2								Nenu.19469-RA	NNU_19469-RA														Trpr.57577mRNA31610	TrprTp57577_TGAC_v2_mRNA2854431610		Phvu.t001G160300.1	Phvul.001G160300.1
	Orsa.08g07440.1	Os08g07440.1								Nenu.19472-RA	NNU_19472-RA														Trpr.57577mRNA33308	TrprTp57577_TGAC_v2_mRNA2854433308		Phvu.t001G160400.1	Phvul.001G160400.1
	Orsa.08g34360.1	Os08g34360.1								Nenu.21386-RA	NNU_21386-RA														Trpr.57577mRNA36717	TrprTp57577_TGAC_v2_mRNA2854436717		Phvu.t001G160500.1	Phvul.001G160500.1
	Orsa.11g03540.1	Os11g03540.1								Nenu.24569-RA	NNU_24569-RA														Trpr.57577mRNA37175	TrprTp57577_TGAC_v2_mRNA2854437175		Phvu.t002G055700.1	Phvul.002G055700.1
	Orsa.11g19060.1	Os11g19060.1								Nenu.25310-RA	NNU_25310-RA														Trpr.57577mRNA37176	TrprTp57577_TGAC_v2_mRNA2854437176		Phvu.t002G055800.1	Phvul.002G055800.1
	Orsa.12g03290.1	Os12g03290.1								Nenu.26091-RA	NNU_26091-RA														Trpr.57577mRNA39930	TrprTp57577_TGAC_v2_mRNA2854439930		Phvu.t003G223624.1	Phvul.003G223624.1
	Pahal.A02530.1	Pahal.A02530.1								Orsa.01g10370.1	Os01g10370.1														Trpr.57577mRNA40054	TrprTp57577_TGAC_v2_mRNA2854440054		Phvu.t003G223686.1	Phvul.003G223686.1
	Pahal.A03431.1	Pahal.A03431.1								Orsa.01g73770.1	Os01g73770.1														Trpr.57577mRNA40122	TrprTp57577_TGAC_v2_mRNA2854440122		Phvu.t006G106100.1	Phvul.006G106100.1
	Pahal.B00089.1	Pahal.B00089.1								Orsa.02g13710.1	Os02g13710.1														Viun.01g081500.1	Vigun01g081500.1		Phvu.t006G179700.1	Phvul.006G179700.1
	Pahal.B00226.1	Pahal.B00226.1								Orsa.02g35240.1	Os02g35240.1														Viun.01g139700.1	Vigun01g139700.1		Phvu.t006G179800.1	Phvul.006G179800.1
	Pahal.B01266.1	Pahal.B01266.1								Orsa.02g43940.1	Os02g43940.1														Viun.02g082100.1	Vigun02g082100.1		Phvu.t007G127800.1	Phvul.007G127800.1
	Pahal.B02861.1	Pahal.B02861.1								Orsa.02g43970.1	Os02g43970.1														Viun.03g231300.1	Vigun03g231300.1		Phvu.t007G128000.1	Phvul.007G128000.1
	Pahal.C00246.1	Pahal.C00246.1								Orsa.02g45420.1	Os02g45420.1														Viun.03g424900.1	Vigun03g424900.1		Phvu.t007G128100.1	Phvul.007G128100.1
	Pahal.C00391.1	Pahal.C00391.1								Orsa.02g45450.1	Os02g45450.1														Viun.04g106800.1	Vigun04g106800.1		Phvu.t007G135900.1	Phvul.007G135900.1
	Pahal.C01150.1	Pahal.C01150.1								Orsa.04g46400.1	Os04g46400.1														Viun.05g189900.1	Vigun05g189900.1		Phvu.t007G193300.1	Phvul.007G193300.1
	Pahal.C02166.1	Pahal.C02166.1								Orsa.04g46440.1	Os04g46440.1														Viun.06g054000.1	Vigun06g054000.1		Phvu.t007G193400.1	Phvul.007G193400.1
	Pahal.C03145.1	Pahal.C03145.1								Orsa.04g48330.1	Os04g48330.1														Viun.06g176300.1	Vigun06g176300.1		Phvu.t007G193700.1	Phvul.007G193700.1
	Pahal.D00652.1	Pahal.D00652.1								Orsa.04g48350.1	Os04g48350.1														Viun.06g198800.1	Vigun06g198800.1		Phvu.t007G193800.1	Phvul.007G193800.1
	Pahal.D00773.1	Pahal.D00773.1								Orsa.06g03670.1	Os06g03670.1														Viun.06g199000.1	Vigun06g199000.1		Phvu.t007G193900.1	Phvul.007G193900.1
	Pahal.D02467.1	Pahal.D02467.1								Orsa.06g36000.1	Os06g36000.1														Viun.07g210100.1	Vigun07g210100.1		Phvu.t007G241600.1	Phvul.007G241600.1
	Pahal.E00068.1	Pahal.E00068.1								Orsa.08g43200.1	Os08g43200.1														Viun.08g171100.1	Vigun08g171100.1		Phvu.t007G241800.1	Phvul.007G241800.1
	Pahal.E00418.1	Pahal.E00418.1								Orsa.08g43210.1	Os08g43210.1														Viun.08g202300.1	Vigun08g202300.1		Phvu.t007G272800.1	Phvul.007G272800.1
	Pahal.E01201.1	Pahal.E01201.1								Orsa.09g35010.1	Os09g35010.1														Viun.10g193500.1	Vigun10g193500.1		Phvu.t007G272900.1	Phvul.007G272900.1
	Pahal.F01731.1	Pahal.F01731.1								Orsa.09g35020.1	Os09g35020.1														Viun.11g059300.1	Vigun11g059300.1		Phvu.t007G273000.1	Phvul.007G273000.1
	Pahal.G02548.1	Pahal.G02548.1								Orsa.09g35030.1	Os09g35030.1														Viun.11g100500.1	Vigun11g100500.1		Phvu.t008G046400.1	Phvul.008G046400.1
	Pahal.G02594.1	Pahal.G02594.1								Orsa.10g38000.1	Os10g38000.1														Zema.00008a005993_T01	Zm00008a005993_T01		Phvu.t009G240800.1	Phvul.009G240800.1
	Pahal.H02285.1	Pahal.H02285.1								Orsa.10g41130.1	Os10g41130.1														Zema.00008a006324_T01	Zm00008a006324_T01		Phvu.t009G240900.1	Phvul.009G240900.1
	Pahal.I00621.1	Pahal.I00621.1								Orsa.11g13840.1	Os11g13840.1														Zema.00008a007535_T01	Zm00008a007535_T01		Phvu.t010G050500.1	Phvul.010G050500.1
	Pahal.I01221.1	Pahal.I01221.1								Pahal.A00925.1	Pahal.A00925.1														Zema.00008a009916_T01	Zm00008a009916_T01		Phvu.t010G050600.1	Phvul.010G050600.1
	Pahal.I01549.1	Pahal.I01549.1								Pahal.A02148.1	Pahal.A02148.1														Zema.00008a010274_T01	Zm00008a010274_T01		Phvu.t010G050700.1	Phvul.010G050700.1
	Pahal.J00204.1	Pahal.J00204.1								Pahal.A02904.1	Pahal.A02904.1														Zema.00008a013605_T01	Zm00008a013605_T01		Phvu.t010G050800.1	Phvul.010G050800.1
	Phvu.t001G031200.1	Phvul.001G031200.1								Pahal.A02905.1	Pahal.A02905.1														Zema.00008a013607_T01	Zm00008a013607_T01		Phvu.tL001663.1	Phvul.L001663.1
	Phvu.t001G131300.1	Phvul.001G131300.1								Pahal.B01160.1	Pahal.B01160.1														Zema.00008a015168_T01	Zm00008a015168_T01		Potr..001G079600.1	Potri.001G079600.1
	Phvu.t001G174400.1	Phvul.001G174400.1								Pahal.B02119.1	Pahal.B02119.1														Zema.00008a015193_T01	Zm00008a015193_T01		Potr..001G079800.1	Potri.001G079800.1
	Phvu.t002G009100.2	Phvul.002G009100.2								Pahal.B03550.1	Pahal.B03550.1														Zema.00008a018641_T01	Zm00008a018641_T01		Potr..001G079900.1	Potri.001G079900.1
	Phvu.t002G016900.1	Phvul.002G016900.1								Pahal.B03551.1	Pahal.B03551.1														Zema.00008a021881_T01	Zm00008a021881_T01		Potr..001G154100.1	Potri.001G154100.1
	Phvu.t002G146400.1	Phvul.002G146400.1								Pahal.B03552.1	Pahal.B03552.1														Zema.00008a024517_T01	Zm00008a024517_T01		Potr..001G154200.1	Potri.001G154200.1
	Phvu.t003G069000.1	Phvul.003G069000.1								Pahal.B03553.1	Pahal.B03553.1														Zema.00008a026104_T01	Zm00008a026104_T01		Potr..002G039000.1	Potri.002G039000.1
	Phvu.t003G144500.1	Phvul.003G144500.1								Pahal.B03554.1	Pahal.B03554.1														Zema.00008a029588_T01	Zm00008a029588_T01		Potr..002G039100.1	Potri.002G039100.1
	Phvu.t003G153100.1	Phvul.003G153100.1								Pahal.D02046.1	Pahal.D02046.1														Zema.00008a030806_T01	Zm00008a030806_T01		Potr..002G039200.1	Potri.002G039200.1
	Phvu.t003G232600.2	Phvul.003G232600.2								Pahal.E00328.1	Pahal.E00328.1														Zema.00008a031588_T01	Zm00008a031588_T01		Potr..002G039300.1	Potri.002G039300.1
	Phvu.t003G241900.1	Phvul.003G241900.1								Pahal.E04357.1	Pahal.E04357.1														Zema.00008a031589_T01	Zm00008a031589_T01		Potr..003G080600.1	Potri.003G080600.1
	Phvu.t003G288500.2	Phvul.003G288500.2								Pahal.G00310.1	Pahal.G00310.1														Zema.00008a033083_T01	Zm00008a033083_T01		Potr..003G081200.1	Potri.003G081200.1
	Phvu.t005G183700.1	Phvul.005G183700.1								Pahal.G01833.1	Pahal.G01833.1														Zema.00008a033084_T01	Zm00008a033084_T01		Potr..003G150700.1	Potri.003G150700.1
	Phvu.t008G043500.1	Phvul.008G043500.1								Pahal.G01991.1	Pahal.G01991.1														Zema.00008a034665_T01	Zm00008a034665_T01		Potr..003G150800.1	Potri.003G150800.1
	Phvu.t008G052001.1	Phvul.008G052001.1								Pahal.G01992.1	Pahal.G01992.1														Zema.00008a036610_T01	Zm00008a036610_T01		Potr..003G151000.1	Potri.003G151000.1
	Phvu.t008G185400.1	Phvul.008G185400.1								Pahal.H01251.1	Pahal.H01251.1														Zema.00008a037109_T01	Zm00008a037109_T01		Potr..004G051700.1	Potri.004G051700.1
	Phvu.t008G253600.1	Phvul.008G253600.1								Pahal.H01512.1	Pahal.H01512.1														Zema.00008a037186_T01	Zm00008a037186_T01		Potr..004G051800.1	Potri.004G051800.1
	Phvu.t009G074300.1	Phvul.009G074300.1								Pahal.I00132.1	Pahal.I00132.1														Zema.00008a037823_T01	Zm00008a037823_T01		Potr..005G223100.1	Potri.005G223100.1
	Phvu.t009G206500.1	Phvul.009G206500.1								Pahal.I01674.1	Pahal.I01674.1														Zoma.124g00230.1	Zosma124g00230.1		Potr..005G223200.1	Potri.005G223200.1
	Phvu.t010G130200.1	Phvul.010G130200.1								Pahal.I01675.1	Pahal.I01675.1														Zoma.14g01480.1	Zosma14g01480.1		Potr..005G223300.1	Potri.005G223300.1
	Phvu.t011G058000.1	Phvul.011G058000.1								Pahal.I01677.1	Pahal.I01677.1														Zoma.223g00250.1	Zosma223g00250.1		Potr..008G166000.1	Potri.008G166000.1
	Phvu.t011G071100.1	Phvul.011G071100.1								Pahal.I04038.1	Pahal.I04038.1														Zoma.223g00500.1	Zosma223g00500.1		Potr..008G166100.1	Potri.008G166100.1
	Phvu.t011G187400.1	Phvul.011G187400.1								Phvu.t001G073800.1	Phvul.001G073800.1														Zoma.28g00430.1	Zosma28g00430.1		Potr..008G166200.1	Potri.008G166200.1
	Phvu.tL000308.1	Phvul.L000308.1								Phvu.t001G187100.1	Phvul.001G187100.1														Zoma.4g00290.1	Zosma4g00290.1		Potr..010G072300.1	Potri.010G072300.1
	Potr.001G018400.1	Potri.001G018400.1								Phvu.t002G035900.1	Phvul.002G035900.1														Zoma.54g00490.1	Zosma54g00490.1		Potr..010G072400.1	Potri.010G072400.1
	Potr.001G041500.1	Potri.001G041500.1								Phvu.t002G036000.2	Phvul.002G036000.2														Zoma.63g00340.1	Zosma63g00340.1		Potr..010G072600.1	Potri.010G072600.1
	Potr.001G169500.1	Potri.001G169500.1								Phvu.t002G056800.1	Phvul.002G056800.1														Zoma.79g00140.1	Zosma79g00140.1		Potr..011G061700.1	Potri.011G061700.1
	Potr.002G114800.1	Potri.002G114800.1								Phvu.t002G153900.1	Phvul.002G153900.1														Zoma.79g00170.1	Zosma79g00170.1		Potr..011G061800.1	Potri.011G061800.1
	Potr.003G064700.1	Potri.003G064700.1								Phvu.t002G154000.1	Phvul.002G154000.1																	Potr..013G045200.1	Potri.013G045200.1
	Potr.003G185300.1	Potri.003G185300.1								Phvu.t002G310200.1	Phvul.002G310200.1																	Potr..014G046600.1	Potri.014G046600.1
	Potr.003G205700.1	Potri.003G205700.1								Phvu.t003G212700.1	Phvul.003G212700.1																	Potr..014G046700.1	Potri.014G046700.1
	Potr.005G140700.1	Potri.005G140700.1								Phvu.t003G212800.2	Phvul.003G212800.2																	Potr..014G046800.1	Potri.014G046800.1
	Potr.005G148400.1	Potri.005G148400.1								Phvu.t003G222600.1	Phvul.003G222600.1																	Potr..014G046900.1	Potri.014G046900.1
	Potr.006G049700.1	Potri.006G049700.1								Phvu.t004G122000.1	Phvul.004G122000.1																	Potr..014G047000.1	Potri.014G047000.1
	Potr.006G132400.1	Potri.006G132400.1								Phvu.t004G169800.1	Phvul.004G169800.1																	Potr..019G015500.1	Potri.019G015500.1
	Potr.006G167700.1	Potri.006G167700.1								Phvu.t005G126300.1	Phvul.005G126300.1																	Potr..T050600.1	Potri.T050600.1
	Potr.006G179900.1	Potri.006G179900.1								Phvu.t005G126600.1	Phvul.005G126600.1																	Seit.1G257300.1	Seita.1G257300.1
	Potr.007G007400.1	Potri.007G007400.1								Phvu.t005G170600.1	Phvul.005G170600.1																	Seit.1G257600.1	Seita.1G257600.1
	Potr.007G011600.1	Potri.007G011600.1								Phvu.t006G114100.1	Phvul.006G114100.1																	Seit.2G073100.1	Seita.2G073100.1
	Potr.007G046200.1	Potri.007G046200.1								Phvu.t007G066500.1	Phvul.007G066500.1																	Seit.2G073200.1	Seita.2G073200.1
	Potr.008G011900.1	Potri.008G011900.1								Phvu.t007G222500.1	Phvul.007G222500.1																	Seit.2G112200.1	Seita.2G112200.1
	Potr.008G045300.1	Potri.008G045300.1								Phvu.t007G222600.1	Phvul.007G222600.1																	Seit.2G138200.1	Seita.2G138200.1
	Potr.008G076400.1	Potri.008G076400.1								Phvu.t008G141000.1	Phvul.008G141000.1																	Seit.2G138400.1	Seita.2G138400.1
	Potr.008G148900.1	Potri.008G148900.1								Phvu.t009G109600.1	Phvul.009G109600.1																	Seit.2G156100.1	Seita.2G156100.1
	Potr.010G092800.1	Potri.010G092800.1								Phvu.t010G054000.1	Phvul.010G054000.1																	Seit.2G156200.1	Seita.2G156200.1
	Potr.010G181000.1	Potri.010G181000.1								Phvu.t010G114900.1	Phvul.010G114900.1																	Seit.3G145700.1	Seita.3G145700.1
	Potr.010G216200.1	Potri.010G216200.1								Phvu.t010G146600.1	Phvul.010G146600.1																	Seit.5G320400.1	Seita.5G320400.1
	Potr.010G247200.1	Potri.010G247200.1								Phvu.t011G091400.1	Phvul.011G091400.1																	Seit.6G253300.1	Seita.6G253300.1
	Potr.014G008100.1	Potri.014G008100.1								Potr..001G110500.1	Potri.001G110500.1																	Seit.7G036100.1	Seita.7G036100.1
	Potr.014G012200.1	Potri.014G012200.1								Potr..001G110700.1	Potri.001G110700.1																	Seit.7G186400.1	Seita.7G186400.1
	Potr.016G056400.1	Potri.016G056400.1								Potr..001G110800.1	Potri.001G110800.1																	Seit.8G012200.1	Seita.8G012200.1
	Potr.016G084500.1	Potri.016G084500.1								Potr..001G155700.1	Potri.001G155700.1																	Seit.8G098100.1	Seita.8G098100.1
	Potr.017G078600.1	Potri.017G078600.1								Potr..001G181500.1	Potri.001G181500.1																	Seit.8G173100.1	Seita.8G173100.1
	Potr.018G091600.1	Potri.018G091600.1								Potr..001G187500.1	Potri.001G187500.1																	Seit.8G237900.1	Seita.8G237900.1
	Potr.018G102200.1	Potri.018G102200.1								Potr..002G141200.1	Potri.002G141200.1																	Seit.9G238200.1	Seita.9G238200.1
	Potr.T081300.1	Potri.T081300.1								Potr..002G172200.1	Potri.002G172200.1																	Seit.9G283000.1	Seita.9G283000.1
	Seit.1G232200.1	Seita.1G232200.1								Potr..002G172300.1	Potri.002G172300.1																	Seit.9G320700.1	Seita.9G320700.1
	Seit.1G319700.1	Seita.1G319700.1								Potr..002G172600.1	Potri.002G172600.1																	Seit.9G500100.1	Seita.9G500100.1
	Seit.2G024300.1	Seita.2G024300.1								Potr..003G050700.1	Potri.003G050700.1																	Seit.9G538700.1	Seita.9G538700.1
	Seit.2G091100.1	Seita.2G091100.1								Potr..003G054100.1	Potri.003G054100.1																	Semo.68470	Semo.68470
	Seit.2G209900.1	Seita.2G209900.1								Potr..003G054400.1	Potri.003G054400.1																	Semo.73164	Semo.73164
	Seit.3G033600.1	Seita.3G033600.1								Potr..003G079300.1	Potri.003G079300.1																	Semo.73177	Semo.73177
	Seit.3G044600.1	Seita.3G044600.1								Potr..003G121200.1	Potri.003G121200.1																	Semo.80895	Semo.80895
	Seit.3G165200.1	Seita.3G165200.1								Potr..004G187000.1	Potri.004G187000.1																	Sobi.001G002500.1	Sobic.001G002500.1
	Seit.3G257700.1	Seita.3G257700.1								Potr..006G021000.1	Potri.006G021000.1																	Sobi.001G234500.1	Sobic.001G234500.1
	Seit.4G033700.1	Seita.4G033700.1								Potr..006G156600.1	Potri.006G156600.1																	Sobi.001G296300.1	Sobic.001G296300.1
	Seit.4G191300.1	Seita.4G191300.1								Potr..006G163400.1	Potri.006G163400.1																	Sobi.001G502300.1	Sobic.001G502300.1
	Seit.4G204700.1	Seita.4G204700.1								Potr..006G238600.1	Potri.006G238600.1																	Sobi.002G069100.1	Sobic.002G069100.1
	Seit.5G061200.1	Seita.5G061200.1								Potr..009G147700.1	Potri.009G147700.1																	Sobi.002G069166.1	Sobic.002G069166.1
	Seit.5G356300.1	Seita.5G356300.1								Potr..012G134000.1	Potri.012G134000.1																	Sobi.002G069400.1	Sobic.002G069400.1
	Seit.5G415800.1	Seita.5G415800.1								Potr..012G134100.1	Potri.012G134100.1																	Sobi.002G115400.1	Sobic.002G115400.1
	Seit.6G164700.1	Seita.6G164700.1								Potr..013G101100.1	Potri.013G101100.1																	Sobi.002G139300.1	Sobic.002G139300.1
	Seit.7G263000.1	Seita.7G263000.1								Potr..013G101200.1	Potri.013G101200.1																	Sobi.002G139400.1	Sobic.002G139400.1
	Seit.7G308300.1	Seita.7G308300.1								Potr..014G055700.1	Potri.014G055700.1																	Sobi.003G297600.1	Sobic.003G297600.1
	Seit.7G322700.1	Seita.7G322700.1								Potr..014G099900.1	Potri.014G099900.1																	Sobi.004G296900.1	Sobic.004G296900.1
	Seit.8G005700.1	Seita.8G005700.1								Potr..015G136300.1	Potri.015G136300.1																	Sobi.004G297100.1	Sobic.004G297100.1
	Seit.8G031800.1	Seita.8G031800.1								Potr..015G136400.1	Potri.015G136400.1																	Sobi.005G014800.1	Sobic.005G014800.1
	Seit.8G031900.1	Seita.8G031900.1								Potr..016G018600.1	Potri.016G018600.1																	Sobi.005G158500.1	Sobic.005G158500.1
	Seit.8G107100.1	Seita.8G107100.1								Potr..018G043900.1	Potri.018G043900.1																	Sobi.005G217400.1	Sobic.005G217400.1
	Seit.9G035800.1	Seita.9G035800.1								Potr..018G085700.1	Potri.018G085700.1																	Sobi.006G167800.3	Sobic.006G167800.3
	Seit.9G075100.1	Seita.9G075100.1								Potr..019G067400.1	Potri.019G067400.1																	Sobi.006G167900.1	Sobic.006G167900.1
	Seit.9G426400.1	Seita.9G426400.1								Potr..019G075500.1	Potri.019G075500.1																	Sobi.006G168000.1	Sobic.006G168000.1
	Seit.9G482500.1	Seita.9G482500.1								Potr..019G075600.1	Potri.019G075600.1																	Sobi.006G168100.1	Sobic.006G168100.1
	Seit.9G520500.1	Seita.9G520500.1								Seit.1G027000.1	Seita.1G027000.1																	Sobi.006G168200.1	Sobic.006G168200.1
	Semo.129793	Semo.129793								Seit.1G027100.1	Seita.1G027100.1																	Sobi.007G164900.1	Sobic.007G164900.1
	Semo.17086	Semo.17086								Seit.1G027200.1	Seita.1G027200.1																	Sobi.009G233100.1	Sobic.009G233100.1
	Semo.17087	Semo.17087								Seit.1G196400.1	Seita.1G196400.1																	Soly.01g090300.2.1	Solyc01g090300.2.1
	Semo.404737	Semo.404737								Seit.1G259000.1	Seita.1G259000.1																	Soly.01g090310.2.1	Solyc01g090310.2.1
	Semo.410039	Semo.410039								Seit.1G259100.1	Seita.1G259100.1																	Soly.01g090320.2.1	Solyc01g090320.2.1
	Semo.411646	Semo.411646								Seit.1G259200.1	Seita.1G259200.1																	Soly.01g090340.2.1	Solyc01g090340.2.1
	Semo.48904	Semo.48904								Seit.1G270800.1	Seita.1G270800.1																	Soly.01g090370.1.1	Solyc01g090370.1.1
	Semo.78076	Semo.78076								Seit.1G271000.1	Seita.1G271000.1																	Soly.02g077360.1.1	Solyc02g077360.1.1
	Semo.85823	Semo.85823								Seit.2G276200.1	Seita.2G276200.1																	Soly.02g077370.1.1	Solyc02g077370.1.1
	Semo.96572	Semo.96572								Seit.2G279800.1	Seita.2G279800.1																	Soly.03g005500.1.1	Solyc03g005500.1.1
	Semo.98831	Semo.98831								Seit.2G280000.1	Seita.2G280000.1																	Soly.03g005510.1.1	Solyc03g005510.1.1
	Sobi.001G036800.1	Sobic.001G036800.1								Seit.2G280100.1	Seita.2G280100.1																	Soly.03g005520.1.1	Solyc03g005520.1.1
	Sobi.001G075700.1	Sobic.001G075700.1								Seit.2G280200.1	Seita.2G280200.1																	Soly.03g093530.1.1	Solyc03g093530.1.1
	Sobi.001G392700.1	Sobic.001G392700.1								Seit.2G280400.1	Seita.2G280400.1																	Soly.03g093540.1.1	Solyc03g093540.1.1
	Sobi.001G448000.1	Sobic.001G448000.1								Seit.4G016400.1	Seita.4G016400.1																	Soly.03g093550.1.1	Solyc03g093550.1.1
	Sobi.001G485200.2	Sobic.001G485200.2								Seit.4G180800.1	Seita.4G180800.1																	Soly.03g093560.1.1	Solyc03g093560.1.1
	Sobi.002G022600.1	Sobic.002G022600.1								Seit.5G141600.1	Seita.5G141600.1																	Soly.03g093610.1.1	Solyc03g093610.1.1
	Sobi.002G083600.1	Sobic.002G083600.1								Seit.5G466800.1	Seita.5G466800.1																	Soly.04g014530.1.1	Solyc04g014530.1.1
	Sobi.002G206400.1	Sobic.002G206400.1								Seit.6G235100.1	Seita.6G235100.1																	Soly.05g050790.1.1	Solyc05g050790.1.1
	Sobi.003G332300.1	Sobic.003G332300.1								Seit.7G109400.1	Seita.7G109400.1																	Soly.05g051180.1.1	Solyc05g051180.1.1
	Sobi.003G390600.1	Sobic.003G390600.1								Seit.7G188500.1	Seita.7G188500.1																	Soly.05g051200.1.1	Solyc05g051200.1.1
	Sobi.004G214300.1	Sobic.004G214300.1								Seit.7G188700.1	Seita.7G188700.1																	Soly.05g052030.1.1	Solyc05g052030.1.1
	Sobi.004G237100.1	Sobic.004G237100.1								Seit.7G205100.1	Seita.7G205100.1																	Soly.05g052040.1.1	Solyc05g052040.1.1
	Sobi.005G021000.1	Sobic.005G021000.1								Seit.7G205200.1	Seita.7G205200.1																	Soly.05g052050.1.1	Solyc05g052050.1.1
	Sobi.006G240700.3	Sobic.006G240700.3								Seit.8G081600.1	Seita.8G081600.1																	Soly.08g007230.1.1	Solyc08g007230.1.1
	Sobi.006G245500.1	Sobic.006G245500.1								Seit.9G323300.1	Seita.9G323300.1																	Soly.08g078170.1.1	Solyc08g078170.1.1
	Sobi.007G038300.1	Sobic.007G038300.1								Seit.9G348300.1	Seita.9G348300.1																	Soly.08g078180.1.1	Solyc08g078180.1.1
	Sobi.007G056700.1	Sobic.007G056700.1								Seit.9G565800.1	Seita.9G565800.1																	Soly.08g078190.1.1	Solyc08g078190.1.1
	Sobi.007G142700.1	Sobic.007G142700.1								Semo.104978	Semo.104978																	Soly.09g066340.1.1	Solyc09g066340.1.1
	Sobi.009G024600.5	Sobic.009G024600.5								Semo.26594	Semo.26594																	Soly.09g066350.1.1	Solyc09g066350.1.1
	Sobi.009G124200.1	Sobic.009G124200.1								Semo.71661	Semo.71661																	Soly.09g066360.1.1	Solyc09g066360.1.1
	Sobi.009G212500.1	Sobic.009G212500.1								Sobi.001G298100.1	Sobic.001G298100.1																	Soly.09g089910.1.1	Solyc09g089910.1.1
	Sobi.010G015000.2	Sobic.010G015000.2								Sobi.001G531100.1	Sobic.001G531100.1																	Soly.09g089920.1.1	Solyc09g089920.1.1
	Sobi.010G035100.1	Sobic.010G035100.1								Sobi.002G269032.1	Sobic.002G269032.1																	Soly.09g089930.1.1	Solyc09g089930.1.1
	Sobi.010G202700.2	Sobic.010G202700.2								Sobi.002G269100.1	Sobic.002G269100.1																	Soly.11g006050.1.1	Solyc11g006050.1.1
	Sobi.010G215100.2	Sobic.010G215100.2								Sobi.002G269300.1	Sobic.002G269300.1																	Soly.11g011740.1.1	Solyc11g011740.1.1
	Soly.01g096860.1.1	Solyc01g096860.1.1								Sobi.002G269400.1	Sobic.002G269400.1																	Soly.11g011750.1.1	Solyc11g011750.1.1
	Soly.02g030210.2.1	Solyc02g030210.2.1								Sobi.002G269500.1	Sobic.002G269500.1																	Scpa.1g03180	Sparvula.1g03180
	Soly.02g064960.2.1	Solyc02g064960.2.1								Sobi.003G028000.1	Sobic.003G028000.1																	Scpa.1g04970	Sparvula.1g04970
	Soly.02g092050.2.1	Solyc02g092050.2.1								Sobi.003G442100.1	Sobic.003G442100.1																	Scpa.2g08290	Sparvula.2g08290
	Soly.02g093150.2.1	Solyc02g093150.2.1								Sobi.004G100500.1	Sobic.004G100500.1																	Scpa.2g12020	Sparvula.2g12020
	Soly.03g044300.2.1	Solyc03g044300.2.1								Sobi.004G100700.1	Sobic.004G100700.1																	Scpa.2g12030	Sparvula.2g12030
	Soly.03g117720.2.1	Solyc03g117720.2.1								Sobi.004G179900.1	Sobic.004G179900.1																	Scpa.2g24800	Sparvula.2g24800
	Soly.03g123430.2.1	Solyc03g123430.2.1								Sobi.004G283201.1	Sobic.004G283201.1																	Scpa.2g24810	Sparvula.2g24810
	Soly.04g049800.2.1	Solyc04g049800.2.1								Sobi.004G283300.1	Sobic.004G283300.1																	Scpa.3g20870	Sparvula.3g20870
	Soly.04g077490.2.1	Solyc04g077490.2.1								Sobi.004G295500.1	Sobic.004G295500.1																	Scpa.3g20880	Sparvula.3g20880
	Soly.05g051380.2.1	Solyc05g051380.2.1								Sobi.004G295600.1	Sobic.004G295600.1																	Scpa.3g20890	Sparvula.3g20890
	Soly.06g066390.1.1	Solyc06g066390.1.1								Sobi.004G295700.1	Sobic.004G295700.1																	Scpa.4g13720	Sparvula.4g13720
	Soly.06g068570.2.1	Solyc06g068570.2.1								Sobi.005G087600.2	Sobic.005G087600.2																	Scpa.4g26940	Sparvula.4g26940
	Soly.06g075510.2.1	Solyc06g075510.2.1								Sobi.006G091200.1	Sobic.006G091200.1																	Scpa.6g00040	Sparvula.6g00040
	Soly.07g018290.2.1	Solyc07g018290.2.1								Sobi.006G169900.1	Sobic.006G169900.1																	Scpa.6g13400	Sparvula.6g13400
	Soly.08g076380.1.1	Solyc08g076380.1.1								Sobi.006G170100.1	Sobic.006G170100.1																	Scpa.6g35290	Sparvula.6g35290
	Soly.09g007260.2.1	Solyc09g007260.2.1								Sobi.006G184700.1	Sobic.006G184700.1																	Scpa.7g15580	Sparvula.7g15580
	Soly.10g084340.1.1	Solyc10g084340.1.1								Sobi.006G184800.1	Sobic.006G184800.1																	Scpa.7g16660	Sparvula.7g16660
	Soly.11g008560.1.1	Solyc11g008560.1.1								Sobi.010G016500.1	Sobic.010G016500.1																	Scpa.7g16670	Sparvula.7g16670
	Soly.11g010710.1.1	Solyc11g010710.1.1								Sobi.010G164800.1	Sobic.010G164800.1																	Sppo.0G0155100	Spipo0G0155100
	Soly.11g061750.1.1	Solyc11g061750.1.1								Soly.01g009440.1.1	Solyc01g009440.1.1																	Sppo.16G0040000	Spipo16G0040000
	Soly.11g072600.1.1	Solyc11g072600.1.1								Soly.01g090560.2.1	Solyc01g090560.2.1																	Sppo.17G0008500	Spipo17G0008500
	Soly.12g010490.1.1	Solyc12g010490.1.1								Soly.03g026270.1.1	Solyc03g026270.1.1																	Sppo.17G0043400	Spipo17G0043400
	Scpa.1g14370	Sparvula.1g14370								Soly.03g026280.2.1	Solyc03g026280.2.1																	Sppo.1G0023200	Spipo1G0023200
	Scpa.1g37920	Sparvula.1g37920								Soly.03g120840.1.1	Solyc03g120840.1.1																	Sppo.1G0114200	Spipo1G0114200
	Scpa.2g28610	Sparvula.2g28610								Soly.03g124110.1.1	Solyc03g124110.1.1																	Thca.1EG004052t1	Thecc1EG004052t1
	Scpa.2g29490	Sparvula.2g29490								Soly.05g050830.1.1	Solyc05g050830.1.1																	Thca.1EG004056t1	Thecc1EG004056t1
	Scpa.3g18860	Sparvula.3g18860								Soly.06g035700.1.1	Solyc06g035700.1.1																	Thca.1EG004061t1	Thecc1EG004061t1
	Scpa.4g11380	Sparvula.4g11380								Soly.06g066540.1.1	Solyc06g066540.1.1																	Thca.1EG004062t1	Thecc1EG004062t1
	Scpa.4g23960	Sparvula.4g23960								Soly.08g007820.1.1	Solyc08g007820.1.1																	Thca.1EG005704t1	Thecc1EG005704t1
	Scpa.5g07440	Sparvula.5g07440								Soly.08g007830.1.1	Solyc08g007830.1.1																	Thca.1EG005705t1	Thecc1EG005705t1
	Scpa.5g08070	Sparvula.5g08070								Soly.08g066660.1.1	Solyc08g066660.1.1																	Thca.1EG005706t1	Thecc1EG005706t1
	Scpa.5g27650	Sparvula.5g27650								Soly.08g078410.1.1	Solyc08g078410.1.1																	Thca.1EG005707t1	Thecc1EG005707t1
	Scpa.5g34760	Sparvula.5g34760								Soly.08g078420.1.1	Solyc08g078420.1.1																	Thca.1EG014845t1	Thecc1EG014845t1
	Scpa.6g19110	Sparvula.6g19110								Soly.08g080290.2.1	Solyc08g080290.2.1																	Thca.1EG014847t1	Thecc1EG014847t1
	Scpa.6g21770	Sparvula.6g21770								Soly.09g009240.1.1	Solyc09g009240.1.1																	Thca.1EG014850t1	Thecc1EG014850t1
	Scpa.6g26790	Sparvula.6g26790								Soly.10g083560.1.1	Solyc10g083560.1.1																	Thca.1EG015898t1	Thecc1EG015898t1
	Scpa.6g32920	Sparvula.6g32920								Soly.11g042560.1.1	Solyc11g042560.1.1																	Thca.1EG015902t1	Thecc1EG015902t1
	Scpa.7g34850	Sparvula.7g34850								Soly.11g042580.1.1	Solyc11g042580.1.1																	Thca.1EG020869t1	Thecc1EG020869t1
	Scpa.7g35400	Sparvula.7g35400								Soly.12g008350.1.1	Solyc12g008350.1.1																	Thca.1EG020870t1	Thecc1EG020870t1
	Sppo.0G0079600	Spipo0G0079600								Soly.12g044390.1.1	Solyc12g044390.1.1																	Thca.1EG020871t1	Thecc1EG020871t1
	Sppo.10G0047500	Spipo10G0047500								Soly.12g056430.1.1	Solyc12g056430.1.1																	Thca.1EG026233t1	Thecc1EG026233t1
	Sppo.12G0049400	Spipo12G0049400								Scpa.1g01030	Sparvula.1g01030																	Thca.1EG026234t1	Thecc1EG026234t1
	Sppo.12G0055400	Spipo12G0055400								Scpa.1g11200	Sparvula.1g11200																	Thca.1EG029772t1	Thecc1EG029772t1
	Sppo.15G0046400	Spipo15G0046400								Scpa.1g11220	Sparvula.1g11220																	Thca.1EG029773t1	Thecc1EG029773t1
	Sppo.22G0001400	Spipo22G0001400								Scpa.1g29080	Sparvula.1g29080																	Trpr.57577mRNA10805	TrprTp57577_TGAC_v2_mRNA2854410805
	Sppo.22G0033500	Spipo22G0033500								Scpa.2g01530	Sparvula.2g01530																	Trpr.57577mRNA11376	TrprTp57577_TGAC_v2_mRNA2854411376
	Sppo.23G0031100	Spipo23G0031100								Scpa.2g01540	Sparvula.2g01540																	Trpr.57577mRNA11414	TrprTp57577_TGAC_v2_mRNA2854411414
	Sppo.29G0019700	Spipo29G0019700								Scpa.2g01550	Sparvula.2g01550																	Trpr.57577mRNA12026	TrprTp57577_TGAC_v2_mRNA2854412026
	Sppo.2G0122100	Spipo2G0122100								Scpa.2g21820	Sparvula.2g21820																	Trpr.57577mRNA12136	TrprTp57577_TGAC_v2_mRNA2854412136
	Sppo.3G0017500	Spipo3G0017500								Scpa.3g14650	Sparvula.3g14650																	Trpr.57577mRNA13851	TrprTp57577_TGAC_v2_mRNA2854413851
	Sppo.3G0110100	Spipo3G0110100								Scpa.4g05630	Sparvula.4g05630																	Trpr.57577mRNA14571	TrprTp57577_TGAC_v2_mRNA2854414571
	Sppo.4G0068700	Spipo4G0068700								Scpa.4g17960	Sparvula.4g17960																	Trpr.57577mRNA15586	TrprTp57577_TGAC_v2_mRNA2854415586
	Sppo.5G0009900	Spipo5G0009900								Scpa.4g18750	Sparvula.4g18750																	Trpr.57577mRNA1783	TrprTp57577_TGAC_v2_mRNA285441783
	Sppo.5G0030900	Spipo5G0030900								Scpa.4g27020	Sparvula.4g27020																	Trpr.57577mRNA19212	TrprTp57577_TGAC_v2_mRNA2854419212
	Thca.1EG000665t1	Thecc1EG000665t1								Scpa.5g02730	Sparvula.5g02730																	Trpr.57577mRNA19784	TrprTp57577_TGAC_v2_mRNA2854419784
	Thca.1EG000844t1	Thecc1EG000844t1								Scpa.5g26610	Sparvula.5g26610																	Trpr.57577mRNA19794	TrprTp57577_TGAC_v2_mRNA2854419794
	Thca.1EG000974t1	Thecc1EG000974t1								Scpa.5g32370	Sparvula.5g32370																	Trpr.57577mRNA21217	TrprTp57577_TGAC_v2_mRNA2854421217
	Thca.1EG011797t1	Thecc1EG011797t1								Scpa.6g14240	Sparvula.6g14240																	Trpr.57577mRNA25558	TrprTp57577_TGAC_v2_mRNA2854425558
	Thca.1EG018386t1	Thecc1EG018386t1								Scpa.6g14260	Sparvula.6g14260																	Trpr.57577mRNA25561	TrprTp57577_TGAC_v2_mRNA2854425561
	Thca.1EG022077t1	Thecc1EG022077t1								Scpa.6g32020	Sparvula.6g32020																	Trpr.57577mRNA2597	TrprTp57577_TGAC_v2_mRNA285442597
	Thca.1EG024554t2	Thecc1EG024554t2								Scpa.7g17370	Sparvula.7g17370																	Trpr.57577mRNA26007	TrprTp57577_TGAC_v2_mRNA2854426007
	Thca.1EG025083t1	Thecc1EG025083t1								Scpa.7g23510	Sparvula.7g23510																	Trpr.57577mRNA27339	TrprTp57577_TGAC_v2_mRNA2854427339
	Thca.1EG025114t1	Thecc1EG025114t1								Scpa.7g30570	Sparvula.7g30570																	Trpr.57577mRNA27353	TrprTp57577_TGAC_v2_mRNA2854427353
	Thca.1EG027569t1	Thecc1EG027569t1								Sppo.0G0138900	Spipo0G0138900																	Trpr.57577mRNA27359	TrprTp57577_TGAC_v2_mRNA2854427359
	Thca.1EG029127t1	Thecc1EG029127t1								Sppo.0G0157400	Spipo0G0157400																	Trpr.57577mRNA27365	TrprTp57577_TGAC_v2_mRNA2854427365
	Thca.1EG034652t1	Thecc1EG034652t1								Sppo.11G0028200	Spipo11G0028200																	Trpr.57577mRNA28759	TrprTp57577_TGAC_v2_mRNA2854428759
	Thca.1EG038442t1	Thecc1EG038442t1								Sppo.13G0001400	Spipo13G0001400																	Trpr.57577mRNA30071	TrprTp57577_TGAC_v2_mRNA2854430071
	Thca.1EG039203t1	Thecc1EG039203t1								Sppo.16G0007200	Spipo16G0007200																	Trpr.57577mRNA32535	TrprTp57577_TGAC_v2_mRNA2854432535
	Thca.1EG040576t1	Thecc1EG040576t1								Sppo.17G0023200	Spipo17G0023200																	Trpr.57577mRNA34184	TrprTp57577_TGAC_v2_mRNA2854434184
	Thca.1EG042000t1	Thecc1EG042000t1								Sppo.1G0084300	Spipo1G0084300																	Trpr.57577mRNA35655	TrprTp57577_TGAC_v2_mRNA2854435655
	Thca.1EG043051t1	Thecc1EG043051t1								Sppo.1G0096800	Spipo1G0096800																	Trpr.57577mRNA37161	TrprTp57577_TGAC_v2_mRNA2854437161
	Thca.1EG044588t1	Thecc1EG044588t1								Sppo.26G0026700	Spipo26G0026700																	Trpr.57577mRNA37162	TrprTp57577_TGAC_v2_mRNA2854437162
	Trpr.57577mRNA11931	TrprTp57577_TGAC_v2_mRNA2854411931								Thca.1EG005130t1	Thecc1EG005130t1																	Trpr.57577mRNA5921	TrprTp57577_TGAC_v2_mRNA285445921
	Trpr.57577mRNA13516	TrprTp57577_TGAC_v2_mRNA2854413516								Thca.1EG005639t1	Thecc1EG005639t1																	Trpr.57577mRNA5923	TrprTp57577_TGAC_v2_mRNA285445923
	Trpr.57577mRNA14982	TrprTp57577_TGAC_v2_mRNA2854414982								Thca.1EG014892t1	Thecc1EG014892t1																	Trpr.57577mRNA5939	TrprTp57577_TGAC_v2_mRNA285445939
	Trpr.57577mRNA15073	TrprTp57577_TGAC_v2_mRNA2854415073								Thca.1EG015083t1	Thecc1EG015083t1																	Trpr.57577mRNA793	TrprTp57577_TGAC_v2_mRNA28544793
	Trpr.57577mRNA17388	TrprTp57577_TGAC_v2_mRNA2854417388								Thca.1EG015930t1	Thecc1EG015930t1																	Viun.01g142100.1	Vigun01g142100.1
	Trpr.57577mRNA25714	TrprTp57577_TGAC_v2_mRNA2854425714								Thca.1EG016175t1	Thecc1EG016175t1																	Viun.01g142200.1	Vigun01g142200.1
	Trpr.57577mRNA27806	TrprTp57577_TGAC_v2_mRNA2854427806								Thca.1EG016176t1	Thecc1EG016176t1																	Viun.01g142300.1	Vigun01g142300.1
	Trpr.57577mRNA28420	TrprTp57577_TGAC_v2_mRNA2854428420								Thca.1EG022462t1	Thecc1EG022462t1																	Viun.01g142400.1	Vigun01g142400.1
	Trpr.57577mRNA3055	TrprTp57577_TGAC_v2_mRNA285443055								Thca.1EG022481t1	Thecc1EG022481t1																	Viun.01g142500.1	Vigun01g142500.1
	Trpr.57577mRNA30852	TrprTp57577_TGAC_v2_mRNA2854430852								Thca.1EG028851t1	Thecc1EG028851t1																	Viun.02g162800.1	Vigun02g162800.1
	Trpr.57577mRNA30858	TrprTp57577_TGAC_v2_mRNA2854430858								Thca.1EG036269t1	Thecc1EG036269t1																	Viun.02g162900.1	Vigun02g162900.1
	Trpr.57577mRNA31232	TrprTp57577_TGAC_v2_mRNA2854431232								Thca.1EG036270t1	Thecc1EG036270t1																	Viun.03g299800.1	Vigun03g299800.1
	Trpr.57577mRNA33594	TrprTp57577_TGAC_v2_mRNA2854433594								Thca.1EG037194t1	Thecc1EG037194t1																	Viun.03g300000.1	Vigun03g300000.1
	Trpr.57577mRNA34383	TrprTp57577_TGAC_v2_mRNA2854434383								Thca.1EG037811t1	Thecc1EG037811t1																	Viun.05g047300.1	Vigun05g047300.1
	Trpr.57577mRNA34384	TrprTp57577_TGAC_v2_mRNA2854434384								Thca.1EG041493t1	Thecc1EG041493t1																	Viun.05g047400.1	Vigun05g047400.1
	Trpr.57577mRNA3443	TrprTp57577_TGAC_v2_mRNA285443443								Thca.1EG044478t1	Thecc1EG044478t1																	Viun.06g117000.1	Vigun06g117000.1
	Trpr.57577mRNA36955	TrprTp57577_TGAC_v2_mRNA2854436955								Trpr.57577mRNA1403	TrprTp57577_TGAC_v2_mRNA285441403																	Viun.06g195300.1	Vigun06g195300.1
	Trpr.57577mRNA37951	TrprTp57577_TGAC_v2_mRNA2854437951								Trpr.57577mRNA18011	TrprTp57577_TGAC_v2_mRNA2854418011																	Viun.06g195400.1	Vigun06g195400.1
	Trpr.57577mRNA38012	TrprTp57577_TGAC_v2_mRNA2854438012								Trpr.57577mRNA18747	TrprTp57577_TGAC_v2_mRNA2854418747																	Viun.07g008700.1	Vigun07g008700.1
	Trpr.57577mRNA3810	TrprTp57577_TGAC_v2_mRNA285443810								Trpr.57577mRNA20924	TrprTp57577_TGAC_v2_mRNA2854420924																	Viun.07g008800.1	Vigun07g008800.1
	Trpr.57577mRNA38206	TrprTp57577_TGAC_v2_mRNA2854438206								Trpr.57577mRNA24233	TrprTp57577_TGAC_v2_mRNA2854424233																	Viun.07g009000.1	Vigun07g009000.1
	Trpr.57577mRNA3822	TrprTp57577_TGAC_v2_mRNA285443822								Trpr.57577mRNA25394	TrprTp57577_TGAC_v2_mRNA2854425394																	Viun.07g046100.1	Vigun07g046100.1
	Trpr.57577mRNA4392	TrprTp57577_TGAC_v2_mRNA285444392								Trpr.57577mRNA25898	TrprTp57577_TGAC_v2_mRNA2854425898																	Viun.07g046200.1	Vigun07g046200.1
	Trpr.57577mRNA4438	TrprTp57577_TGAC_v2_mRNA285444438								Trpr.57577mRNA25901	TrprTp57577_TGAC_v2_mRNA2854425901																	Viun.07g099000.1	Vigun07g099000.1
	Trpr.57577mRNA5629	TrprTp57577_TGAC_v2_mRNA285445629								Trpr.57577mRNA25913	TrprTp57577_TGAC_v2_mRNA2854425913																	Viun.07g099100.1	Vigun07g099100.1
	Trpr.57577mRNA7063	TrprTp57577_TGAC_v2_mRNA285447063								Trpr.57577mRNA25919	TrprTp57577_TGAC_v2_mRNA2854425919																	Viun.07g099200.1	Vigun07g099200.1
	Trpr.57577mRNA9640	TrprTp57577_TGAC_v2_mRNA285449640								Trpr.57577mRNA25920	TrprTp57577_TGAC_v2_mRNA2854425920																	Viun.07g099300.1	Vigun07g099300.1
	Viun.01g114600.1	Vigun01g114600.1								Trpr.57577mRNA25923	TrprTp57577_TGAC_v2_mRNA2854425923																	Viun.07g099400.1	Vigun07g099400.1
	Viun.01g156700.1	Vigun01g156700.1								Trpr.57577mRNA25927	TrprTp57577_TGAC_v2_mRNA2854425927																	Viun.07g099600.1	Vigun07g099600.1
	Viun.02g085700.1	Vigun02g085700.1								Trpr.57577mRNA25932	TrprTp57577_TGAC_v2_mRNA2854425932																	Viun.07g099700.1	Vigun07g099700.1
	Viun.02g145700.1	Vigun02g145700.1								Trpr.57577mRNA25936	TrprTp57577_TGAC_v2_mRNA2854425936																	Viun.07g159200.1	Vigun07g159200.1
	Viun.02g153500.1	Vigun02g153500.1								Trpr.57577mRNA26234	TrprTp57577_TGAC_v2_mRNA2854426234																	Viun.07g178200.1	Vigun07g178200.1
	Viun.03g212300.1	Vigun03g212300.1								Trpr.57577mRNA29912	TrprTp57577_TGAC_v2_mRNA2854429912																	Viun.07g178300.1	Vigun07g178300.1
	Viun.03g229500.1	Vigun03g229500.1								Trpr.57577mRNA36209	TrprTp57577_TGAC_v2_mRNA2854436209																	Viun.07g178400.1	Vigun07g178400.1
	Viun.03g279700.1	Vigun03g279700.1								Trpr.57577mRNA38928	TrprTp57577_TGAC_v2_mRNA2854438928																	Viun.07g186200.1	Vigun07g186200.1
	Viun.03g289900.1	Vigun03g289900.1								Trpr.57577mRNA38968	TrprTp57577_TGAC_v2_mRNA2854438968																	Viun.09g021900.1	Vigun09g021900.1
	Viun.03g374900.1	Vigun03g374900.1								Trpr.57577mRNA39228	TrprTp57577_TGAC_v2_mRNA2854439228																	Viun.09g022000.1	Vigun09g022000.1
	Viun.03g383800.1	Vigun03g383800.1								Trpr.57577mRNA39264	TrprTp57577_TGAC_v2_mRNA2854439264																	Viun.09g022100.1	Vigun09g022100.1
	Viun.05g044800.1	Vigun05g044800.1								Trpr.57577mRNA40383	TrprTp57577_TGAC_v2_mRNA2854440383																	Viun.10g008500.1	Vigun10g008500.1
	Viun.05g053500.1	Vigun05g053500.1								Trpr.57577mRNA5857	TrprTp57577_TGAC_v2_mRNA285445857																	Viun.10g008600.1	Vigun10g008600.1
	Viun.05g252100.1	Vigun05g252100.1								Trpr.57577mRNA6225	TrprTp57577_TGAC_v2_mRNA285446225																	Viun.10g008700.1	Vigun10g008700.1
	Viun.05g301300.1	Vigun05g301300.1								Trpr.57577mRNA6860	TrprTp57577_TGAC_v2_mRNA285446860																	Viun.10g008800.1	Vigun10g008800.1
	Viun.08g033400.1	Vigun08g033400.1								Trpr.57577mRNA6885	TrprTp57577_TGAC_v2_mRNA285446885																	Viun.10g008900.1	Vigun10g008900.1
	Viun.08g128200.1	Vigun08g128200.1								Viun.01g170500.1	Vigun01g170500.1																	Zema.00008a002083_T01	Zm00008a002083_T01
	Viun.09g057100.1	Vigun09g057100.1								Viun.02g051600.1	Vigun02g051600.1																	Zema.00008a005859_T01	Zm00008a005859_T01
	Viun.09g228800.1	Vigun09g228800.1								Viun.02g163800.1	Vigun02g163800.1																	Zema.00008a006629_T01	Zm00008a006629_T01
	Viun.10g165100.1	Vigun10g165100.1								Viun.02g172800.1	Vigun02g172800.1																	Zema.00008a006630_T01	Zm00008a006630_T01
	Viun.11g027300.1	Vigun11g027300.1								Viun.02g172900.1	Vigun02g172900.1																	Zema.00008a008576_T01	Zm00008a008576_T01
	Viun.11g148700.1	Vigun11g148700.1								Viun.02g186100.1	Vigun02g186100.1																	Zema.00008a015839_T01	Zm00008a015839_T01
	Viun.11g162100.1	Vigun11g162100.1								Viun.02g186200.1	Vigun02g186200.1																	Zema.00008a016876_T01	Zm00008a016876_T01
	Zema.00008a000498.T01	Zm00008a000498_T01								Viun.03g024100.1	Vigun03g024100.1																	Zema.00008a020087_T01	Zm00008a020087_T01
	Zema.00008a001313.T01	Zm00008a001313_T01								Viun.03g301000.1	Vigun03g301000.1																	Zema.00008a022506_T01	Zm00008a022506_T01
	Zema.00008a003720.T01	Zm00008a003720_T01								Viun.03g311100.1	Vigun03g311100.1																	Zema.00008a022508_T01	Zm00008a022508_T01
	Zema.00008a005333.T01	Zm00008a005333_T01								Viun.03g311200.1	Vigun03g311200.1																	Zema.00008a026449_T01	Zm00008a026449_T01
	Zema.00008a005626.T01	Zm00008a005626_T01								Viun.04g009200.1	Vigun04g009200.1																	Zema.00008a027037_T01	Zm00008a027037_T01
	Zema.00008a006089.T01	Zm00008a006089_T01								Viun.04g162000.1	Vigun04g162000.1																	Zema.00008a027038_T01	Zm00008a027038_T01
	Zema.00008a006122.T01	Zm00008a006122_T01								Viun.05g149100.1	Vigun05g149100.1																	Zema.00008a027493_T01	Zm00008a027493_T01
	Zema.00008a008378.T01	Zm00008a008378_T01								Viun.05g238700.1	Vigun05g238700.1																	Zema.00008a027496_T01	Zm00008a027496_T01
	Zema.00008a010579.T01	Zm00008a010579_T01								Viun.05g239000.1	Vigun05g239000.1																	Zema.00008a030784_T01	Zm00008a030784_T01
	Zema.00008a013039.T01	Zm00008a013039_T01								Viun.05g282300.1	Vigun05g282300.1																	Zema.00008a033208_T01	Zm00008a033208_T01
	Zema.00008a013536.T01	Zm00008a013536_T01								Viun.06g125400.1	Vigun06g125400.1																	Zema.00008a034169_T01	Zm00008a034169_T01
	Zema.00008a017550.T01	Zm00008a017550_T01								Viun.07g068100.1	Vigun07g068100.1																	Zema.00008a038517_T01	Zm00008a038517_T01
	Zema.00008a017612.T01	Zm00008a017612_T01								Viun.07g068200.1	Vigun07g068200.1																	Zema.00008a039686_T01	Zm00008a039686_T01
	Zema.00008a017726.T01	Zm00008a017726_T01								Viun.07g230000.1	Vigun07g230000.1																	Zoma.106g00240.1	Zosma106g00240.1
	Zema.00008a019317.T01	Zm00008a019317_T01								Viun.08g079200.1	Vigun08g079200.1																	Zoma.106g00250.1	Zosma106g00250.1
	Zema.00008a022067.T01	Zm00008a022067_T01								Viun.09g192500.1	Vigun09g192500.1																	Zoma.264g00060.1	Zosma264g00060.1
	Zema.00008a022313.T01	Zm00008a022313_T01								Viun.10g005600.1	Vigun10g005600.1																	Zoma.28g00820.1	Zosma28g00820.1
	Zema.00008a022811.T01	Zm00008a022811_T01								Viun.10g147000.1	Vigun10g147000.1																	Zoma.41g00590.1	Zosma41g00590.1
	Zema.00008a022991.T01	Zm00008a022991_T01								Viun.10g180700.1	Vigun10g180700.1																	Zoma.41g01140.1	Zosma41g01140.1
	Zema.00008a023808.T01	Zm00008a023808_T01								Viun.11g130000.1	Vigun11g130000.1																	Zoma.42g00960.1	Zosma42g00960.1
	Zema.00008a025717.T01	Zm00008a025717_T01								Viun.11g222900.1	Vigun11g222900.1																	Zoma.42g00970.1	Zosma42g00970.1
	Zema.00008a026739.T01	Zm00008a026739_T01								Zema.00008a000116_T01	Zm00008a000116_T01																	Zoma.43g00930.1	Zosma43g00930.1
	Zema.00008a027134.T01	Zm00008a027134_T01								Zema.00008a002044_T01	Zm00008a002044_T01
	Zema.00008a028108.T01	Zm00008a028108_T01								Zema.00008a006524_T01	Zm00008a006524_T01
	Zema.00008a031629.T01	Zm00008a031629_T01								Zema.00008a006525_T01	Zm00008a006525_T01
	Zema.00008a031824.T01	Zm00008a031824_T01								Zema.00008a009242_T01	Zm00008a009242_T01
	Zema.00008a031922.T01	Zm00008a031922_T01								Zema.00008a010772_T01	Zm00008a010772_T01
	Zema.00008a033742.T01	Zm00008a033742_T01								Zema.00008a015150_T01	Zm00008a015150_T01
	Zema.00008a034667.T01	Zm00008a034667_T01								Zema.00008a016882_T01	Zm00008a016882_T01
	Zema.00008a034856.T01	Zm00008a034856_T01								Zema.00008a016944_T01	Zm00008a016944_T01
	Zema.00008a035760.T01	Zm00008a035760_T01								Zema.00008a021635_T01	Zm00008a021635_T01
	Zema.00008a037200.T01	Zm00008a037200_T01								Zema.00008a022050_T01	Zm00008a022050_T01
	Zema.00008a038718.T01	Zm00008a038718_T01								Zema.00008a022520_T01	Zm00008a022520_T01
	Zoma.115g00200.1	Zosma115g00200.1								Zema.00008a022521_T01	Zm00008a022521_T01
	Zoma.122g00040.1	Zosma122g00040.1								Zema.00008a022525_T01	Zm00008a022525_T01
	Zoma.122g00260.1	Zosma122g00260.1								Zema.00008a022622_T01	Zm00008a022622_T01
	Zoma.123g00770.1	Zosma123g00770.1								Zema.00008a028606_T01	Zm00008a028606_T01
	Zoma.142g00200.1	Zosma142g00200.1								Zema.00008a028607_T01	Zm00008a028607_T01
	Zoma.152g00050.1	Zosma152g00050.1								Zema.00008a030267_T01	Zm00008a030267_T01
	Zoma.166g00650.1	Zosma166g00650.1								Zema.00008a034429_T01	Zm00008a034429_T01
	Zoma.169g00300.1	Zosma169g00300.1								Zema.00008a035011_T01	Zm00008a035011_T01
	Zoma.214g00080.1	Zosma214g00080.1								Zema.00008a037953_T01	Zm00008a037953_T01
	Zoma.230g00110.1	Zosma230g00110.1								Zema.00008a038511_T01	Zm00008a038511_T01
	Zoma.248g00430.1	Zosma248g00430.1								Zoma.113g00080.1	Zosma113g00080.1
	Zoma.25g00300.1	Zosma25g00300.1								Zoma.161g00060.1	Zosma161g00060.1
	Zoma.291g00180.1	Zosma291g00180.1								Zoma.171g00170.1	Zosma171g00170.1
	Zoma.312g00060.1	Zosma312g00060.1								Zoma.178g00270.1	Zosma178g00270.1
	Zoma.318g00100.1	Zosma318g00100.1								Zoma.17g00600.1	Zosma17g00600.1
	Zoma.74g00070.1	Zosma74g00070.1								Zoma.193g00210.1	Zosma193g00210.1
	Zoma.87g00240.1	Zosma87g00240.1								Zoma.19g00210.1	Zosma19g00210.1
										Zoma.21g00860.1	Zosma21g00860.1
										Zoma.317g00200.1	Zosma317g00200.1
										Zoma.31g01410.1	Zosma31g01410.1
										Zoma.52g00410.1	Zosma52g00410.1
										Zoma.5g02140.1	Zosma5g02140.1
										Zoma.81g00360.1	Zosma81g00360.1
										Zoma.83g00080.1	Zosma83g00080.1
										Zoma.83g00090.1	Zosma83g00090.1
										Zoma.98g00510.1	Zosma98g00510.1

## Sheet: Table S4
Table S4. Test for shifts in selective pressures using RELAX. The parameter k is the estimated selection intensity, values under and above one indicate relaxed and intensified selection in Brassicaceae. Likelihood ratio test were perform by using 𝜒2 asymptotic distribution with 1 degree of freedom to determine significance.
		Postduplication branch as test; Preduplication branch as reference				Postspeciation branch as test; Postduplication branches as reference
Subfamily	Group Name	Clade Name	K	P-value	LR	K	P-value	LR
AP2	1	PLT2 (At1G51190)	1.04	0.8214	0.05	0.22	0.0004	12.44
		PLT1 (At3G20840)	0.7	0.2885	1.13	1.91	0.3652	0.82
	2	AIL7 (At5G65510)	0.72	0.1637	1.94	2	1	0.01
		AIL6 (At5G10510)	50	0.0932	2.82	0.23	0.0002	10.86
	3	WRI3 (At1G16060)	0.57	0.4276	0.63	2.4	0.2082	1.58
		WRI4 (At1G79700)	0.68	0.5213	0.41	4.36	0.497	0.46
	4	TOE2 (At5G60120)	9.68	1	5.65	10.49	0.016	5.81
		TOE1 (At2G28550)	0.32	0.595	0.28	0.03	1	9.67
	5	SMZ (At3G54990)	1.72	0.981	0	1.17	0.81	0.06
		SNZ (At2G39250)	1.2	0.889	0.02	8.67	0.555	0.35
	6	AP2 (At4G36920)	0.93	0.376	0.78	2.01	0.945	0
		TOE3 (At5G67180)	0.38	0.304	1.06	0.29	1	-4.15
DREB I	1	WIND1 (At1G78080)	4.23	0.6429	0.21	0.99	0.7161	0.13
		WIND2 (At1G22190)	0.58	0.3481	0.88	6.51	0.1793	1.8
	2	ERF056 (At2G22200)	0.71	0.3562	0.85	0.61	0.4448	0.58
		ERF060 (At4G39780)	0.6	0.5594	0.34	1.92	0.6918	0.16
		ERF057 (At5G65130)	0.26	0.1712	1.87	0.32	0.02103	5.32
	3	ERF053 (At2G20880)	0.52	0.0103	6.58	1.47	0.04296	4.1
		ERF054 (At4G28140)	1.1	0.7316	0.12	1.01	1	0.27
DREB II	1	ERF017 (At1G19210)	0.38	0.0544	3.7	0.92	0.6089	0.26
		ERF018 (At1G74930)	1.2	0.3149	1.01	1.06	0.5843	0.3
	2	ERF019 (At1G22810)	0.58	0.2806	1.16	1.38	0.3575	0.85
		ERF020 (At1G71520)	0.22	0.6415	0.22	1.75	0.7808	0.08
	3	ERF012 (At1G21910)	9.37	1	-0.85	2.49	1	1.98
		ERF013 (At1G77640)	0	0.705	0.14	4.15	0.32	0.99
		ERF014 (At1G44830)	5.41	0.146	2.11	0.3	1	-26.24
	4	DEAR2 (At5G67190)	13.15	0.5053	0.44	0.43	0.4095	0.68
		DEAR1 (At3G50260)	0	0.183	3.12	0.29	0.052	3.86
	5	DEAR3 (At2G23340)	1.41	0.87	0.02	1.39	0.9312	0.01
		DEAR4 (At4G36900)	7.7	0.785	0.07	2.57	0.3656	0.82
	6	DEAR5 (At4G06746)	2.97	0.7208	0.13	1.15	0.8219	0.05
		DEAR6 (At1G46768)	1.94	0.93	0.01	1.55	0.3286	0.95
DREB III	1	TINY (At5G25810)	0.92	0.9374	0.01	0.85	0.6227	0.24
		TINY2 (At5G11590)	1.83	0.8574	0.03	2.21	0.4502	0.57
	2	ESE2 (At2G25820)	1.96	0.811	0.06	1.68	0.8924	0.02
		ERF043 (At4G32800)	1.01	0.817	0.05	9.39	0.2383	1.39
	3	ERF039 (At4G16750)	1.48	0.669	0.18	0.24	0.0081	7.01
		ERF038 (At2G35700)	49.91	0.4049	0.69	0.78	0.8038	0.06
	4	ERF034 (At2G44940)	1.91	0.35744	0.85	50	0.2767	1.18
		ERF035 (At3G60490)	2.28	0.4069	0.69	0.19	0.0088	6.87
	5	CBF4 (At5G51990)	1.42	0.7053	0.14	0.98	0.9026	0.01
		CBF2 (At4G25470)	1.11	0.6272	0.24	1.31	0.7555	0.1
	6	DDF1 (At1G12610)	36.39	0.5369	0.38	3.56	0.5895	0.29
		DDF2 (At1G63030)	0.54	0.4304	0.62	1.44	0.1684	1.9
	7	ERF027 (At1G12630)	0.25	0.2125	1.55	1.66	0.3515	0.87
		ERF027'	50	0.2927	1.11	0.4	0.1431	2.14
DREB IV	1	DREB2A (At5G05410)	0.27	0.0464	3.97	0.58	0.3843	0.76
		DREB2B (At3G11020)	0.54	0.6034	0.27	0.98	0.8533	0.03
ERF V	1	SHN3 (At5G25390)	0.47	0.0102	6.59	0.58	0.4439	0.59
		SHN2 (At5G11190)	0.33	0.14383	2.18	1.49	0.3676	0.81
ERF VI	1	CRF10 (At1G68550)	0.65	0.498	0.46	1.16	0.828	0.05
		CRF12 (At1G25470)	0.48	0.132	2.27	0.9	0.661	0.19
		CRF11 (At3G25890)	0.69	0.349	0.88	0.92	0.796	0.07
	2	CRF4 (At4G27950)	1.28	0.3247	0.97	4.73	0.5213	0.41
		CRF3 (At5G53290)	1.23	0.7643	0.09	1.17	0.6258	0.24
	3	CRF2 (At4G23750)	5.31	0.6651	0.19	0.97	0.6647	0.19
		CRF1 (At4G11140)	1.13	0.6229	0.24	1.04	0.8961	0.062
	4	CRF7 (At1G22985)	2.11	0.8629	0.03	1.39	0.2601	1.27
		CRF8 (At1G71130)	2.76	0.7845	0.07	1.27	0.9405	0.01
	5	CRF5 (At2G46310)	34.34	0.0889	2.89	0.83	0.3382	0.92
		CRF6 (At3G61630)	1.34	0.6486	0.21	3.44	0.2318	1.43
ERF VII	1	RAP2.12 (At1G53910)	1.01	0.82	0.05	2.2	0.217	1.52
		RAP2.2 (At3G14230)	1.46	0.7719	0.08	0.83	0.291	1.11
ERF VIII	1	ERF077 (At1G03800)	17.48	0.0539	3.71	1.82	0.7059	0.14
		ERF080 (At5G44210)	0.57	0.5	0.45	0.3	0.0517	4.16
	2	ERF078 (At3G15210)	0.52	0.3241	0.97	5.59	0.1477	2.1
		ERF079 (At1G53170)	0.74	0.5243	0.41	0.78	0.5329	0.39
	3	ERF082 (At1G50640)	0.17	0.1073	2.59	49.92	0.1609	1.97
		ERF083 (At3G20310)	0.5	0.0681	3.33	1.51	0.0447	4.03
	4	ESR1 (At1G12980)	0.22	0.054	3.71	0.78	1	-0.15
		ESR2 (At1G24590)	1.6	0.794	0.07	0.76	1	-0.14
ERF IX	1	ESE1 (At3G23220)	0.92	0.7348	0.11	0.88	0.6612	0.18
		ERF096 (At5G43410)	0.28	0.5617	0.34	0.34	0.4117	0.67
		ERF097 (At1G04370)	0.41	0.1324	2.26	1.63	0.2978	1.08
	2	ERF093 (At2G31230)	1.27	0.5943	0.28	0.99	0.7801	0.08
		ERF094 (At1G06160)	0.56	0.48	0.5	0.59	0.2751	1.19
	3	ERF103 (At4G17490)	0.97	1	0	1.54	0.5687	0.32
		ERF102 (At5G47230)	0.51	0.5492	0.36	5.2	0.3941	0.73
	4	ERF106 (At5G07580)	0.73	0.7862	0.07	1.74	0.3972	0.72
		ERF107 (At5G61590)	0.65	0.7109	0.14	0.21	0.0413	4.16
	5	ERF105 (At5G51190)	1.31	0.7917	0.07	0.41	0.0132	6.03
		ERF104 (At5G61600)	1.52	0.8224	0.05	1.16	0.5048	0.44
	6	ERF100 (At4G17500)	0	0.494	0.47	1.29	0.1871	1.74
		ERF101 (At5G47220)	6.54	0.1278	2.32	0.22	0.0002	13.32
ERF X	1	ERF115 (At5G07310)	1.01	0.8221	0.05	1.06	0.8773	0.02
		ERF114 (At5G61890)	2.24	0.8082	0.06	0.75	0.1144	2.49
	2	ERF110 (At5G50080)	0.51	0.2344	1.41	0.18	0.0007	11.09
		RAP2.6 (At1G43160)	1.1	0.9062	0.02	0.63	0.0503	3.82
		RAP2.6L (At5G13330)	50	1	-1.43	1.01	1	-0.03
		ERF112 (At2G33710)	0.19	0.083	3.01	1.48	0.082	3.03
RAV	1	TEM2 (At1G68840)	20.49	0.1015	2.68	0.57	0.0199	5.42
		EDF3 (At3G25730)	0.21	0.0015	10.07	7.56	0.0538	3.72
		EDF4 (At1G13260)	1.27	0.7524	0.11	1.09	1	0.01
		TEM1(At1G25560)	0.65	0.7632	0.09	8.67	0.1796	1.8
	2	RAV5 (At1G50680)	1.01	0.6373	0.23	2.32	0.3668	0.81
		RAV6 (At1G51120)	1.1	0.6338	0.21	4.55	0.3064	1.05

## Sheet: Table S5
Table S5. RELAX model fits. ω distributions under the Null model and the Alternative model.
			Postduplication branch as test; Preduplication branch as reference								Postspeciation branches as test; Postduplication branch as reference
Subfamily	Group Name	Clade Name	Model	log L	AICc	Ltree	Branch set	ω1	ω2	ω3	Model	log L	AICc	Ltree	Branch set	ω1	ω2	ω3
AP2	1	PLT2 (At1G51190)	General Descriptive	-14350.9	28955.3	11.62	All	0.0244 (91%)	0.911 (9.4%)	44.9 (0.10%)	General Descriptive	-14350.6	28955	11.53	All	0.0223 (90%)	0.911 (9.5%)	49.3 (0.098%)
			Null	-14342.8	28947.4	16.72	Reference	0.0524 (92%)	0.177 (5.4%)	177 (2.2%)	Null	-14365.2	28953.8	9.15	Reference	0.00 (83%)	0.650 (17%)	6.58 (0.44%)
							Test	0.0524 (92%)	0.177 (5.4%)	177 (2.2%)					Test	0.00 (83%)	0.650 (17%)	6.58 (0.44%)
							Unclassified	0.0148 (90%)	0.904 (9.7%)	9.30 (0.092%)					Unclassified	0.0279 (93%)	0.915 (6.8%)	38.9 (0.15%)
			Alternative	-14342.8	28949.4	15.31	Reference	0.0517 (92%)	0.218 (5.4%)	140 (2.2%)	Alternative	-14359	28943.3	9.46	Reference	0.0000000422 (90%)	0.584 (8.5%)	46.0 (1.8%)
							Test	0.0465 (92%)	0.206 (5.4%)	167 (2.2%)					Test	0.0229 (90%)	0.887 (8.5%)	2.34 (1.8%)
							Unclassified	0.0128 (90%)	0.904 (9.6%)	9.95 (0.092%)					Unclassified	0.0294 (93%)	0.910 (6.8%)	43.8 (0.14%)
		PLT1 (At3G20840)	General Descriptive	-14350.9	28955.4	11.63	All	0.0249 (90%)	0.910 (9.4%)	44.2 (0.10%)	General Descriptive	-14350.7	28955	11.56	All	0.0255 (90%)	0.910 (9.6%)	43.1 (0.099%)
			Null	-14341.7	28945.2	51.82	Reference	0.0527 (92%)	0.381 (5.6%)	1090 (2.6%)	Null	-14372.6	28976.7	8.62	Reference	0.0192 (92%)	0.984 (8.4%)	32.0 (0.11%)
							Test	0.0527 (92%)	0.381 (5.6%)	1090 (2.6%)					Test	0.0192 (92%)	0.984 (8.4%)	32.0 (0.11%)
							Unclassified	0.0147 (91%)	0.907 (9.3%)	7.24 (0.10%)					Unclassified	0.0188 (91%)	0.924 (9.1%)	7.49 (0.11%)
			Alternative	-14341.1	28946.1	50.62	Reference	0.0572 (92%)	0.102 (5.3%)	10000 (2.7%)	Alternative	-14372.2	28977.8	8.81	Reference	0.00 (86%)	0.814 (14%)	11.9 (0.074%)
							Test	0.134 (92%)	0.202 (5.3%)	638 (2.7%)					Test	0.00 (86%)	0.675 (14%)	112 (0.074%)
							Unclassified	0.0121 (91%)	0.907 (9.2%)	7.66 (0.10%)					Unclassified	0.0140 (91%)	0.924 (9.0%)	8.39 (0.11%)
	2	AIL7 (At5G65510)	General Descriptive	-15457.2	31167.9	11.49	All	0.000165 (82%)	0.947 (18%)	6390 (0.056%)	General Descriptive	-15458.1	31169.8	8.99	All	0.00101 (84%)	0.954 (16%)	1040 (0.029%)
			Null	-15446.4	31154.5	61.64	Reference	0.0404 (76%)	0.465 (21%)	750 (3.4%)	Null	-15458.4	31152.1	13	Reference	0.00 (74%)	1.00 (26%)	1090 (0.18%)
							Test	0.0404 (76%)	0.465 (21%)	750 (3.4%)					Test	0.00 (74%)	1.00 (26%)	1090 (0.18%)
							Unclassified	0.126 (86%)	0.959 (14%)	10000 (0.068%)					Unclassified	0.00661 (88%)	0.955 (12%)	102 (0.016%)
			Alternative	-15445.5	31154.6	77.61	Reference	0.0482 (84%)	0.462 (13%)	10000 (3.5%)	Alternative	-15458.4	31154.1	12.45	Reference	0.00 (74%)	1.00 (26%)	499 (0.18%)
							Test	0.111 (84%)	0.572 (13%)	784 (3.5%)					Test	0.00 (74%)	1.00 (26%)	2930000 (0.18%)
							Unclassified	0.131 (86%)	0.959 (14%)	10000 (0.067%)					Unclassified	0.00712 (88%)	0.955 (12%)	96.8 (0.016%)
		AIL6 (At5G10510)	General Descriptive	-15457.2	31168	11.49	All	0.000328 (82%)	0.947 (18%)	3220 (0.056%)	General Descriptive	-15457.2	31167.9	11.48	All	0.000125 (82%)	0.948 (18%)	8460 (0.056%)
			Null	-15448.8	31159.2	55.71	Reference	0.0465 (88%)	0.680 (9.5%)	1470 (2.4%)	Null	-15502.3	31211.6	19.43	Reference	0.0285 (87%)	0.751 (13%)	1090 (0.023%)
							Test	0.0465 (88%)	0.680 (9.5%)	1470 (2.4%)					Test	0.0285 (87%)	0.751 (13%)	1090 (0.023%)
							Unclassified	0.110 (82%)	0.952 (18%)	10000 (0.061%)					Unclassified	0.103 (82%)	0.957 (18%)	10000 (0.16%)
			Alternative	-15447.4	31158.5	22.7	Reference	0.0600 (91%)	0.998 (6.5%)	2.69 (2.5%)	Alternative	-15496.8	31202.7	17.7	Reference	0.00000855 (96%)	0.000100 (0.40%)	6.17 (3.7%)
							Test	0.00000000000000000000 (91%)	0.911 (6.5%)	3.15e+21 (2.5%)					Test	0.0709 (96%)	0.124 (0.40%)	1.51 (3.7%)
							Unclassified	0.109 (82%)	0.952 (18%)	10000 (0.062%)					Unclassified	0.107 (82%)	0.956 (17%)	10000 (0.16%)
	3	WRI3 (At1G16060)	General Descriptive	-10435.2	21117.5	26.48	All	0.0477 (83%)	0.965 (17%)	21.7 (0.36%)	General Descriptive	-10434.5	21116.2	25.47	All	0.0362 (82%)	0.965 (17%)	28.7 (0.31%)
			Null	-10429.4	21114.1	28.15	Reference	0.0917 (16%)	0.0919 (74%)	17.5 (10%)	Null	-10448.9	21118.2	24.17	Reference	0.0677 (85%)	1.00 (15%)	861 (0.12%)
							Test	0.0917 (16%)	0.0919 (74%)	17.5 (10%)					Test	0.0677 (85%)	1.00 (15%)	861 (0.12%)
							Unclassified	0.00395 (81%)	0.964 (18%)	3.70 (0.44%)					Unclassified	0.0123 (81%)	0.964 (18%)	9.72 (0.32%)
			Alternative	-10429.1	21115.5	31.61	Reference	0.0957 (15%)	0.0959 (75%)	38.3 (9.6%)	Alternative	-10448.1	21118.7	24.01	Reference	0.280 (80%)	0.922 (20%)	16.1 (0.13%)
							Test	0.264 (15%)	0.264 (75%)	7.92 (9.6%)					Test	0.0473 (80%)	0.822 (20%)	782 (0.13%)
							Unclassified	0.00294 (81%)	0.964 (18%)	3.89 (0.44%)					Unclassified	0.00523 (81%)	0.963 (18%)	13.9 (0.32%)
		WRI4 (At1G79700)	General Descriptive	-10434.5	21116.2	25.47	All	0.0350 (82%)	0.965 (17%)	29.6 (0.31%)	General Descriptive	-10434.6	21116.4	24.88	All	0.0356 (82%)	0.965 (17%)	29.1 (0.30%)
			Null	-10427.9	21111	24.56	Reference	0.0916 (71%)	0.0918 (18%)	16.2 (10%)	Null	-10449.5	21115.4	27.5	Reference	0.00 (67%)	0.893 (33%)	1.00 (0.0%)
							Test	0.0916 (71%)	0.0918 (18%)	16.2 (10%)					Test	0.00 (67%)	0.893 (33%)	1.00 (0.0%)
							Unclassified	0.0193 (82%)	0.964 (18%)	6.88 (0.35%)					Unclassified	0.0281 (82%)	0.979 (17%)	6.41 (0.52%)
			Alternative	-10427.6	21112.7	26.96	Reference	0.0943 (18%)	0.0945 (72%)	31.8 (10%)	Alternative	-10449.3	21117	27.3	Reference	0.00 (64%)	0.937 (30%)	1.00 (6.8%)
							Test	0.200 (18%)	0.200 (72%)	10.6 (10%)					Test	0.00 (64%)	0.752 (30%)	1.00 (6.8%)
							Unclassified	0.0185 (82%)	0.964 (18%)	7.01 (0.35%)					Unclassified	0.0289 (82%)	0.979 (17%)	6.39 (0.52%)
	4	TOE2 (At5G60120)	Model	log L	#. params	AICc	Branch set	ω1	ω2	ω3	Model	log L	#. params	AICc	Branch set	ω1	ω2	ω3
			General descriptive	-19528	136	39329.4	Shared	0.00 (79.35%)	1.00 (17.97%)	1.16 (2.68%)	General descriptive	-19527.9	136	39329.3	Shared	0.00 (79.32%)	1.00 (17.99%)	1.17 (2.69%)
			RELAX alternative	-19613.4	89	39405.3	Test	0.15 (32.88%)	0.36 (54.86%)	3.29 (12.26%)	RELAX alternative	-19591.7	89	39361.9	Test	0.00 (41.38%)	0.52 (56.54%)	13.35 (2.09%)
							Reference	0.82 (32.88%)	0.90 (54.86%)	1.13 (12.26%)					Reference	0.00 (41.38%)	0.94 (56.54%)	1.28 (2.09%)
			RELAX null	-19610.5	88	39397.7	Test	0.18 (67.05%)	1.00 (29.76%)	87.85 (3.19%)	RELAX null	-19594.6	88	39365.7	Test	0.20 (85.43%)	1.00 (12.26%)	12.36 (2.31%)
							Reference	0.18 (67.05%)	1.00 (29.76%)	87.85 (3.19%)					Reference	0.20 (85.43%)	1.00 (12.26%)	12.36 (2.31%)
			RELAX partitioned descriptive	-19610.4	92	39405.4	Test	0.17 (65.30%)	1.00 (32.69%)	62.52 (2.01%)	RELAX partitioned descriptive	-19590.9	92	39366.4	Test	0.20 (84.67%)	0.86 (12.84%)	11.55 (2.49%)
							Reference	0.10 (13.37%)	0.20 (82.34%)	62.52 (4.30%)					Reference	0.22 (66.82%)	1.00 (28.22%)	11.55 (4.96%)
							Unclassified	0.000000966 (71%)	0.980 (28%)	4.41 (1.2%)					Unclassified	0.00000118 (72%)	0.981 (26%)	3.79 (1.5%)
		TOE1 (At2G28550)	Model	log L	#. params	AICc	Branch set	ω1	ω2	ω3	Model	log L	#. params	AICc	Branch set	ω1	ω2	ω3
			General descriptive	-19528	136	39329.6	Shared	0.00 (79.34%)	1.00 (17.98%)	1.15 (2.68%)	General descriptive	-19529.1	136	39331.7	Shared	0.00 (79.25%)	1.00 (17.88%)	1.20 (2.87%)
			RELAX alternative	-19615.3	89	39409.2	Test	0.00 (64.96%)	1.00 (28.17%)	3.07 (6.87%)	RELAX alternative	-19604.8	89	39388.2	Test	0.00 (75.96%)	1.00 (0.00%)	1.03 (24.04%)
							Reference	0.00 (64.96%)	1.00 (28.17%)	34.69 (6.87%)					Reference	0.00 (75.96%)	1.00 (0.00%)	2.45 (24.04%)
			RELAX null	-19615.4	88	39407.5	Test	0.00 (63.49%)	1.00 (31.53%)	38.62 (4.98%)	RELAX null	-19599.9	88	39376.5	Test	0.00 (54.60%)	0.24 (36.94%)	1.79 (8.46%)
			Reference	0.00 (63.49%)	1.00 (31.53%)	38.62 (4.98%)									Reference	0.00 (54.60%)	0.24 (36.94%)	1.79 (8.46%)
			RELAX partitioned descriptive	-19615.4	92	39415.4	Test	0.00 (63.68%)	1.00 (32.03%)	37.14 (4.29%)	RELAX partitioned descriptive	-19587.3	92	39359.3	Test	0.01 (55.43%)	0.41 (44.09%)	23.30 (0.48%)
							Reference	0.00 (57.05%)	0.48 (36.07%)	37.14 (6.89%)					Reference	0.00 (62.49%)	1.00 (29.65%)	23.30 (7.86%)
	5	SNZ (At2G39250)	General descriptive	-10065.2	88	20307.9	Shared	0.00 (75.91%)	1.00 (19.54%)	1.17 (4.55%)	General descriptive	-10065.1	88	20307.8	Shared	0.00 (75.90%)	1.00 (19.55%)	1.20 (4.55%)
			RELAX alternative	-10093.6	65	20318	Test	0.07 (66.94%)	0.08 (0.57%)	2.94 (32.49%)	RELAX alternative	-10093.2	65	20317.3	Test	0.00 (64.99%)	1.00 (32.58%)	9.30 (2.43%)
							Reference	0.11 (66.94%)	0.12 (0.57%)	2.45 (32.49%)					Reference	0.00 (64.99%)	1.00 (32.58%)	1.30 (2.43%)
			RELAX null	-10093.6	64	20316	Test	0.11 (66.87%)	0.14 (0.72%)	2.54 (32.42%)	RELAX null	-10093.4	64	20315.6	Test	0.11 (71.22%)	0.27 (17.72%)	3.52 (11.07%)
							Reference	0.11 (66.87%)	0.14 (0.72%)	2.54 (32.42%)					Reference	0.11 (71.22%)	0.27 (17.72%)	3.52 (11.07%)
			RELAX partitioned descriptive	-10093.4	68	20323.8	Test	0.00 (74.89%)	0.00 (0.34%)	2.65 (24.77%)	RELAX partitioned descriptive	-10093.3	68	20323.6	Test	0.11 (71.24%)	0.26 (17.89%)	3.56 (10.87%)
							Reference	0.12 (66.68%)	0.13 (1.17%)	2.65 (32.15%)					Reference	0.08 (66.85%)	0.24 (19.27%)	3.56 (13.88%)
		SMZ (At3G54990)	Model	log L	#. params	AICc	Branch set	ω1	ω2	ω3	Reference	0.12 (68.47%)	0.24 (18.97%)	3.50 (12.56%)
			General descriptive	-10065.1	88	20307.8	Shared	0.00 (75.86%)	1.00 (19.59%)	1.15 (4.55%)	General descriptive	-10065	88	20307.6	Shared	0.01 (75.89%)	1.00 (19.44%)	1.11 (4.66%)
			RELAX alternative	-10092.9	65	20316.7	Test	0.01 (55.19%)	1.00 (0.00%)	1.30 (44.81%)	RELAX alternative	-10082.7	65	20296.3	Test	0.14 (92.90%)	0.90 (4.98%)	5.08 (2.12%)
							Reference	0.05 (55.19%)	1.00 (0.00%)	1.17 (44.81%)					Reference	0.18 (92.90%)	0.91 (4.98%)	4.03 (2.12%)
			RELAX null	-10092.9	64	20314.6	Test	0.05 (54.81%)	0.98 (0.00%)	1.16 (45.19%)	RELAX null	-10082.8	64	20294.4	Test	0.14 (92.01%)	0.86 (5.94%)	5.16 (2.05%)
							Reference	0.05 (54.81%)	0.98 (0.00%)	1.16 (45.19%)					Reference	0.14 (92.01%)	0.86 (5.94%)	5.16 (2.05%)
			RELAX partitioned descriptive	-10092.9	68	20322.7	Test	0.05 (54.48%)	1.00 (0.00%)	1.15 (45.52%)	RELAX partitioned descriptive	-10082.7	68	20302.4	Test	0.14 (92.01%)	0.87 (5.95%)	5.19 (2.04%)
							Reference	0.05 (54.70%)	0.98 (0.00%)	1.15 (45.30%)					Reference	0.21 (95.82%)	0.60 (3.56%)	5.19 (0.62%)
	6	AP2 (At4G36920)	Model	log L	#. params	AICc	Branch set	ω1	ω2	ω3	Model	log L	#. params	AICc	Branch set	ω1	ω2	ω3
			General descriptive	-13818.2	120	27878.3	Shared	0.00 (82.68%)	1.00 (13.15%)	1.47 (4.17%)	General descriptive	-13818.2	120	27878.2	Shared	0.00 (82.69%)	1.00 (13.15%)	1.45 (4.16%)
			RELAX alternative	-13894.1	81	27951	Test	0.00 (89.71%)	0.98 (0.00%)	1.47 (10.29%)	RELAX alternative	-13966	81	28094.9	Test	0.00 (83.08%)	1.00 (16.58%)	134.12 (0.34%)
							Reference	0.00 (89.71%)	0.98 (0.00%)	1.51 (10.29%)					Reference	0.00 (83.08%)	1.00 (16.58%)	11.49 (0.34%)
			RELAX null	-13894.5	80	27949.7	Test	0.00 (89.71%)	0.98 (0.00%)	1.50 (10.29%)	RELAX null	-13966	80	28092.9	Test	0.00 (83.08%)	1.00 (16.58%)	147.89 (0.34%)
							Reference	0.00 (89.71%)	0.98 (0.00%)	1.50 (10.29%)					Reference	0.00 (83.08%)	1.00 (16.58%)	147.89 (0.34%)
			RELAX partitioned descriptive	-13894.1	84	27957	Test	0.00 (89.68%)	0.98 (0.00%)	1.55 (10.32%)	RELAX partitioned descriptive	-13964.8	84	28098.5	Test	0.00 (81.27%)	0.92 (18.38%)	147.89 (0.35%)
							Reference	0.00 (89.83%)	0.98 (0.00%)	1.55 (10.17%)					Reference	0.00 (87.53%)	1.00 (12.22%)	147.89 (0.24%)
		TOE3 (At5G67180)	Model	log L	#. params	AICc	Branch set	ω1	ω2	ω3	Model	log L	#. params	AICc	Branch set	ω1	ω2	ω3
			General descriptive	-13818.3	120	27878.3	Shared	0.00 (82.67%)	1.00 (13.17%)	1.46 (4.16%)	General descriptive	-13818.7	120	27879.2	Shared	0.00 (82.68%)	1.00 (13.13%)	1.52 (4.18%)
			RELAX alternative	-13855.4	81	27873.5	Test	0.01 (71.56%)	0.69 (14.02%)	12.22 (14.43%)	RELAX alternative	-13968.2	81	28099.1	Test	0.00 (76.22%)	1.00 (6.67%)	1.93 (17.11%)
							Reference	0.00 (71.56%)	0.38 (14.02%)	714.61 (14.43%)					Reference	0.00 (76.22%)	1.00 (6.67%)	9.95 (17.11%)
			RELAX null	-13855.9	80	27872.6	Test	0.01 (75.06%)	1.00 (11.35%)	10000.00 (13.59%)	RELAX null	-13966.1	80	28093	Test	0.00 (68.57%)	1.00 (31.00%)	216.69 (0.44%)
							Reference	0.01 (75.06%)	1.00 (11.35%)	10000.00 (13.59%)					Reference	0.00 (68.57%)	1.00 (31.00%)	216.69 (0.44%)
			RELAX partitioned descriptive	-13854.8	84	27878.4	Test	0.01 (73.18%)	1.00 (10.59%)	1999.20 (16.23%)	RELAX partitioned descriptive	-13961.8	84	28092.4	Test	0.00 (67.40%)	1.00 (32.14%)	216.69 (0.45%)
							Reference	0.04 (76.82%)	0.11 (9.76%)	1999.20 (13.42%)					Reference	0.00 (71.31%)	1.00 (10.73%)	216.69 (17.96%)
DREB I	1	WIND1 (At1G78080)	General Descriptive	-10148.2	20494.1	43.85	All	0.0667 (83%)	0.986 (15%)	15.2 (1.4%)	General Descriptive	-10584.5	21382.7	22.88	All	0.0479 (82%)	0.956 (17%)	21.8 (1.1%)
			Null	-10137.9	20481.5	62.01	Reference	0.00496 (82%)	1.00 (12%)	466 (5.4%)	Null	-10593.9	21366.9	28	Reference	0.112 (81%)	0.364 (17%)	12.6 (1.9%)
							Test	0.00496 (82%)	1.00 (12%)	466 (5.4%)					Test	0.112 (81%)	0.364 (17%)	12.6 (1.9%)
							Unclassified	0.00955 (79%)	0.978 (19%)	1.75 (1.8%)					Unclassified	0.000224 (78%)	0.961 (20%)	4.29 (1.4%)
			Alternative	-10137.8	20483.3	30.14	Reference	0.00501 (83%)	1.00 (11%)	4.47 (5.8%)	Alternative	-10593.8	21368.8	28.2	Reference	0.115 (81%)	0.338 (17%)	12.7 (1.9%)
							Test	0.000000000185 (83%)	1.00 (11%)	566 (5.8%)					Test	0.116 (81%)	0.341 (17%)	12.5 (1.9%)
							Unclassified	0.0114 (79%)	0.980 (19%)	1.63 (1.8%)					Unclassified	0.00000401 (79%)	0.959 (20%)	8.97 (1.3%)
		WIND2 (At1G22190)	General Descriptive	-10148.2	20494.1	43.59	All	0.0609 (83%)	0.986 (15%)	16.7 (1.4%)	General Descriptive	-10148.2	20494.1	43.49	All	0.0614 (83%)	0.986 (15%)	16.5 (1.4%)
			Null	-10138.5	20482.8	53.07	Reference	0.0350 (9.1%)	0.0354 (80%)	6.11 (10%)	Null	-10145.1	20473.7	32.31	Reference	0.00 (81%)	0.813 (0.0%)	1.37 (19%)
							Test	0.0350 (9.1%)	0.0354 (80%)	6.11 (10%)					Test	0.00 (81%)	0.813 (0.0%)	1.37 (19%)
							Unclassified	0.0000227 (78%)	0.982 (19%)	1.85 (2.1%)					Unclassified	0.000931 (80%)	0.992 (18%)	1.75 (2.4%)
			Alternative	-10138.1	20484	54.01	Reference	0.0406 (83%)	0.0495 (7.8%)	13.5 (9.2%)	Alternative	-10144.2	20473.9	24.13	Reference	0.307 (82%)	0.857 (0.0%)	1.05 (18%)
							Test	0.154 (83%)	0.173 (7.8%)	4.57 (9.2%)					Test	0.000462 (82%)	0.366 (0.0%)	1.34 (18%)
							Unclassified	0.00000550 (79%)	0.981 (19%)	2.50 (2.1%)					Unclassified	0.00170 (80%)	0.995 (17%)	1.67 (2.4%)
	2	ERF056 (At2G22200)	General Descriptive	-14168	28637.7	77.19	All	0.000291 (72%)	0.955 (27%)	3600 (0.98%)	General Descriptive	-14167.6	28637	82.21	All	0.000180 (71%)	0.954 (28%)	5810 (0.97%)
			Null	-14163	28635.8	71.91	Reference	0.0487 (89%)	0.955 (0.40%)	1.86 (11%)	Null	-14171	28625.5	93.42	Reference	0.0169 (60%)	1.00 (40%)	127 (0.23%)
							Test	0.0487 (89%)	0.955 (0.40%)	1.86 (11%)					Test	0.0169 (60%)	1.00 (40%)	127 (0.23%)
							Unclassified	0.0000000574 (67%)	0.951 (32%)	56.2 (1.3%)					Unclassified	0.000000582 (68%)	0.952 (31%)	28.0 (1.4%)
			Alternative	-14162.5	28637	71.91	Reference	0.0657 (89%)	0.135 (4.6%)	3.57 (6.6%)	Alternative	-14170.7	28627	94.49	Reference	0.00613 (62%)	1.00 (37%)	2160 (0.24%)
							Test	0.145 (89%)	0.242 (4.6%)	2.46 (6.6%)					Test	0.0457 (62%)	1.00 (37%)	105 (0.24%)
							Unclassified	0.0000000239 (67%)	0.952 (32%)	49.1 (1.3%)					Unclassified	0.0000000750 (68%)	0.952 (31%)	37.1 (1.5%)
		ERF060 (At4G39780)	General Descriptive	-14168	28637.8	77.23	All	0.000280 (71%)	0.955 (28%)	3740 (0.97%)	General Descriptive	-14168	28637.8	77.36	All	0.000204 (71%)	0.955 (28%)	5130 (0.96%)
			Null	-14162.8	28635.4	78.56	Reference	0.0812 (83%)	0.123 (11%)	5.84 (6.3%)	Null	-14176.2	28619.8	140.65	Reference	0.00 (74%)	1.00 (26%)	37.3 (0.20%)
							Test	0.0812 (83%)	0.123 (11%)	5.84 (6.3%)					Test	0.00 (74%)	1.00 (26%)	37.3 (0.20%)
							Unclassified	0.0000000750 (67%)	0.952 (32%)	46.3 (1.3%)					Unclassified	0.00000000742 (64%)	0.970 (32%)	10.5 (3.2%)
			Alternative	-14162.6	28637.1	79.43	Reference	0.0836 (83%)	0.140 (11%)	7.14 (6.1%)	Alternative	-14176.1	28621.7	140.65	Reference	0.00 (74%)	1.00 (26%)	6.69 (0.20%)
							Test	0.225 (83%)	0.308 (11%)	3.25 (6.1%)					Test	0.00 (74%)	1.00 (26%)	38.2 (0.20%)
							Unclassified	0.0000000270 (67%)	0.952 (32%)	41.6 (1.3%)					Unclassified	0.00000000403 (64%)	0.970 (32%)	11.8 (3.2%)
		WIND4 (At5G65130)	General Descriptive	-14168	28637.8	77.26	All	0.000317 (71%)	0.955 (28%)	3310 (0.97%)	General Descriptive	-14168	28637.8	77.35	All	0.000200 (71%)	0.955 (28%)	5230 (0.96%)
			Null	-14158.9	28627.7	300.26	Reference	0.0130 (71%)	1.00 (20%)	1470 (9.3%)	Null	-14176	28619.5	38.71	Reference	0.0182 (69%)	0.989 (0.0%)	1.62 (31%)
							Test	0.0130 (71%)	1.00 (20%)	1470 (9.3%)					Test	0.0182 (69%)	0.989 (0.0%)	1.62 (31%)
							Unclassified	0.000000175 (66%)	0.952 (33%)	41.9 (1.1%)					Unclassified	0.000000273 (72%)	0.956 (27%)	65.0 (0.73%)
			Alternative	-14158	28627.8	160.63	Reference	0.0000000750 (68%)	0.245 (21%)	10000 (11%)	Alternative	-14173.4	28616.2	39.64	Reference	0.00000178 (58%)	0.287 (23%)	7.79 (18%)
							Test	0.0135 (68%)	0.691 (21%)	11.2 (11%)					Test	0.0145 (58%)	0.671 (23%)	1.93 (18%)
							Unclassified	0.0000000543 (66%)	0.953 (33%)	37.0 (1.1%)					Unclassified	0.0000000955 (72%)	0.956 (27%)	72.2 (0.72%)
	3	ERF053 (At2G20880)	General Descriptive	-11582.3	23378.2	11.75	All	0.111 (81%)	1.00 (18%)	8.97 (1.0%)	General Descriptive	-11580	23373.5	24.98	All	0.0314 (76%)	0.952 (23%)	33.4 (0.87%)
			Null	-11568.9	23359.4	11.1	Reference	0.0567 (70%)	1.00 (23%)	11.3 (7.4%)	Null	-11590.9	23373.1	22.63	Reference	0.180 (82%)	0.886 (17%)	30.5 (0.70%)
							Test	0.0567 (70%)	1.00 (23%)	11.3 (7.4%)					Test	0.180 (82%)	0.886 (17%)	30.5 (0.70%)
							Unclassified	0.00000210 (64%)	0.891 (33%)	1.16 (3.0%)					Unclassified	0.0181 (75%)	0.995 (24%)	1.76 (1.1%)
			Alternative	-11565.6	23354.9	13.4	Reference	0.0658 (61%)	0.185 (24%)	17.3 (15%)	Alternative	-11588.9	23371	21.57	Reference	0.306 (75%)	0.697 (24%)	8.87 (0.87%)
							Test	0.241 (61%)	0.414 (24%)	4.44 (15%)					Test	0.176 (75%)	0.589 (24%)	24.6 (0.87%)
							Unclassified	0.00000133 (65%)	0.881 (32%)	1.18 (3.0%)					Unclassified	0.0199 (76%)	0.998 (22%)	1.44 (1.4%)
		ERF054 (At4G28140)	General Descriptive	-11579.9	23373.5	25.04	All	0.0232 (76%)	0.951 (23%)	45.3 (0.86%)	General Descriptive	-11582.3	23378.2	11.74	All	0.113 (81%)	1.00 (18%)	8.89 (1.0%)
			Null	-11567.5	23356.8	34.32	Reference	0.0940 (60%)	0.0940 (25%)	40.3 (15%)	Null	-11583.9	23347	10.13	Reference	0.0340 (74%)	1.00 (26%)	28.4 (0.31%)
							Test	0.0940 (60%)	0.0940 (25%)	40.3 (15%)					Test	0.0340 (74%)	1.00 (26%)	28.4 (0.31%)
							Unclassified	0.00000673 (74%)	0.945 (25%)	6.39 (1.1%)					Unclassified	0.00000419 (65%)	0.929 (31%)	1.08 (3.4%)
			Alternative	-11567.5	23358.7	31.6	Reference	0.0941 (25%)	0.0941 (60%)	28.8 (15%)	Alternative	-11584.1	23349.3	10.13	Reference	0.0403 (74%)	1.00 (25%)	26.7 (0.33%)
							Test	0.0747 (25%)	0.0748 (60%)	40.0 (15%)					Test	0.0394 (74%)	1.00 (25%)	27.4 (0.33%)
							Unclassified	0.00000160 (74%)	0.940 (25%)	10.2 (1.1%)					Unclassified	0.00000212 (65%)	0.879 (31%)	1.15 (3.4%)
DREB II	1	ERF017 (At1G19210)	General Descriptive	-12000.2	24351.2	104.07	All	0.0443 (81%)	0.976 (17%)	23.1 (1.9%)	General Descriptive	-11999.2	24349.2	125.46	All	0.0372 (80%)	0.973 (18%)	27.7 (1.8%)
			Null	-11977.1	24313.2	104.83	Reference	0.00 (89%)	1.00 (3.2%)	33.6 (7.8%)	Null	-11994.6	24289.2	166.97	Reference	0.0943 (86%)	0.0949 (9.4%)	7.32 (4.2%)
							Test	0.00 (89%)	1.00 (3.2%)	33.6 (7.8%)					Test	0.0943 (86%)	0.0949 (9.4%)	7.32 (4.2%)
							Unclassified	0.00000263 (78%)	0.979 (19%)	2.04 (3.1%)					Unclassified	0.00000206 (74%)	0.955 (23%)	3.16 (2.9%)
			Alternative	-11975.2	24311.5	184.76	Reference	0.00361 (0.59%)	0.00366 (92%)	10000 (7.2%)	Alternative	-11994.4	24291	166.12	Reference	0.0753 (9.4%)	0.0775 (86%)	8.56 (4.2%)
							Test	0.119 (0.59%)	0.120 (92%)	32.4 (7.2%)					Test	0.0926 (9.4%)	0.0951 (86%)	7.20 (4.2%)
							Unclassified	0.00000116 (78%)	0.979 (19%)	2.08 (3.2%)					Unclassified	0.000000767 (74%)	0.955 (23%)	3.39 (2.9%)
		ERF018 (At1G74930)	General Descriptive	-11999.6	24350	105.51	All	0.0397 (81%)	0.975 (17%)	25.9 (1.8%)	General Descriptive	-11998.8	24348.4	138.95	All	0.0284 (79%)	0.970 (19%)	36.4 (1.7%)
			Null	-11977.5	24314	107.62	Reference	0.00 (93%)	0.0500 (0.0%)	184 (7.1%)	Null	-11990.6	24305.6	137.86	Reference	0.00 (61%)	0.793 (38%)	31.6 (0.31%)
							Test	0.00 (93%)	0.0500 (0.0%)	184 (7.1%)					Test	0.00 (61%)	0.793 (38%)	31.6 (0.31%)
							Unclassified	0.00000237 (77%)	0.979 (20%)	2.33 (2.7%)					Unclassified	0.000000582 (75%)	0.960 (22%)	4.80 (2.2%)
			Alternative	-11977	24315	111.03	Reference	0.00 (93%)	0.0494 (0.0%)	128 (7.0%)	Alternative	-11990.4	24307.3	138.71	Reference	0.00 (61%)	0.797 (39%)	26.3 (0.31%)
							Test	0.00 (93%)	0.0274 (0.0%)	331 (7.0%)					Test	0.00 (61%)	0.786 (39%)	32.4 (0.31%)
							Unclassified	0.000000922 (77%)	0.979 (20%)	2.24 (3.0%)					Unclassified	0.0000000225 (75%)	0.958 (22%)	6.29 (2.2%)
	2	ERF019 (At1G22810)	General Descriptive	-5450.06	11142.3	57	All	0.000498 (76%)	0.946 (24%)	2120 (0.84%)	General Descriptive	-5451.97	11146.1	53.29	All	0.0138 (76%)	0.962 (23%)	75.1 (0.85%)
			Null	-5446.14	11142.9	63.44	Reference	0.00 (64%)	0.620 (30%)	18.1 (6.1%)	Null	-5455.31	11117.1	24.1	Reference	0.00536 (75%)	0.684 (21%)	4.48 (3.4%)
							Test	0.00 (64%)	0.620 (30%)	18.1 (6.1%)					Test	0.00536 (75%)	0.684 (21%)	4.48 (3.4%)
							Unclassified	0.000000818 (74%)	0.954 (25%)	24.5 (1.0%)					Unclassified	0.000000818 (71%)	0.964 (28%)	27.9 (0.72%)
			Alternative	-5445.56	11143.8	97.02	Reference	0.0401 (80%)	0.890 (14%)	244 (6.4%)	Alternative	-5454.88	11118.4	24.17	Reference	0.0760 (84%)	0.870 (10%)	2.38 (5.6%)
							Test	0.156 (80%)	0.935 (14%)	23.9 (6.4%)					Test	0.0289 (84%)	0.825 (10%)	3.30 (5.6%)
							Unclassified	0.0000000750 (74%)	0.951 (25%)	39.8 (1.0%)					Unclassified	0.0000000186 (72%)	0.957 (28%)	66.4 (0.72%)
		ERF020 (At1G71520)	General Descriptive	-5451.59	11145.4	54.85	All	0.0287 (77%)	0.967 (22%)	36.1 (0.90%)	General Descriptive	-5452.12	11146.4	56.36	All	0.0328 (77%)	0.968 (22%)	31.5 (0.97%)
			Null	-5447.6	11145.8	80.73	Reference	0.0490 (78%)	0.336 (7.8%)	34.2 (14%)	Null	-5452.19	11123.4	69.78	Reference	0.00 (57%)	0.605 (42%)	48.4 (0.72%)
							Test	0.0490 (78%)	0.336 (7.8%)	34.2 (14%)					Test	0.00 (57%)	0.605 (42%)	48.4 (0.72%)
							Unclassified	0.00000145 (73%)	0.978 (25%)	4.69 (1.2%)					Unclassified	0.00000303 (75%)	0.985 (24%)	3.49 (1.4%)
			Alternative	-5447.49	11147.7	80.92	Reference	0.0552 (79%)	0.235 (6.8%)	35.4 (14%)	Alternative	-5452.15	11125.5	69.37	Reference	0.00 (57%)	0.751 (42%)	9.15 (0.72%)
							Test	0.529 (79%)	0.728 (6.8%)	2.19 (14%)					Test	0.00 (57%)	0.605 (42%)	48.4 (0.72%)
							Unclassified	0.0000000172 (73%)	0.966 (25%)	14.9 (1.2%)					Unclassified	0.0000000295 (75%)	0.983 (24%)	9.53 (1.4%)
	3	ERF012 (At1G21910)	Model	log L	#. params	AICc	Branch set	ω1	ω2	ω3	Model	log L	#. params	AICc	Branch set	ω1	ω2	ω3
			General descriptive	-11093.4	164	22518.9	Shared	0.00 (80.47%)	1.00 (16.21%)	1.87 (3.33%)	General descriptive	-11091.9	164	22516	Shared	0.00 (80.28%)	1.00 (16.70%)	1.87 (3.01%)
			RELAX alternative	-11148.7	103	22505	Test	0.00 (59.99%)	1.00 (35.57%)	9999.96 (4.44%)	RELAX alternative	-11154.5	103	22516.6	Test	0.05 (78.39%)	1.00 (17.60%)	5.09 (4.01%)
							Reference	0.00 (59.99%)	1.00 (35.57%)	2.67 (4.44%)					Reference	0.30 (78.39%)	1.00 (17.60%)	1.92 (4.01%)
			RELAX null	-11148.2	102	22502.1	Test	0.00 (57.42%)	1.00 (38.09%)	10000.00 (4.49%)	RELAX null	-11153.5	102	22512.6	Test	0.07 (76.22%)	0.39 (15.20%)	3.61 (8.58%)
							Reference	0.00 (57.42%)	1.00 (38.09%)	10000.00 (4.49%)					Reference	0.07 (76.22%)	0.39 (15.20%)	3.61 (8.58%)
			RELAX partitioned descriptive	-11147.7	106	22509.2	Test	1.00 (32.86%)	1.00 (63.43%)	10000.00 (3.71%)	RELAX partitioned descriptive	-11149.7	106	22513.2	Test	0.00 (69.05%)	1.00 (30.27%)	33.51 (0.69%)
							Reference	0.00 (56.87%)	1.00 (35.53%)	10000.00 (7.61%)					Reference	0.00 (2.98%)	0.00 (88.89%)	33.51 (8.13%)
		ERF013 (At1G77640)	Model	log L	#. params	AICc	Branch set	ω1	ω2	ω3	Model	log L	#. params	AICc	Branch set	ω1	ω2	ω3
			General descriptive	-11093.3	164	22518.8	Shared	0.00 (80.42%)	1.00 (16.25%)	1.85 (3.33%)	General descriptive	-11093.1	164	22518.4	Shared	0.00 (80.47%)	1.00 (16.23%)	1.88 (3.30%)
			RELAX alternative	-11147.9	103	22503.4	Test	1.00 (32.08%)	1.00 (0.00%)	1.00 (67.92%)	RELAX alternative	-11148.6	103	22504.8	Test	0.08 (72.07%)	1.00 (27.51%)	157.94 (0.42%)
							Reference	0.00 (67.92%)	0.91 (0.00%)	3.71 (32.08%)					Reference	0.54 (72.07%)	1.00 (27.51%)	3.39 (0.42%)
			RELAX null	-11147.9	102	22501.5	Test	0.00 (67.36%)	0.91 (0.00%)	4.21 (32.64%)	RELAX null	-11149.1	102	22503.8	Test	0.08 (71.29%)	1.00 (28.29%)	169.01 (0.43%)
							Reference	0.00 (67.36%)	0.91 (0.00%)	4.21 (32.64%)					Reference	0.08 (71.29%)	1.00 (28.29%)	169.01 (0.43%)
			RELAX partitioned descriptive	-11147.7	106	22509.1	Test	0.97 (0.00%)	1.00 (0.00%)	4.10 (100.00%)	RELAX partitioned descriptive	-11145.3	106	22504.4	Test	0.07 (71.10%)	0.98 (28.50%)	272.35 (0.40%)
							Reference	0.00 (0.69%)	0.00 (67.38%)	4.10 (31.93%)					Reference	1.00 (74.47%)	1.00 (22.99%)	272.35 (2.54%)
			Model	log L	#. params	AICc	Branch set	ω1	ω2	ω3	Model	log L	#. params	AICc	Branch set	ω1	ω2	ω3
		ERF014 (At1G44830)	General descriptive	-11093.4	164	22519	Shared	0.00 (80.49%)	1.00 (16.19%)	1.84 (3.33%)	General descriptive	-11093.5	164	22519.2	Shared	0.00 (80.22%)	1.00 (16.70%)	1.94 (3.08%)
			RELAX alternative	-11147.3	103	22502.2	Test	0.00 (83.66%)	0.03 (0.00%)	8240.31 (16.34%)	RELAX alternative	-11154.1	103	22515.9	Test	0.04 (84.12%)	1.00 (15.00%)	16.57 (0.88%)
							Reference	0.00 (83.66%)	0.53 (0.00%)	5.29 (16.34%)					Reference	0.00 (84.12%)	1.00 (15.00%)	10000.00 (0.88%)
			RELAX null	-11148.3	102	22502.3	Test	0.00 (83.88%)	0.53 (0.00%)	9.17 (16.12%)	RELAX null	-11141	102	22487.6	Test	0.00 (78.93%)	1.00 (20.32%)	23.92 (0.75%)
							Reference	0.00 (83.88%)	0.53 (0.00%)	9.17 (16.12%)					Reference	0.00 (78.93%)	1.00 (20.32%)	23.92 (0.75%)
			RELAX partitioned descriptive	-11148	106	22509.7	Test	0.00 (81.95%)	0.53 (0.00%)	8.90 (18.05%)	RELAX partitioned descriptive	-11133.3	106	22480.4	Test	0.01 (78.75%)	0.89 (20.62%)	36.56 (0.62%)
							Reference	0.00 (84.29%)	0.07 (1.90%)	8.90 (13.81%)					Reference	0.00 (5.92%)	0.00 (77.09%)	36.56 (16.99%)
	4	DEAR2 (At5G67190)	General Descriptive	-8641.08	17609.8	52.04	All	0.000108 (78%)	0.931 (21%)	9970 (0.28%)	General Descriptive	-8641.08	17609.8	52.11	All	0.000107 (78%)	0.932 (21%)	10000 (0.28%)
			Null	-8636.58	17609	77.94	Reference	0.00 (68%)	1.00 (28%)	1090 (4.0%)	Null	-8648.97	17599	46.35	Reference	0.00910 (88%)	0.871 (0.0%)	1.72 (12%)
							Test	0.00 (68%)	1.00 (28%)	1090 (4.0%)					Test	0.00910 (88%)	0.871 (0.0%)	1.72 (12%)
							Unclassified	0.000000818 (78%)	0.921 (22%)	99.7 (0.34%)					Unclassified	0.000000969 (75%)	0.907 (25%)	50.8 (0.41%)
			Alternative	-8636.36	17610.6	80.91	Reference	0.00 (63%)	0.939 (33%)	1090 (4.2%)	Alternative	-8648.63	17600.4	46.57	Reference	0.0000253 (87%)	0.000100 (0.85%)	3.46 (12%)
							Test	0.00 (63%)	0.438 (33%)	8.490000000000001e+39 (4.2%)					Test	0.0102 (87%)	0.0185 (0.85%)	1.71 (12%)
							Unclassified	0.000000443 (78%)	0.920 (22%)	134 (0.34%)					Unclassified	0.000000369 (75%)	0.906 (25%)	63.5 (0.41%)
		DEAR1 (At3G50260)	General descriptive	-8642.1	160	17607.7	Shared	0.00 (88.29%)	1.00 (8.39%)	1.12 (3.32%)	General descriptive	-8638.6	160	17600.8	Shared	0.00 (87.82%)	1.00 (8.71%)	1.17 (3.46%)
			RELAX alternative	-8682.1	101	17567.5	Test	0.00 (82.60%)	1.00 (4.06%)	1.00 (13.34%)	RELAX alternative	-8682.1	101	17567.6	Test	0.04 (70.77%)	0.67 (27.19%)	3.04 (2.04%)
							Reference	0.00 (82.60%)	1.00 (4.06%)	3333.11 (13.34%)					Reference	0.00 (70.77%)	0.25 (27.19%)	45.57 (2.04%)
			RELAX null	-8683	100	17567.3	Test	0.11 (4.94%)	0.11 (89.42%)	10000.00 (5.64%)	RELAX null	-8684	100	17569.3	Test	0.14 (64.23%)	0.31 (35.08%)	29.65 (0.69%)
							Reference	0.11 (4.94%)	0.11 (89.42%)	10000.00 (5.64%)					Reference	0.14 (64.23%)	0.31 (35.08%)	29.65 (0.69%)
			RELAX partitioned descriptive	-8678.9	104	17567.3	Test	0.07 (2.71%)	0.07 (94.70%)	10000.00 (2.59%)	RELAX partitioned descriptive	-8681.5	104	17572.5	Test	0.09 (72.04%)	0.63 (27.62%)	43.00 (0.34%)
							Reference	1.00 (19.18%)	1.00 (68.31%)	10000.00 (12.52%)					Reference	0.07 (43.65%)	0.07 (54.06%)	43.00 (2.30%)
	5	DEAR3 (At2G23340)	General Descriptive	-8640.9	17609.5	52.33	All	0.000107 (77%)	0.931 (23%)	10000 (0.25%)	General Descriptive	-8641.17	17610	52.99	All	0.000108 (79%)	0.931 (21%)	9970 (0.29%)
			Null	-8638.44	17612.7	49.44	Reference	0.00 (76%)	0.000100 (18%)	11.0 (5.7%)	Null	-8656.34	17613.8	43.34	Reference	0.0274 (80%)	0.850 (20%)	591 (0.27%)
							Test	0.00 (76%)	0.000100 (18%)	11.0 (5.7%)					Test	0.0274 (80%)	0.850 (20%)	591 (0.27%)
							Unclassified	0.000000818 (75%)	0.923 (25%)	298 (0.25%)					Unclassified	0.00000203 (80%)	0.971 (20%)	25.6 (0.26%)
			Alternative	-8638.52	17614.9	48.71	Reference	0.0582 (81%)	0.0582 (15%)	9.19 (4.3%)	Alternative	-8656.33	17615.8	49.75	Reference	0.0688 (79%)	0.880 (20%)	1470 (0.27%)
							Test	0.0180 (81%)	0.0180 (15%)	23.0 (4.3%)					Test	0.0241 (79%)	0.838 (20%)	25600 (0.27%)
							Unclassified	0.000000403 (75%)	0.922 (25%)	423 (0.25%)					Unclassified	0.000000927 (80%)	0.971 (20%)	32.0 (0.25%)
		DEAR4 (At4G36900)	General Descriptive	-8641.38	17610.4	52.84	All	0.000108 (79%)	0.931 (21%)	9970 (0.29%)	General Descriptive	-8641.09	17609.8	50.38	All	0.000107 (78%)	0.932 (22%)	9990 (0.26%)
			Null	-8638.24	17612.3	51.6	Reference	0.00 (76%)	1.00 (21%)	41.8 (2.9%)	Null	-8641.49	17592.2	61.19	Reference	0.0265 (76%)	0.702 (24%)	1.00 (0.0%)
							Test	0.00 (76%)	1.00 (21%)	41.8 (2.9%)					Test	0.0265 (76%)	0.702 (24%)	1.00 (0.0%)
							Unclassified	0.000000818 (78%)	0.921 (22%)	83.4 (0.36%)					Unclassified	0.000000818 (76%)	0.915 (23%)	225 (0.49%)
			Alternative	-8638.2	17614.3	64.32	Reference	0.0176 (76%)	1.00 (21%)	37.7 (2.9%)	Alternative	-8641.08	17593.5	61.27	Reference	0.00 (69%)	0.806 (31%)	1.00 (0.0%)
							Test	0.0000000000000307 (76%)	1.00 (21%)	1390000000000 (2.9%)					Test	0.00 (69%)	0.575 (31%)	1.00 (0.0%)
							Unclassified	0.000000450 (78%)	0.920 (22%)	113 (0.36%)					Unclassified	0.000000112 (76%)	0.912 (23%)	426 (0.48%)
	6	DEAR5 (At4G06746)	General Descriptive	-4978.46	10174.3	64.01	All	0.000110 (73%)	0.910 (26%)	9990 (0.97%)	General Descriptive	-4978.46	10174.3	63.84	All	0.000110 (73%)	0.910 (26%)	9980 (0.97%)
			Null	-4973.42	10172.6	68.58	Reference	0.203 (81%)	0.205 (6.5%)	65.1 (13%)	Null	-4983.82	10174.5	45.23	Reference	0.0680 (78%)	1.00 (21%)	21.3 (0.89%)
							Test	0.203 (81%)	0.205 (6.5%)	65.1 (13%)					Test	0.0680 (78%)	1.00 (21%)	21.3 (0.89%)
							Unclassified	0.000000582 (72%)	0.918 (27%)	25.6 (1.2%)					Unclassified	0.000000582 (72%)	0.910 (27%)	22.2 (0.95%)
			Alternative	-4973.36	10174.6	69.01	Reference	0.585 (87%)	0.589 (0.085%)	4.20 (13%)	Alternative	-4983.8	10176.5	45.26	Reference	0.0628 (75%)	0.969 (25%)	14.4 (0.86%)
							Test	0.203 (87%)	0.207 (0.085%)	70.9 (13%)					Test	0.0416 (75%)	0.964 (25%)	21.5 (0.86%)
							Unclassified	0.000000582 (72%)	0.919 (27%)	26.1 (1.2%)					Unclassified	0.000000582 (72%)	0.911 (27%)	22.6 (0.95%)
		DEAR6 (At1G46768)	General Descriptive	-4978.88	10175.1	61.85	All	0.000110 (74%)	0.911 (25%)	9980 (0.97%)	General Descriptive	-4978.88	10175.1	61.96	All	0.000110 (74%)	0.911 (25%)	9990 (0.97%)
			Null	-4973.03	10171.8	63.39	Reference	0.0560 (76%)	0.804 (3.5%)	9.10 (21%)	Null	-4982.79	10168.2	29.21	Reference	0.0336 (86%)	0.987 (0.0%)	1.55 (14%)
							Test	0.0560 (76%)	0.804 (3.5%)	9.10 (21%)					Test	0.0336 (86%)	0.987 (0.0%)	1.55 (14%)
							Unclassified	0.000000818 (73%)	0.920 (26%)	25.4 (1.2%)					Unclassified	0.00000111 (73%)	0.919 (26%)	20.4 (1.5%)
			Alternative	-4973.02	10173.9	63.12	Reference	0.221 (75%)	0.872 (4.2%)	3.15 (21%)	Alternative	-4982.32	10169.4	29.23	Reference	0.0428 (83%)	1.00 (1.9%)	1.27 (15%)
							Test	0.0537 (75%)	0.767 (4.2%)	9.21 (21%)					Test	0.00754 (83%)	1.00 (1.9%)	1.45 (15%)
							Unclassified	0.000000818 (73%)	0.919 (26%)	27.7 (1.2%)					Unclassified	0.000000582 (73%)	0.918 (26%)	24.8 (1.5%)
DREB III	1	TINY (At5G25810)	General Descriptive	-9333.5	18930.1	39.72	All	0.0673 (86%)	0.958 (13%)	15.5 (0.80%)	General Descriptive	-9333.49	18930.1	39.73	All	0.0609 (86%)	0.957 (13%)	17.2 (0.80%)
			Null	-9326.76	18924.8	129.38	Reference	0.143 (6.9%)	0.144 (83%)	15.2 (10%)	Null	-9339.06	18914.6	38.43	Reference	0.0391 (82%)	1.00 (17%)	14.2 (0.67%)
							Test	0.143 (6.9%)	0.144 (83%)	15.2 (10%)					Test	0.0391 (82%)	1.00 (17%)	14.2 (0.67%)
							Unclassified	0.146 (91%)	0.974 (8.5%)	213 (0.57%)					Unclassified	0.00914 (85%)	0.981 (14%)	3.51 (0.89%)
			Alternative	-9326.76	18926.8	129.22	Reference	0.143 (83%)	0.143 (7.0%)	16.2 (10%)	Alternative	-9338.94	18916.4	38.68	Reference	0.0222 (82%)	1.00 (17%)	21.1 (0.69%)
							Test	0.167 (83%)	0.167 (7.0%)	12.9 (10%)					Test	0.0393 (82%)	1.00 (17%)	13.3 (0.69%)
							Unclassified	0.160 (91%)	0.975 (8.6%)	161 (0.57%)					Unclassified	0.00273 (85%)	0.981 (14%)	4.46 (0.89%)
		TINY2 (At5G11590)	General Descriptive	-9333.5	18930.1	39.72	All	0.0672 (86%)	0.958 (13%)	15.5 (0.80%)	General Descriptive	-9333.5	18930.1	39.72	All	0.0669 (86%)	0.958 (13%)	15.6 (0.80%)
			Null	-9325.62	18922.5	131.15	Reference	0.0143 (68%)	1.00 (27%)	222 (4.4%)	Null	-9344.08	18916.5	71.32	Reference	0.0149 (80%)	0.923 (20%)	7.69 (0.0%)
							Test	0.0143 (68%)	1.00 (27%)	222 (4.4%)					Test	0.0149 (80%)	0.923 (20%)	7.69 (0.0%)
							Unclassified	0.151 (91%)	0.971 (8.6%)	183 (0.57%)					Unclassified	0.00000303 (78%)	0.963 (20%)	4.84 (1.2%)
			Alternative	-9325.6	18924.5	124.06	Reference	0.00 (66%)	1.00 (30%)	19.6 (4.4%)	Alternative	-9343.79	18918	71.21	Reference	0.142 (80%)	0.945 (20%)	1.00 (0.0%)
							Test	0.00 (66%)	1.00 (30%)	230 (4.4%)					Test	0.0133 (80%)	0.883 (20%)	1.00 (0.0%)
							Unclassified	0.161 (91%)	0.971 (8.6%)	152 (0.57%)					Unclassified	0.0000000258 (79%)	0.950 (20%)	10.9 (1.2%)
	2	ESE2 (At2G25820)	General Descriptive	-10642.2	21555.1	95.72	All	0.0148 (76%)	0.970 (23%)	69.6 (0.84%)	General Descriptive	-10642.6	21556	92.68	All	0.00781 (76%)	0.970 (23%)	132 (0.79%)
			Null	-10635.5	21549.8	108.87	Reference	0.00 (79%)	0.424 (7.1%)	67.7 (14%)	Null	-10641.8	21544.1	67.36	Reference	0.00 (70%)	1.00 (29%)	50.5 (0.89%)
							Test	0.00 (79%)	0.424 (7.1%)	67.7 (14%)					Test	0.00 (70%)	1.00 (29%)	50.5 (0.89%)
							Unclassified	0.00000339 (72%)	0.967 (27%)	13.6 (0.95%)					Unclassified	0.00000475 (74%)	0.969 (25%)	25.1 (0.76%)
			Alternative	-10635.4	21551.8	88.96	Reference	0.000100 (0.94%)	0.0138 (83%)	6.69 (16%)	Alternative	-10641.8	21546.2	67.5	Reference	0.000600 (70%)	1.00 (29%)	10.2 (0.88%)
							Test	0.0000000150 (0.94%)	0.000230 (83%)	41.2 (16%)					Test	0.00000378 (70%)	1.00 (29%)	49.7 (0.88%)
							Unclassified	0.000000446 (72%)	0.963 (27%)	30.0 (0.95%)					Unclassified	0.000000947 (74%)	0.965 (25%)	67.5 (0.76%)
		ERF043 (At4G32800)	General Descriptive	-10640.7	21552.1	109.36	All	0.000212 (75%)	0.966 (24%)	4890 (0.79%)	General Descriptive	-10642.1	21554.9	95.91	All	0.0143 (76%)	0.970 (23%)	72.4 (0.84%)
			Null	-10632.9	21544.7	100.63	Reference	0.0154 (0.90%)	0.0169 (82%)	41.3 (17%)	Null	-10652.8	21529.4	132.93	Reference	0.0337 (80%)	1.00 (20%)	1090 (0.37%)
							Test	0.0154 (0.90%)	0.0169 (82%)	41.3 (17%)					Test	0.0337 (80%)	1.00 (20%)	1090 (0.37%)
							Unclassified	0.000000818 (72%)	0.959 (27%)	57.1 (0.84%)					Unclassified	0.0186 (76%)	0.974 (23%)	44.7 (1.4%)
			Alternative	-10632.9	21546.7	101.7	Reference	0.0169 (82%)	0.0188 (0.95%)	44.9 (17%)	Alternative	-10652.1	21530.1	134.35	Reference	0.00 (70%)	0.964 (30%)	14.9 (0.41%)
							Test	0.0163 (82%)	0.0182 (0.95%)	46.3 (17%)					Test	0.00 (70%)	0.712 (30%)	104000000000 (0.41%)
							Unclassified	0.000000200 (73%)	0.957 (27%)	73.3 (0.84%)					Unclassified	0.0168 (76%)	0.975 (23%)	50.4 (1.3%)
	3	ERF039 (At4G16750)	General Descriptive	-7379.21	15013.2	37.65	All	0.0314 (85%)	0.933 (14%)	34.1 (0.48%)	General Descriptive	-7379.2	15013.2	37.64	All	0.0304 (85%)	0.932 (14%)	35.3 (0.48%)
			Null	-7373.26	15009.5	49.74	Reference	0.00 (73%)	0.458 (22%)	69.5 (5.0%)	Null	-7392.76	15009.7	28.71	Reference	0.0252 (89%)	0.846 (0.0%)	1.51 (11%)
							Test	0.00 (73%)	0.458 (22%)	69.5 (5.0%)					Test	0.0252 (89%)	0.846 (0.0%)	1.51 (11%)
							Unclassified	0.0000305 (83%)	0.925 (16%)	11.5 (0.51%)					Unclassified	0.00000846 (81%)	0.919 (18%)	9.43 (0.90%)
			Alternative	-7373.17	15011.4	41.18	Reference	0.00 (73%)	0.494 (22%)	16.0 (5.0%)	Alternative	-7389.26	15004.7	28.77	Reference	0.000000582 (88%)	1.00 (8.1%)	25.4 (3.9%)
							Test	0.00 (73%)	0.353 (22%)	60.2 (5.0%)					Test	0.0299 (88%)	1.00 (8.1%)	2.20 (3.9%)
							Unclassified	0.00000954 (84%)	0.919 (16%)	18.5 (0.51%)					Unclassified	0.00000424 (81%)	0.912 (18%)	13.6 (0.88%)
		ERF038 (At2G35700)	General Descriptive	-7379.21	15013.2	37.63	All	0.0324 (85%)	0.933 (15%)	33.1 (0.48%)	General Descriptive	-7379.21	15013.2	37.66	All	0.0336 (85%)	0.933 (14%)	31.9 (0.48%)
			Null	-7374.46	15011.9	153.98	Reference	0.00 (75%)	0.561 (21%)	1090 (3.6%)	Null	-7392.79	15013.9	52.23	Reference	0.00 (63%)	0.403 (36%)	1460 (0.54%)
							Test	0.00 (75%)	0.561 (21%)	1090 (3.6%)					Test	0.00 (63%)	0.403 (36%)	1460 (0.54%)
							Unclassified	0.0000386 (85%)	0.918 (15%)	12.8 (0.52%)					Unclassified	0.000407 (83%)	0.944 (17%)	13.4 (0.27%)
			Alternative	-7374.11	15013.3	78.88	Reference	0.00 (75%)	0.591 (21%)	342 (3.7%)	Alternative	-7392.76	15015.8	52.31	Reference	0.00 (63%)	0.312 (37%)	10000 (0.55%)
							Test	0.00 (75%)	0.00000000000381 (21%)	4.2700000000000005e+126 (3.7%)					Test	0.00 (63%)	0.401 (37%)	1370 (0.55%)
							Unclassified	0.0000209 (85%)	0.913 (15%)	12.8 (0.52%)					Unclassified	0.000260 (83%)	0.944 (17%)	15.2 (0.27%)
	4	ERF034 (At2G44940)	General Descriptive	-11688.4	23630.7	85.28	All	0.0214 (72%)	0.981 (27%)	47.7 (1.6%)	General Descriptive	-11688.4	23630.8	81.47	All	0.0299 (72%)	0.981 (26%)	34.1 (1.6%)
			Null	-11673.1	23608.2	55.58	Reference	1.00 (29%)	1.00 (66%)	948 (5.5%)	Null	-11697.7	23606.8	67.35	Reference	0.00 (68%)	1.00 (31%)	1470 (0.56%)
							Test	1.00 (29%)	1.00 (66%)	948 (5.5%)					Test	0.00 (68%)	1.00 (31%)	1470 (0.56%)
							Unclassified	0.000000582 (69%)	0.977 (29%)	16.0 (1.9%)					Unclassified	0.00000498 (68%)	0.988 (28%)	1.83 (3.5%)
			Alternative	-11672.7	23609.4	55.89	Reference	1.00 (29%)	1.00 (66%)	36.5 (5.5%)	Alternative	-11697.1	23607.6	68.29	Reference	0.847 (69%)	1.00 (31%)	1470 (0.56%)
							Test	1.00 (29%)	1.00 (66%)	948 (5.5%)					Test	0.000245 (69%)	1.00 (31%)	2.0400000000000005e+158 (0.56%)
							Unclassified	0.0000000316 (69%)	0.976 (29%)	15.9 (1.9%)					Unclassified	0.000000119 (69%)	0.987 (28%)	2.73 (3.5%)
		ERF035 (At3G60490)	General Descriptive	-11688.5	23630.8	85.01	All	0.0302 (72%)	0.981 (27%)	33.8 (1.6%)	General Descriptive	-11688.4	23630.8	85.07	All	0.0282 (72%)	0.981 (27%)	36.1 (1.6%)
			Null	-11672.7	23607.4	55.43	Reference	0.396 (31%)	0.427 (64%)	1470 (5.7%)	Null	-11693.4	23610.3	39.43	Reference	0.00 (66%)	0.979 (33%)	13.1 (0.97%)
							Test	0.396 (31%)	0.427 (64%)	1470 (5.7%)					Test	0.00 (66%)	0.979 (33%)	13.1 (0.97%)
							Unclassified	0.000000582 (69%)	0.977 (29%)	10.8 (1.9%)					Unclassified	0.000000582 (69%)	0.977 (29%)	14.7 (1.8%)
			Alternative	-11672.4	23608.8	55.78	Reference	0.597 (30%)	0.716 (64%)	20.6 (5.6%)	Alternative	-11690	23605.5	40.36	Reference	0.0000000351 (73%)	0.812 (23%)	810 (4.8%)
							Test	0.308 (30%)	0.467 (64%)	1010 (5.6%)					Test	0.0398 (73%)	0.962 (23%)	3.52 (4.8%)
							Unclassified	0.0000000316 (69%)	0.978 (29%)	10.7 (1.9%)					Unclassified	0.00000000422 (69%)	0.976 (29%)	14.7 (1.8%)
	5	CBF4 (At5G51990)	General Descriptive	-10313.3	20980.5	84.75	All	0.0576 (84%)	0.695 (15%)	25.0 (0.72%)	General Descriptive	-10313.3	20980.5	84.21	All	0.0625 (84%)	0.704 (15%)	22.7 (0.71%)
			Null	-10306.2	20974.7	96.36	Reference	0.0201 (94%)	0.0211 (5.4%)	4.62 (1.0%)	Null	-10329.1	20968.7	53.19	Reference	0.0664 (87%)	0.0859 (7.3%)	3.18 (5.3%)
							Test	0.0201 (94%)	0.0211 (5.4%)	4.62 (1.0%)					Test	0.0664 (87%)	0.0859 (7.3%)	3.18 (5.3%)
							Unclassified	0.00258 (79%)	0.928 (21%)	2.66 (0.91%)					Unclassified	0.0615 (76%)	0.505 (23%)	15.8 (0.66%)
			Alternative	-10306.2	20976.7	99.47	Reference	0.0318 (7.7%)	0.0661 (91%)	2.94 (1.0%)	Alternative	-10329.1	20970.8	54.61	Reference	0.0649 (87%)	0.0711 (7.3%)	3.26 (5.3%)
							Test	0.00747 (7.7%)	0.0211 (91%)	4.64 (1.0%)					Test	0.0679 (87%)	0.0743 (7.3%)	3.19 (5.3%)
							Unclassified	0.00145 (79%)	0.927 (20%)	2.86 (0.91%)					Unclassified	0.0610 (76%)	0.500 (23%)	16.2 (0.66%)
		CBF2 (At4G25470)	General Descriptive	-10313.5	20981	80.07	All	0.0606 (85%)	0.746 (14%)	22.1 (0.70%)	General Descriptive	-10313.5	20981	80.51	All	0.0776 (84%)	0.752 (15%)	17.1 (0.70%)
			Null	-10305.9	20974.1	107.41	Reference	0.00 (89%)	0.000100 (3.9%)	40.5 (6.8%)	Null	-10322.4	20961.6	82.3	Reference	0.0420 (78%)	1.00 (22%)	176 (0.33%)
							Test	0.00 (89%)	0.000100 (3.9%)	40.5 (6.8%)					Test	0.0420 (78%)	1.00 (22%)	176 (0.33%)
							Unclassified	0.00338 (78%)	0.921 (22%)	2.84 (0.83%)					Unclassified	0.00844 (78%)	0.920 (21%)	2.34 (0.82%)
			Alternative	-10305.8	20975.9	111.95	Reference	0.00 (90%)	0.000100 (3.7%)	36.9 (6.8%)	Alternative	-10322.4	20963.5	80.67	Reference	0.0891 (78%)	1.00 (22%)	52.7 (0.34%)
							Test	0.00 (90%)	0.0000362 (3.7%)	54.9 (6.8%)					Test	0.0424 (78%)	1.00 (22%)	178 (0.34%)
							Unclassified	0.00226 (78%)	0.924 (22%)	2.92 (0.83%)					Unclassified	0.00959 (78%)	0.918 (21%)	2.35 (0.82%)
	6	DDF1 (At1G12610)	General Descriptive	-7457.23	15169.9	60.68	All	0.000109 (76%)	0.919 (24%)	10000 (0.35%)	General Descriptive	-7457.01	15169.4	60.88	All	0.000109 (76%)	0.919 (24%)	9970 (0.35%)
			Null	-7452.1	15167.8	524.33	Reference	0.00579 (72%)	0.248 (21%)	769 (6.8%)	Null	-7482.77	15177.9	47.49	Reference	0.00 (79%)	0.849 (21%)	1470 (0.10%)
							Test	0.00579 (72%)	0.248 (21%)	769 (6.8%)					Test	0.00 (79%)	0.849 (21%)	1470 (0.10%)
							Unclassified	0.0000000173 (73%)	0.895 (27%)	1000 (0.35%)					Unclassified	0.00000796 (78%)	0.907 (22%)	1110 (0.49%)
			Alternative	-7451.91	15169.5	561.1	Reference	0.0172 (81%)	0.968 (12%)	959 (6.7%)	Alternative	-7482.62	15179.7	47.54	Reference	0.00 (78%)	0.945 (22%)	726 (0.10%)
							Test	0.00000000000000000000 (81%)	0.308 (12%)	3.190000000000001e+108 (6.7%)					Test	0.00 (78%)	0.816 (22%)	15800000000 (0.10%)
							Unclassified	0.0000000112 (73%)	0.893 (27%)	1140 (0.35%)					Unclassified	0.00000299 (78%)	0.905 (22%)	2290 (0.49%)
		DDF2 (At1G63030)	General Descriptive	-7456.94	15169.3	63.39	All	0.000109 (75%)	0.916 (25%)	10000 (0.36%)	General Descriptive	-7456.95	15169.3	63.59	All	0.000110 (75%)	0.910 (25%)	9990 (0.36%)
			Null	-7454.98	15173.6	224.13	Reference	0.0191 (80%)	1.00 (17%)	769 (3.0%)	Null	-7466.81	15166.5	45.97	Reference	0.103 (5.3%)	0.104 (94%)	221 (0.25%)
							Test	0.0191 (80%)	1.00 (17%)	769 (3.0%)					Test	0.103 (5.3%)	0.104 (94%)	221 (0.25%)
							Unclassified	0.0000000185 (74%)	0.896 (26%)	1950 (0.36%)					Unclassified	0.000000818 (76%)	0.923 (24%)	391 (0.53%)
			Alternative	-7454.67	15175	287.88	Reference	0.0186 (81%)	1.00 (16%)	10000 (3.2%)	Alternative	-7465.86	15166.6	45.41	Reference	0.201 (95%)	0.205 (5.2%)	48.0 (0.25%)
							Test	0.114 (81%)	1.00 (16%)	151 (3.2%)					Test	0.0994 (95%)	0.102 (5.2%)	262 (0.25%)
							Unclassified	0.00000000694 (73%)	0.898 (26%)	2580 (0.36%)					Unclassified	0.000000266 (76%)	0.923 (23%)	448 (0.52%)
	7	ERF027 (At1G12630)	General Descriptive	-6888.09	13975	38.63	All	0.0795 (83%)	0.975 (16%)	12.9 (1.5%)	General Descriptive	-6888.1	13975.1	38.77	All	0.0879 (83%)	0.976 (16%)	11.7 (1.5%)
			Null	-6886.37	13979.9	32.03	Reference	0.0227 (85%)	0.0228 (2.4%)	18.8 (13%)	Null	-6902.34	13976.8	77.82	Reference	0.0305 (52%)	0.478 (46%)	16.4 (1.2%)
							Test	0.0227 (85%)	0.0228 (2.4%)	18.8 (13%)					Test	0.0305 (52%)	0.478 (46%)	16.4 (1.2%)
							Unclassified	0.0336 (80%)	0.968 (18%)	5.21 (1.6%)					Unclassified	0.0260 (81%)	0.974 (17%)	9.85 (2.0%)
			Alternative	-6885.6	13980.4	128.67	Reference	0.0241 (88%)	0.0242 (0.64%)	415 (11%)	Alternative	-6901.9	13978	80.17	Reference	0.00 (42%)	0.586 (56%)	5.26 (1.4%)
							Test	0.400 (88%)	0.400 (0.64%)	4.40 (11%)					Test	0.00 (42%)	0.411 (56%)	15.8 (1.4%)
							Unclassified	0.00426 (79%)	0.969 (19%)	3.29 (1.8%)					Unclassified	0.0298 (81%)	0.971 (17%)	9.02 (2.0%)
			General Descriptive	-6887.95	13974.8	48.27	All	0.0780 (82%)	0.975 (17%)	13.1 (1.4%)	General Descriptive	-6887.95	13974.8	48.23	All	0.0785 (82%)	0.975 (17%)	13.1 (1.4%)
			Null	-6887.19	13981.5	73.87	Reference	0.00947 (86%)	1.00 (12%)	1460 (2.0%)	Null	-6894.14	13964.5	23.76	Reference	0.106 (84%)	0.800 (14%)	9.58 (2.3%)
							Test	0.00947 (86%)	1.00 (12%)	1460 (2.0%)					Test	0.106 (84%)	0.800 (14%)	9.58 (2.3%)
							Unclassified	0.0192 (79%)	0.987 (19%)	2.45 (1.5%)					Unclassified	0.0320 (81%)	1.00 (17%)	1.42 (1.4%)
			Alternative	-6886.64	13982.5	55.43	Reference	0.00755 (84%)	0.976 (14%)	336 (2.2%)	Alternative	-6893.07	13964.5	26.02	Reference	0.00559 (84%)	0.293 (14%)	182 (2.7%)
							Test	0.00000000000000000000 (84%)	0.307 (14%)	3.540000000000001e+125 (2.2%)					Test	0.124 (84%)	0.610 (14%)	8.15 (2.7%)
							Unclassified	0.0246 (79%)	0.987 (19%)	2.67 (1.5%)					Unclassified	0.0411 (81%)	1.00 (17%)	1.57 (1.4%)
DREB IV	1	DREB2A (At5G05410)	General Descriptive	-16937.7	34234.3	76.77	All	0.130 (80%)	0.988 (19%)	7.80 (1.2%)	General Descriptive	-16937.3	34233.5	64.7	All	0.159 (84%)	1.00 (14%)	6.28 (1.8%)
			Null	-16927.1	34221.3	92.88	Reference	0.00 (85%)	1.00 (7.4%)	94.5 (7.4%)	Null	-16939.9	34188.1	190.15	Reference	0.0846 (75%)	0.954 (24%)	532 (0.24%)
							Test	0.00 (85%)	1.00 (7.4%)	94.5 (7.4%)					Test	0.0846 (75%)	0.954 (24%)	532 (0.24%)
							Unclassified	0.000220 (75%)	0.985 (24%)	2.61 (1.4%)					Unclassified	0.195 (80%)	0.990 (19%)	48.5 (1.3%)
			Alternative	-16925.1	34219.4	102.82	Reference	0.00 (87%)	0.872 (0.0%)	597 (13%)	Alternative	-16939.5	34189.3	180.75	Reference	0.0186 (78%)	1.00 (22%)	2390 (0.25%)
							Test	0.00 (87%)	0.963 (0.0%)	5.68 (13%)					Test	0.0980 (78%)	1.00 (22%)	92.9 (0.25%)
							Unclassified	0.0000141 (75%)	0.981 (24%)	3.95 (1.4%)					Unclassified	0.198 (81%)	0.991 (18%)	50.7 (1.2%)
		DREB2B (At3G11020)	General Descriptive	-14821.3	29937.3	25.67	All	0.166 (84%)	1.00 (14%)	6.03 (1.5%)	General Descriptive	-14821.3	29937.3	25.64	All	0.159 (84%)	1.00 (14%)	6.31 (1.5%)
			Null	-14805.9	29914.6	170.16	Reference	0.854 (10%)	0.857 (74%)	1470 (15%)	Null	-14819.6	29899.2	57.71	Reference	0.00 (57%)	0.977 (42%)	341 (0.38%)
							Test	0.854 (10%)	0.857 (74%)	1470 (15%)					Test	0.00 (57%)	0.977 (42%)	341 (0.38%)
							Unclassified	0.0115 (77%)	0.980 (21%)	1.56 (2.3%)					Unclassified	0.0345 (81%)	1.00 (15%)	1.16 (3.7%)
			Alternative	-14805.7	29916.4	170.88	Reference	0.942 (77%)	0.946 (9.1%)	1260 (14%)	Alternative	-14817	29896.2	32.52	Reference	0.00 (57%)	0.974 (43%)	240 (0.40%)
							Test	0.968 (77%)	0.971 (9.1%)	46.1 (14%)					Test	0.00 (57%)	0.972 (43%)	368 (0.40%)
							Unclassified	0.00910 (77%)	0.980 (20%)	1.60 (2.3%)					Unclassified	0.0458 (87%)	0.321 (0.85%)	1.19 (12%)
ERF V	1	SHN3 (At5G25390)	General Descriptive	-5533.12	11306.7	18.45	All	0.000378 (82%)	0.933 (18%)	2830 (0.097%)	General Descriptive	-5533.1	11306.7	18.56	All	0.000165 (82%)	0.932 (18%)	6510 (0.097%)
			Null	-5534.33	11317.4	142.94	Reference	0.00801 (88%)	1.00 (9.1%)	1470 (3.2%)	Null	-5543.84	11288.8	20.11	Reference	0.00 (71%)	0.867 (29%)	1.00 (0.0%)
							Test	0.00801 (88%)	1.00 (9.1%)	1470 (3.2%)					Test	0.00 (71%)	0.867 (29%)	1.00 (0.0%)
							Unclassified	0.00544 (83%)	0.934 (17%)	2.55 (0.13%)					Unclassified	0.00265 (81%)	0.948 (19%)	1760 (0.12%)
			Alternative	-5531.03	11312.9	182.18	Reference	0.0165 (0.79%)	0.0166 (95%)	10000 (4.3%)	Alternative	-5543.55	11290.3	20.7	Reference	0.00885 (80%)	1.00 (16%)	1.26 (4.1%)
							Test	0.146 (0.79%)	0.146 (95%)	75.3 (4.3%)					Test	0.0643 (80%)	1.00 (16%)	1.14 (4.1%)
							Unclassified	0.000565 (82%)	0.932 (18%)	1.78 (0.13%)					Unclassified	0.00150 (80%)	0.950 (19%)	2210 (0.12%)
		SHN2 (At5G11190)	General Descriptive	-5533.12	11306.7	18.44	All	0.000385 (82%)	0.933 (18%)	2790 (0.097%)	General Descriptive	-5533.1	11306.7	18.54	All	0.000158 (82%)	0.932 (18%)	6780 (0.097%)
			Null	-5533.37	11315.5	12.63	Reference	0.0138 (92%)	0.0139 (0.080%)	3.13 (7.6%)	Null	-5544.09	11297.6	9	Reference	0.0966 (74%)	0.119 (24%)	3.93 (1.8%)
							Test	0.0138 (92%)	0.0139 (0.080%)	3.13 (7.6%)					Test	0.0966 (74%)	0.119 (24%)	3.93 (1.8%)
							Unclassified	0.000140 (82%)	0.929 (18%)	21.3 (0.12%)					Unclassified	0.00000178 (82%)	0.798 (18%)	1.15 (0.47%)
			Alternative	-5532.29	11315.4	13.48	Reference	0.0154 (96%)	0.0155 (0.036%)	8.33 (4.5%)	Alternative	-5543.69	11298.8	9.05	Reference	0.203 (20%)	0.219 (79%)	2.67 (1.6%)
							Test	0.257 (96%)	0.257 (0.036%)	2.00 (4.5%)					Test	0.0937 (20%)	0.104 (79%)	4.30 (1.6%)
							Unclassified	0.0000198 (82%)	0.918 (18%)	38.2 (0.12%)					Unclassified	0.000000354 (82%)	0.789 (18%)	1.15 (0.47%)
ERF VI	1	CRF10 (At1G68550)	Model	log L	#. params	AICc	Branch set	ω1	ω2	ω3	Model	log L	#. params	AICc	Branch set	ω1	ω2	ω3
			General descriptive	-20290.4	160	40903.1	Shared	0.17 (77.89%)	1.00 (18.43%)	25.96 (3.68%)	General descriptive	-20289.5	160	40901.4	Shared	0.18 (77.12%)	1.00 (19.33%)	28.16 (3.55%)
			RELAX alternative	-20361.3	101	40925.4	Test	0.26 (79.42%)	0.27 (4.85%)	14.86 (15.73%)	RELAX alternative	-20351.4	101	40905.7	Test	0.04 (60.03%)	1.00 (37.61%)	208.03 (2.37%)
							Reference	0.13 (79.42%)	0.13 (4.85%)	63.37 (15.73%)					Reference	0.06 (60.03%)	1.00 (37.61%)	100.61 (2.37%)
			RELAX null	-20361.5	100	40923.9	Test	0.13 (4.18%)	0.13 (80.13%)	23.52 (15.69%)	RELAX null	-20351.4	100	40903.7	Test	0.04 (60.13%)	1.00 (37.49%)	203.63 (2.38%)
							Reference	0.13 (4.18%)	0.13 (80.13%)	23.52 (15.69%)					Reference	0.04 (60.13%)	1.00 (37.49%)	203.63 (2.38%)
			RELAX partitioned descriptive	-20360.2	104	40929.4	Test	0.00 (3.42%)	0.93 (92.71%)	10000.00 (3.88%)	RELAX partitioned descriptive	-20350.5	104	40910	Test	0.03 (60.05%)	1.00 (37.65%)	210.37 (2.30%)
							Reference	0.14 (5.15%)	0.14 (79.59%)	10000.00 (15.26%)					Reference	0.55 (27.74%)	1.00 (68.02%)	210.37 (4.24%)
		CRF12 (At1G25470)	Model	log L	#. params	AICc	Branch set	ω1	ω2	ω3	Model	log L	#. params	AICc	Branch set	ω1	ω2	ω3
			General descriptive	-20290.4	160	40903	Shared	0.18 (77.55%)	1.00 (18.79%)	23.68 (3.66%)	General descriptive	-20289.5	160	40901.3	Shared	0.19 (76.83%)	1.00 (19.63%)	26.21 (3.54%)
			RELAX alternative	-20358.3	101	40919.5	Test	0.37 (84.58%)	0.39 (0.00%)	9.55 (15.42%)	RELAX alternative	-20348.8	101	40900.5	Test	0.00 (50.04%)	1.00 (46.71%)	28.20 (3.25%)
							Reference	0.13 (84.58%)	0.14 (0.00%)	105.87 (15.42%)					Reference	0.00 (50.04%)	1.00 (46.71%)	40.72 (3.25%)
			RELAX null	-20359.4	100	40919.7	Test	0.12 (83.81%)	0.79 (0.00%)	17.05 (16.19%)	RELAX null	-20348.9	100	40898.7	Test	0.00 (50.06%)	1.00 (46.72%)	29.27 (3.22%)
							Reference	0.12 (83.81%)	0.79 (0.00%)	17.05 (16.19%)					Reference	0.00 (50.06%)	1.00 (46.72%)	29.27 (3.22%)
			RELAX partitioned descriptive	-20357.7	104	40924.4	Test	0.89 (1.80%)	0.91 (93.45%)	173.74 (4.75%)	RELAX partitioned descriptive	-20348.4	104	40905.7	Test	0.00 (49.46%)	1.00 (47.64%)	34.61 (2.89%)
							Reference	0.14 (1.35%)	0.15 (83.21%)	173.74 (15.44%)					Reference	0.47 (60.12%)	0.57 (34.82%)	34.61 (5.06%)
		CRF11 (At3G25890)	Model	log L	#. params	AICc	Branch set	ω1	ω2	ω3	Model	log L	#. params	AICc	Branch set	ω1	ω2	ω3
			General descriptive	-20290.4	160	40903.1	Shared	0.16 (78.08%)	1.00 (18.24%)	29.02 (3.68%)	General descriptive	-20290.4	160	40903	Shared	0.19 (77.14%)	1.00 (19.21%)	20.47 (3.65%)
			RELAX alternative	-20359.5	101	40921.9	Test	0.15 (9.03%)	0.23 (83.33%)	602.24 (7.64%)	RELAX alternative	-20333.4	101	40869.7	Test	0.06 (72.24%)	0.93 (26.78%)	15.49 (0.98%)
							Reference	0.06 (9.03%)	0.12 (83.33%)	10000.00 (7.64%)					Reference	0.05 (72.24%)	0.92 (26.78%)	19.54 (0.98%)
			RELAX null	-20359.9	100	40920.8	Test	0.16 (84.17%)	0.17 (8.20%)	77.00 (7.62%)	RELAX null	-20333.4	100	40867.7	Test	0.05 (71.56%)	0.92 (27.47%)	15.72 (0.97%)
							Reference	0.16 (84.17%)	0.17 (8.20%)	77.00 (7.62%)					Reference	0.05 (71.56%)	0.92 (27.47%)	15.72 (0.97%)
			RELAX partitioned descriptive	-20359.5	104	40928	Test	0.22 (81.49%)	0.24 (11.17%)	665.73 (7.34%)	RELAX partitioned descriptive	-20331.4	104	40871.9	Test	0.03 (67.61%)	0.88 (31.57%)	19.12 (0.82%)
							Reference	0.09 (5.61%)	0.12 (86.33%)	665.73 (8.07%)					Reference	0.15 (48.28%)	0.15 (43.97%)	19.12 (7.74%)
	2	CRF4 (At4G27950)	General Descriptive	-15381.5	31073.4	54.18	All	0.00747 (75%)	0.947 (24%)	141 (0.63%)	General Descriptive	-15381.4	31073.2	54.38	All	0.00469 (75%)	0.946 (24%)	225 (0.63%)
			Null	-15373.4	31065.4	55.09	Reference	0.0695 (83%)	0.873 (0.0%)	3.97 (17%)	Null	-15402.3	31068.5	67.46	Reference	0.00 (64%)	0.909 (36%)	1470 (0.25%)
							Test	0.0695 (83%)	0.873 (0.0%)	3.97 (17%)					Test	0.00 (64%)	0.909 (36%)	1470 (0.25%)
							Unclassified	0.00000227 (74%)	0.946 (25%)	26.0 (0.69%)					Unclassified	0.00000862 (75%)	0.962 (24%)	11.3 (0.87%)
			Alternative	-15373	31066.5	54.3	Reference	0.0728 (82%)	0.886 (0.0%)	2.61 (18%)	Alternative	-15402.1	31070.1	64.3	Reference	0.00 (63%)	0.974 (36%)	13.1 (0.26%)
							Test	0.0349 (82%)	0.856 (0.0%)	3.41 (18%)					Test	0.00 (63%)	0.883 (36%)	196000 (0.26%)
							Unclassified	0.000000974 (74%)	0.944 (25%)	35.3 (0.69%)					Unclassified	0.00000249 (75%)	0.953 (24%)	29.6 (0.86%)
		CRF3 (At5G53290)	General Descriptive	-11777.5	23777.3	52.44	All	0.00518 (73%)	0.942 (26%)	205 (0.72%)	General Descriptive	-11780.9	23784.2	55.04	All	0.0352 (74%)	0.976 (25%)	29.1 (0.80%)
			Null	-11771	23772.5	81.27	Reference	0.0854 (81%)	0.0857 (1.6%)	59.7 (17%)	Null	-11787	23761.7	41.62	Reference	0.0475 (82%)	1.00 (17%)	35.9 (0.81%)
							Test	0.0854 (81%)	0.0857 (1.6%)	59.7 (17%)					Test	0.0475 (82%)	1.00 (17%)	35.9 (0.81%)
							Unclassified	0.000000818 (72%)	0.942 (27%)	44.1 (0.77%)					Unclassified	0.00000664 (69%)	0.980 (31%)	8.09 (0.86%)
			Alternative	-11770.9	23774.5	72.11	Reference	0.0855 (81%)	0.0876 (1.8%)	42.2 (17%)	Alternative	-11786.9	23763.5	41.67	Reference	0.0740 (83%)	1.00 (17%)	22.0 (0.81%)
							Test	0.0488 (81%)	0.0502 (1.8%)	99.2 (17%)					Test	0.0478 (83%)	1.00 (17%)	37.0 (0.81%)
							Unclassified	0.000000716 (72%)	0.943 (27%)	50.7 (0.77%)					Unclassified	0.000000950 (69%)	0.980 (30%)	13.3 (0.86%)
	3	CRF2 (At4G23750)	General Descriptive	-14508.1	29294.8	29.41	All	0.0379 (76%)	0.963 (22%)	27.4 (1.1%)	General Descriptive	-14508.1	29294.8	29.42	All	0.0315 (76%)	0.963 (22%)	32.9 (1.1%)
			Null	-14487.8	29262.3	115.62	Reference	0.00 (59%)	1.00 (33%)	1470 (7.7%)	Null	-14515.9	29259.5	77.69	Reference	0.117 (81%)	0.698 (18%)	12.8 (0.96%)
							Test	0.00 (59%)	1.00 (33%)	1470 (7.7%)					Test	0.117 (81%)	0.698 (18%)	12.8 (0.96%)
							Unclassified	0.00000237 (74%)	0.969 (25%)	4.87 (1.5%)					Unclassified	0.000000439 (68%)	0.987 (30%)	3.65 (2.4%)
			Alternative	-14487.7	29264.2	104.36	Reference	0.00 (59%)	1.00 (33%)	851 (7.7%)	Alternative	-14515.8	29261.3	77.88	Reference	0.111 (81%)	0.687 (19%)	13.6 (0.97%)
							Test	0.00 (59%)	1.00 (33%)	3550000000000000 (7.7%)					Test	0.117 (81%)	0.694 (19%)	12.7 (0.97%)
							Unclassified	0.000000818 (74%)	0.966 (25%)	6.51 (1.5%)					Unclassified	0.0000000117 (68%)	0.986 (30%)	4.56 (2.4%)
		CRF1 (At4G11140)	General Descriptive	-14508.1	29294.8	29.4	All	0.0376 (76%)	0.963 (22%)	27.6 (1.1%)	General Descriptive	-14504.4	29287.5	38.8	All	0.00296 (74%)	0.955 (25%)	353 (1.0%)
			Null	-14482.2	29251.2	69.12	Reference	0.00 (60%)	1.00 (25%)	329 (16%)	Null	-14516.6	29273.2	66.6	Reference	0.00 (65%)	1.00 (35%)	137 (0.38%)
							Test	0.00 (60%)	1.00 (25%)	329 (16%)					Test	0.00 (65%)	1.00 (35%)	137 (0.38%)
							Unclassified	0.00000330 (74%)	0.968 (25%)	5.12 (1.4%)					Unclassified	0.000000818 (66%)	0.947 (33%)	4.90 (1.1%)
			Alternative	-14482.1	29253	60.62	Reference	0.00 (60%)	1.00 (25%)	244 (16%)	Alternative	-14516.6	29275.2	66.54	Reference	0.00 (65%)	1.00 (35%)	111 (0.38%)
							Test	0.00 (60%)	1.00 (25%)	488 (16%)					Test	0.00 (65%)	1.00 (35%)	137 (0.38%)
							Unclassified	0.000000975 (74%)	0.965 (25%)	6.70 (1.4%)					Unclassified	0.000000582 (67%)	0.947 (32%)	5.73 (1.1%)
	4	CRF7 (At1G22985)	General Descriptive	-6756.12	13793.4	894.8	All	0.00420 (78%)	0.913 (21%)	261 (1.5%)	General Descriptive	-6756.25	13793.7	1501.33	All	0.0103 (78%)	0.917 (21%)	106 (1.5%)
			Null	-6747.63	13784.8	130.91	Reference	0.00 (75%)	1.00 (24%)	62.4 (0.65%)	Null	-6779.71	13797.1	159.86	Reference	0.00 (77%)	1.00 (23%)	1470 (0.68%)
							Test	0.00 (75%)	1.00 (24%)	62.4 (0.65%)					Test	0.00 (77%)	1.00 (23%)	1470 (0.68%)
							Unclassified	0.00000104 (76%)	0.917 (23%)	17.2 (1.7%)					Unclassified	0.00198 (76%)	0.975 (22%)	2.18 (1.9%)
			Alternative	-6747.61	13786.8	125.28	Reference	0.000000818 (75%)	1.00 (24%)	7.09 (0.66%)	Alternative	-6779.07	13797.9	155.9	Reference	0.00 (77%)	1.00 (23%)	142 (0.68%)
							Test	0.000000000000142 (75%)	1.00 (24%)	62.4 (0.66%)					Test	0.00 (77%)	1.00 (23%)	1010 (0.68%)
							Unclassified	0.000000359 (76%)	0.914 (22%)	26.6 (1.7%)					Unclassified	0.00138 (76%)	0.975 (22%)	2.16 (2.1%)
		CRF8 (At1G71130)	General Descriptive	-6756.03	13793.2	702.94	All	0.00845 (77%)	0.919 (21%)	129 (1.5%)	General Descriptive	-6756.06	13793.3	1077.78	All	0.0121 (77%)	0.920 (21%)	89.9 (1.5%)
			Null	-6750.62	13790.7	136.25	Reference	0.0208 (85%)	0.0766 (13%)	1.12 (1.6%)	Null	-6768.11	13765.7	177.38	Reference	0.00826 (73%)	0.737 (26%)	14.4 (1.4%)
							Test	0.0208 (85%)	0.0766 (13%)	1.12 (1.6%)					Test	0.00826 (73%)	0.737 (26%)	14.4 (1.4%)
							Unclassified	0.000000921 (75%)	0.917 (24%)	20.9 (1.7%)					Unclassified	0.00187 (75%)	0.911 (23%)	23.6 (1.7%)
			Alternative	-6750.58	13792.7	136.11	Reference	0.0466 (89%)	0.108 (9.9%)	1.10 (1.2%)	Alternative	-6768.1	13767.7	165.35	Reference	0.00 (70%)	0.742 (28%)	8.02 (1.4%)
							Test	0.000212 (89%)	0.00215 (9.9%)	1.29 (1.2%)					Test	0.00 (70%)	0.685 (28%)	14.0 (1.4%)
							Unclassified	0.000000496 (75%)	0.916 (24%)	21.8 (1.7%)					Unclassified	0.00205 (75%)	0.911 (23%)	22.6 (1.7%)
	5	CRF5 (At2G46310)	General Descriptive	-13202.4	26659.6	57.07	All	0.0261 (70%)	0.964 (29%)	39.7 (1.1%)	General Descriptive	-13202	26658.7	60.22	All	0.0258 (69%)	0.964 (29%)	40.2 (1.1%)
			Null	-13196.5	26656	71.48	Reference	0.00 (66%)	0.949 (26%)	60.7 (7.5%)	Null	-13219.3	26654.6	113.77	Reference	0.0629 (74%)	0.825 (26%)	465 (0.66%)
							Test	0.00 (66%)	0.949 (26%)	60.7 (7.5%)					Test	0.0629 (74%)	0.825 (26%)	465 (0.66%)
							Unclassified	0.000000986 (68%)	0.966 (31%)	11.7 (1.2%)					Unclassified	0.0557 (69%)	0.986 (29%)	79.2 (1.3%)
			Alternative	-13195.1	26655.2	166.65	Reference	0.00 (64%)	0.981 (28%)	6.85 (8.8%)	Alternative	-13218.9	26655.8	122.72	Reference	0.0696 (82%)	1.00 (17%)	1620 (0.67%)
							Test	0.00 (64%)	0.517 (28%)	5.010000000000001e+28 (8.8%)					Test	0.108 (82%)	1.00 (17%)	475 (0.67%)
							Unclassified	0.000000154 (68%)	0.966 (31%)	23.8 (1.2%)					Unclassified	0.0728 (69%)	0.987 (29%)	59.8 (1.3%)
		CRF6 (At3G61630)	General Descriptive	-13202.5	26659.7	57.82	All	0.0260 (70%)	0.964 (29%)	39.9 (1.1%)	General Descriptive	-13202.5	26659.7	57.99	All	0.0254 (70%)	0.964 (29%)	40.8 (1.1%)
			Null	-13197.9	26658.8	91.28	Reference	0.00 (64%)	1.00 (33%)	228 (3.2%)	Null	-13212.3	26640.7	88.57	Reference	0.115 (74%)	1.00 (25%)	1470 (0.88%)
							Test	0.00 (64%)	1.00 (33%)	228 (3.2%)					Test	0.115 (74%)	1.00 (25%)	1470 (0.88%)
							Unclassified	0.000000818 (68%)	0.966 (31%)	11.5 (1.2%)					Unclassified	0.00000262 (68%)	0.965 (31%)	7.90 (1.0%)
			Alternative	-13197.8	26660.6	78.61	Reference	0.00 (64%)	1.00 (33%)	57.7 (3.1%)	Alternative	-13211.6	26641.3	88.31	Reference	0.475 (66%)	0.956 (33%)	649 (0.89%)
							Test	0.00 (64%)	1.00 (33%)	230 (3.1%)					Test	0.0770 (66%)	0.855 (33%)	4730000000 (0.89%)
							Unclassified	0.000000103 (68%)	0.965 (31%)	23.7 (1.2%)					Unclassified	0.0000000173 (69%)	0.965 (30%)	18.5 (1.0%)
ERF VII	1	RAP2.12 (At1G53910)	General Descriptive	-17229.2	34809.3	64.36	All	0.0531 (79%)	0.958 (20%)	19.6 (1.0%)	General Descriptive	-17229.5	34809.8	62.71	All	0.0693 (79%)	0.958 (20%)	15.1 (1.0%)
			Null	-17218.6	34796.1	96.26	Reference	0.447 (0.0%)	0.484 (100%)	1.00 (0.0%)	Null	-17236.1	34784.5	88.94	Reference	0.0958 (81%)	0.823 (18%)	8.15 (0.98%)
							Test	0.447 (0.0%)	0.484 (100%)	1.00 (0.0%)					Test	0.0958 (81%)	0.823 (18%)	8.15 (0.98%)
							Unclassified	0.0000127 (73%)	0.958 (26%)	4.65 (1.4%)					Unclassified	0.000604 (72%)	0.952 (27%)	3.09 (1.6%)
			Alternative	-17218.5	34798	96.25	Reference	0.489 (100%)	0.494 (0.0%)	1.07 (0.0%)	Alternative	-17235.4	34785	89.03	Reference	0.253 (65%)	0.757 (33%)	2.44 (1.3%)
							Test	0.485 (100%)	0.490 (0.0%)	1.07 (0.0%)					Test	0.0488 (65%)	0.543 (33%)	7.07 (1.3%)
							Unclassified	0.00000833 (73%)	0.955 (26%)	6.05 (1.3%)					Unclassified	0.0000227 (72%)	0.945 (26%)	4.65 (1.6%)
		RAP2.2 (At3G14230)	General Descriptive	-17229.3	34809.3	65.32	All	0.0548 (79%)	0.958 (20%)	19.0 (1.0%)	General Descriptive	-17229.3	34809.4	65.82	All	0.0651 (79%)	0.959 (20%)	16.0 (1.0%)
			Null	-17217.8	34794.4	104.47	Reference	0.185 (76%)	0.186 (21%)	1090 (2.6%)	Null	-17242.9	34794	85.09	Reference	0.158 (84%)	0.339 (13%)	5.59 (2.5%)
							Test	0.185 (76%)	0.186 (21%)	1090 (2.6%)					Test	0.158 (84%)	0.339 (13%)	5.59 (2.5%)
							Unclassified	0.0000136 (73%)	0.959 (26%)	4.97 (1.3%)					Unclassified	0.00000864 (71%)	0.977 (28%)	3.69 (1.6%)
			Alternative	-17217.7	34796.4	104.4	Reference	0.315 (21%)	0.316 (77%)	109 (2.6%)	Alternative	-17242.4	34794.9	88.19	Reference	0.000100 (13%)	0.157 (85%)	8.18 (2.4%)
							Test	0.185 (21%)	0.185 (77%)	955 (2.6%)					Test	0.000490 (13%)	0.216 (85%)	5.69 (2.4%)
							Unclassified	0.00000732 (73%)	0.956 (26%)	6.44 (1.3%)					Unclassified	0.00000378 (71%)	0.975 (28%)	4.31 (1.6%)
ERF VIII	1	ERF077 (At1G03800)	General Descriptive	-6144.72	12481	34.93	All	0.203 (89%)	0.969 (8.0%)	5.10 (2.9%)	General Descriptive	-6144.72	12481	34.92	All	0.209 (89%)	0.969 (8.0%)	4.93 (2.9%)
			Null	-6144.87	12489.6	11.59	Reference	0.00 (76%)	0.944 (0.0%)	1.53 (24%)	Null	-6144.74	12466.5	40.6	Reference	0.0866 (63%)	1.00 (7.4%)	1.44 (30%)
							Test	0.00 (76%)	0.944 (0.0%)	1.53 (24%)					Test	0.0866 (63%)	1.00 (7.4%)	1.44 (30%)
							Unclassified	0.000000582 (45%)	0.837 (52%)	1.30 (3.4%)					Unclassified	0.0236 (85%)	0.983 (11%)	1.42 (4.0%)
			Alternative	-6143.01	12488	12.23	Reference	0.00 (76%)	0.000100 (1.1%)	1.10 (23%)	Alternative	-6144.67	12468.5	40.97	Reference	0.204 (60%)	0.919 (6.7%)	1.19 (34%)
							Test	0.00000000000000000000 (1.1%)	0.00 (76%)	5.48 (23%)					Test	0.0556 (60%)	0.857 (6.7%)	1.37 (34%)
							Unclassified	0.000000582 (46%)	0.847 (51%)	1.31 (3.3%)					Unclassified	0.0248 (85%)	0.983 (11%)	1.44 (4.0%)
		ERF080 (At5G44210)	General Descriptive	-6144.72	12481	34.92	All	0.194 (89%)	0.968 (8.0%)	5.32 (2.9%)	General Descriptive	-6144.72	12481	34.94	All	0.192 (89%)	0.969 (7.9%)	5.37 (2.9%)
			Null	-6140.36	12480.6	90.54	Reference	0.00 (79%)	0.663 (17%)	1470 (4.3%)	Null	-6159.63	12479.8	30.06	Reference	0.0571 (79%)	0.936 (20%)	13.0 (1.4%)
							Test	0.00 (79%)	0.663 (17%)	1470 (4.3%)					Test	0.0571 (79%)	0.936 (20%)	13.0 (1.4%)
							Unclassified	0.0000000750 (43%)	0.838 (54%)	1.26 (3.4%)					Unclassified	0.198 (86%)	0.842 (11%)	12.1 (2.8%)
			Alternative	-6140.13	12482.2	81.14	Reference	0.0113 (83%)	0.636 (13%)	10000 (4.3%)	Alternative	-6157.55	12477.7	31.79	Reference	0.000211 (84%)	0.943 (12%)	128 (3.9%)
							Test	0.0768 (83%)	0.771 (13%)	196 (4.3%)					Test	0.0777 (84%)	0.982 (12%)	4.32 (3.9%)
							Unclassified	0.0000000375 (44%)	0.840 (53%)	1.25 (3.4%)					Unclassified	0.200 (84%)	0.778 (13%)	11.6 (2.8%)
	2	ERF078 (At3G15210)	General Descriptive	-6907.7	14047.5	14.48	All	0.149 (96%)	1.00 (1.9%)	6.70 (2.0%)	General Descriptive	-6907.71	14047.6	14.47	All	0.100 (96%)	0.992 (2.2%)	10.1 (2.0%)
			Null	-6900.21	14040.9	19.93	Reference	0.0760 (90%)	0.0762 (2.9%)	8.01 (7.1%)	Null	-6911.64	14028.5	19.03	Reference	0.0661 (85%)	0.944 (14%)	21.6 (0.61%)
							Test	0.0760 (90%)	0.0762 (2.9%)	8.01 (7.1%)					Test	0.0661 (85%)	0.944 (14%)	21.6 (0.61%)
							Unclassified	0.000100 (2.4%)	0.0984 (93%)	2.18 (4.8%)					Unclassified	0.0439 (93%)	0.987 (2.9%)	2.83 (4.4%)
			Alternative	-6899.73	14042	41.01	Reference	0.0636 (3.6%)	0.0646 (90%)	270 (5.9%)	Alternative	-6910.59	14028.5	18.46	Reference	0.00 (66%)	0.896 (34%)	1.76 (0.57%)
							Test	0.240 (3.6%)	0.242 (90%)	18.2 (5.9%)					Test	0.00 (66%)	0.541 (34%)	23.6 (0.57%)
							Unclassified	0.000100 (2.9%)	0.0969 (92%)	2.18 (4.8%)					Unclassified	0.0389 (91%)	0.982 (4.7%)	2.28 (4.3%)
		ERF079 (At1G53170)	General Descriptive	-6907.71	14047.6	14.47	All	0.129 (96%)	0.995 (2.1%)	7.82 (2.0%)	General Descriptive	-6907.71	14047.6	14.46	All	0.135 (96%)	1.00 (2.0%)	7.43 (2.0%)
			Null	-6900.3	14041	18.32	Reference	0.00 (72%)	0.534 (28%)	1.00 (0.0%)	Null	-6915.92	14041.2	10.36	Reference	0.203 (94%)	0.505 (3.1%)	8.15 (2.5%)
							Test	0.00 (72%)	0.534 (28%)	1.00 (0.0%)					Test	0.203 (94%)	0.505 (3.1%)	8.15 (2.5%)
							Unclassified	0.00308 (87%)	0.971 (8.4%)	1.56 (4.7%)					Unclassified	0.0868 (89%)	1.00 (8.9%)	2.29 (1.8%)
			Alternative	-6900.1	14042.7	17.97	Reference	0.0413 (89%)	0.896 (11%)	1.00 (0.0%)	Alternative	-6915.72	14042.9	10.49	Reference	0.134 (95%)	0.541 (2.8%)	16.7 (2.3%)
							Test	0.0954 (89%)	0.922 (11%)	1.00 (0.0%)					Test	0.208 (95%)	0.619 (2.8%)	9.04 (2.3%)
							Unclassified	0.00694 (87%)	0.973 (8.7%)	1.46 (4.5%)					Unclassified	0.0887 (89%)	1.00 (8.8%)	2.40 (1.8%)
	3	ERF082 (At1G50640)	General Descriptive	-7955.04	16157.5	47.48	All	0.00232 (86%)	0.910 (13%)	474 (0.72%)	General Descriptive	-7954.86	16157.1	47.8	All	0.00182 (86%)	0.908 (13%)	606 (0.70%)
			Null	-7950.6	16156.8	52.77	Reference	0.0154 (75%)	0.401 (25%)	1.00 (0.0%)	Null	-7957.33	16139.5	81.38	Reference	0.00 (83%)	1.00 (16%)	1090 (0.83%)
							Test	0.0154 (75%)	0.401 (25%)	1.00 (0.0%)					Test	0.00 (83%)	1.00 (16%)	1090 (0.83%)
							Unclassified	0.000000818 (83%)	0.906 (16%)	53.5 (0.88%)					Unclassified	0.00000760 (86%)	0.903 (14%)	23.5 (0.63%)
			Alternative	-7949.31	16156.3	52.72	Reference	0.0139 (75%)	0.300 (25%)	1.03 (0.0%)	Alternative	-7956.35	16139.6	81.15	Reference	0.487 (83%)	1.00 (16%)	1.15 (0.84%)
							Test	0.483 (75%)	0.815 (25%)	1.01 (0.0%)					Test	0.000000000000000247 (83%)	1.00 (16%)	1010 (0.84%)
							Unclassified	0.000000117 (83%)	0.906 (16%)	58.9 (0.87%)					Unclassified	0.00000356 (86%)	0.896 (14%)	44.2 (0.62%)
		ERF083 (At3G20310)	General Descriptive	-7955.05	16157.5	47.5	All	0.00260 (86%)	0.910 (13%)	423 (0.72%)	General Descriptive	-7954.87	16157.1	47.81	All	0.00202 (86%)	0.908 (13%)	544 (0.70%)
			Null	-7950.95	16157.5	58.46	Reference	0.0421 (79%)	0.457 (20%)	149 (1.1%)	Null	-7974.66	16157.7	35.74	Reference	0.0866 (87%)	0.0980 (12%)	15.5 (0.63%)
							Test	0.0421 (79%)	0.457 (20%)	149 (1.1%)					Test	0.0866 (87%)	0.0980 (12%)	15.5 (0.63%)
							Unclassified	0.000000944 (83%)	0.905 (16%)	58.3 (0.85%)					Unclassified	0.00688 (84%)	0.926 (15%)	38.8 (1.3%)
			Alternative	-7949.29	16156.2	52.9	Reference	0.0245 (81%)	0.349 (19%)	14.3 (0.0%)	Alternative	-7972.64	16155.8	35.59	Reference	0.190 (9.0%)	0.191 (90%)	5.85 (0.67%)
							Test	0.159 (81%)	0.594 (19%)	3.74 (0.0%)					Test	0.0805 (9.0%)	0.0817 (90%)	14.5 (0.67%)
							Unclassified	0.000000281 (83%)	0.906 (16%)	58.5 (0.88%)					Unclassified	0.00882 (84%)	0.927 (15%)	31.4 (1.3%)
	4	ESR1 (At1G12980)	Model	log L	#. params	AICc	Branch set	ω1	ω2	ω3	Model	log L	#. params	AICc	Branch set	ω1	ω2	ω3
			General descriptive	-20479.8	108	41176.2	Shared	0.01 (73.69%)	1.00 (14.87%)	1.35 (11.44%)	General descriptive	-20479.8	108	41176.1	Shared	0.01 (73.61%)	1.00 (14.92%)	1.36 (11.48%)
			RELAX alternative	-20502.8	75	41155.9	Test	0.10 (70.30%)	1.00 (0.00%)	3.06 (29.70%)	RELAX alternative	-20504.2	75	41158.7	Test	0.02 (58.63%)	0.97 (40.61%)	31.20 (0.76%)
							Reference	0.00 (70.30%)	1.00 (0.00%)	151.04 (29.70%)					Reference	0.01 (58.63%)	0.96 (40.61%)	83.02 (0.76%)
			RELAX null	-20504.7	74	41157.6	Test	0.28 (74.49%)	0.32 (2.77%)	115.51 (22.75%)	RELAX null	-20504.1	74	41156.5	Test	0.00 (55.29%)	0.91 (43.92%)	29.83 (0.79%)
							Reference	0.28 (74.49%)	0.32 (2.77%)	115.51 (22.75%)					Reference	0.00 (55.29%)	0.91 (43.92%)	29.83 (0.79%)
			RELAX partitioned descriptive	-20501.8	78	41159.8	Test	0.36 (4.67%)	0.36 (81.98%)	149.29 (13.35%)	RELAX partitioned descriptive	-20498.7	78	41153.6	Test	0.00 (48.98%)	0.75 (50.06%)	27.03 (0.96%)
							Reference	0.00 (2.48%)	0.00 (67.28%)	149.29 (30.24%)					Reference	0.03 (44.04%)	0.38 (24.58%)	27.03 (31.38%)
		ESR2 (At1G24590)	Model	log L	#. params	AICc	Branch set	ω1	ω2	ω3	Model	log L	#. params	AICc	Branch set	ω1	ω2	ω3
			General descriptive	-20479.7	108	41175.8	Shared	0.01 (73.90%)	1.00 (14.16%)	1.35 (11.94%)	General descriptive	-20479.6	108	41175.7	Shared	0.01 (73.73%)	1.00 (14.37%)	1.34 (11.89%)
			RELAX alternative	-20502	75	41154.2	Test	0.00 (54.00%)	0.73 (19.28%)	9969.53 (26.72%)	RELAX alternative	-20504.2	75	41158.7	Test	0.02 (58.75%)	0.97 (40.49%)	31.04 (0.77%)
							Reference	0.01 (54.00%)	0.82 (19.28%)	315.45 (26.72%)					Reference	0.01 (58.75%)	0.96 (40.49%)	89.60 (0.77%)
			RELAX null	-20502	74	41152.3	Test	0.00 (53.97%)	0.73 (19.20%)	359.03 (26.84%)	RELAX null	-20504.1	74	41156.5	Test	0.00 (55.21%)	0.91 (43.99%)	29.11 (0.80%)
							Reference	0.00 (53.97%)	0.73 (19.20%)	359.03 (26.84%)					Reference	0.00 (55.21%)	0.91 (43.99%)	29.11 (0.80%)
			RELAX partitioned descriptive	-20500.4	78	41157	Test	0.00 (54.80%)	1.00 (37.07%)	477.49 (8.12%)	RELAX partitioned descriptive	-20498.7	78	41153.6	Test	0.00 (49.07%)	0.75 (49.98%)	27.05 (0.96%)
							Reference	0.00 (52.12%)	1.00 (17.90%)	477.49 (29.98%)					Reference	0.05 (47.93%)	0.40 (20.67%)	27.05 (31.41%)
ERF IX	1	ESE1 (At3G23220)	General Descriptive	-6460.19	13266.2	25.55	All	0.000108 (77%)	0.924 (23%)	10000 (0.059%)	eneral Descriptive	-6460.19	13266.2	25.85	All	0.000108 (77%)	0.923 (23%)	9990 (0.061%)
			Null	-6454.18	13262.5	25.43	Reference	0.131 (3.2%)	0.131 (81%)	25.5 (16%)	Null	-6461.18	13233.1	15.23	Reference	0.0387 (83%)	0.901 (0.0%)	2.07 (17%)
							Test	0.131 (3.2%)	0.131 (81%)	25.5 (16%)					Test	0.0387 (83%)	0.901 (0.0%)	2.07 (17%)
							Unclassified	0.0000000563 (78%)	0.909 (22%)	2130 (0.086%)					Unclassified	0.0000000563 (82%)	0.899 (18%)	15.7 (0.0%)
			Alternative	-6454.12	13264.4	25.32	Reference	0.107 (81%)	0.107 (3.1%)	30.7 (16%)	Alternative	-6461.09	13235	15.24	Reference	0.000100 (1.1%)	0.0308 (83%)	2.33 (16%)
							Test	0.129 (81%)	0.129 (3.1%)	23.1 (16%)					Test	0.000295 (1.1%)	0.0464 (83%)	2.11 (16%)
							Unclassified	0.0000000193 (78%)	0.909 (22%)	2650 (0.087%)					Unclassified	0.0000000563 (82%)	0.899 (18%)	4.54 (0.0%)
		ERF096 (At5G43410)	General Descriptive	-6460.18	13266.2	26.05	All	0.000108 (77%)	0.924 (23%)	10000 (0.062%)	General Descriptive	-6460.18	13266.2	27.71	All	0.000108 (77%)	0.924 (23%)	9990 (0.071%)
			Null	-6457.95	13270	27.94	Reference	0.0938 (87%)	0.0960 (6.3%)	99.4 (7.1%)	Null	-6470.68	13243.8	14.91	Reference	0.0151 (81%)	0.568 (19%)	1.00 (0.0%)
							Test	0.0938 (87%)	0.0960 (6.3%)	99.4 (7.1%)					Test	0.0151 (81%)	0.568 (19%)	1.00 (0.0%)
							Unclassified	0.0000000563 (77%)	0.909 (23%)	1980 (0.079%)					Unclassified	0.000000582 (77%)	0.927 (23%)	1.46 (0.0%)
			Alternative	-6457.79	13271.8	28.08	Reference	0.0929 (87%)	0.121 (6.3%)	102 (7.1%)	Alternative	-6470.34	13245.2	14.85	Reference	0.00000319 (80%)	0.164 (20%)	1.00 (0.0%)
							Test	0.515 (87%)	0.554 (6.3%)	3.64 (7.1%)					Test	0.0139 (80%)	0.543 (20%)	1.00 (0.0%)
							Unclassified	0.0000000121 (77%)	0.908 (23%)	2730 (0.081%)					Unclassified	0.000000582 (77%)	0.928 (23%)	1.46 (0.0%)
		ERF097 (At1G04370)	General Descriptive	-6460.19	13266.2	25.59	All	0.000108 (77%)	0.924 (23%)	10000 (0.059%)	General Descriptive	-6460.25	13266.3	23.4	All	0.000108 (77%)	0.924 (23%)	10000 (0.047%)
			Null	-6456.76	13267.6	23.65	Reference	0.110 (79%)	0.110 (15%)	15.1 (6.0%)	Null	-6466.85	13248.5	44.51	Reference	0.00 (87%)	0.853 (0.0%)	1.20 (13%)
							Test	0.110 (79%)	0.110 (15%)	15.1 (6.0%)					Test	0.00 (87%)	0.853 (0.0%)	1.20 (13%)
							Unclassified	0.0000000178 (76%)	0.907 (24%)	2810 (0.077%)					Unclassified	0.000000200 (76%)	0.922 (24%)	386 (0.41%)
			Alternative	-6455.63	13267.4	25.56	Reference	0.000100 (79%)	1.00 (14%)	98.8 (6.2%)	Alternative	-6466.31	13249.5	47.57	Reference	0.0265 (89%)	0.0266 (0.65%)	1.22 (11%)
							Test	0.0228 (79%)	1.00 (14%)	6.59 (6.2%)					Test	0.00268 (89%)	0.00271 (0.65%)	1.38 (11%)
							Unclassified	0.00000000433 (76%)	0.907 (24%)	4320 (0.080%)					Unclassified	0.0000000574 (76%)	0.922 (24%)	425 (0.45%)
	2	ERF093 (At2G31230)	eneral Descriptive	-13649.7	27691.4	107.2	All	0.000109 (78%)	0.918 (22%)	10000 (0.43%)	General Descriptive	-13649.5	27690.9	108.99	All	0.000109 (78%)	0.918 (22%)	9990 (0.44%)
			Null	-13645.4	27691	113.9	Reference	0.0374 (81%)	0.104 (13%)	1470 (5.3%)	Null	-13668.6	27682.4	108.78	Reference	0.00 (85%)	0.929 (14%)	56.4 (0.21%)
							Test	0.0374 (81%)	0.104 (13%)	1470 (5.3%)					Test	0.00 (85%)	0.929 (14%)	56.4 (0.21%)
							Unclassified	0.000000818 (77%)	0.911 (22%)	65.2 (0.45%)					Unclassified	0.00000246 (75%)	0.908 (25%)	41.1 (0.72%)
			Alternative	-13645.2	27692.7	113.07	Reference	0.00 (88%)	1.00 (6.5%)	294 (5.0%)	Alternative	-13668.6	27684.3	108.62	Reference	0.00 (85%)	0.925 (14%)	57.7 (0.22%)
							Test	0.00 (88%)	1.00 (6.5%)	1400 (5.0%)					Test	0.00 (85%)	0.925 (14%)	55.6 (0.22%)
							Unclassified	0.000000200 (77%)	0.909 (22%)	89.1 (0.45%)					Unclassified	0.000000973 (75%)	0.911 (24%)	45.9 (0.72%)
		ERF094 (At1G06160)	General Descriptive	-13649.5	27691	108.94	All	0.000109 (78%)	0.919 (22%)	9970 (0.44%)	General Descriptive	-9983.83	20255.6	65	All	0.000111 (76%)	0.903 (24%)	10000 (0.41%)
			Null	-13646.7	27693.6	99	Reference	0.645 (23%)	0.816 (74%)	1470 (2.6%)	Null	-9987.69	20244.8	53.47	Reference	0.222 (57%)	0.293 (41%)	9.17 (1.9%)
							Test	0.645 (23%)	0.816 (74%)	1470 (2.6%)					Test	0.222 (57%)	0.293 (41%)	9.17 (1.9%)
							Unclassified	0.000000957 (77%)	0.909 (22%)	65.1 (0.45%)					Unclassified	0.000000961 (76%)	0.892 (24%)	236 (0.34%)
			Alternative	-13646.7	27695.5	98.98	Reference	0.861 (23%)	0.902 (74%)	20.9 (2.6%)	Alternative	-9987.45	20246.4	53.2	Reference	0.141 (46%)	0.178 (52%)	19.9 (1.9%)
							Test	0.711 (23%)	0.791 (74%)	1020 (2.6%)					Test	0.233 (46%)	0.277 (52%)	9.24 (1.9%)
							Unclassified	0.000000320 (77%)	0.908 (22%)	81.0 (0.45%)					Unclassified	0.000000369 (76%)	0.890 (24%)	334 (0.34%)
	3	ERF103 (At4G17490)	General Descriptive	-11978	24203.1	45.34	All	0.0248 (71%)	0.971 (27%)	41.6 (1.4%)	General Descriptive	-11978	24203	45.39	All	0.0208 (71%)	0.971 (27%)	49.5 (1.4%)
			Null	-11969.2	24193.7	49.33	Reference	0.129 (77%)	0.130 (8.0%)	4.38 (15%)	Null	-11987.3	24190.9	39.55	Reference	0.0960 (72%)	1.00 (28%)	159 (0.60%)
							Test	0.129 (77%)	0.130 (8.0%)	4.38 (15%)					Test	0.0960 (72%)	1.00 (28%)	159 (0.60%)
							Unclassified	0.000000582 (67%)	0.968 (32%)	7.46 (1.6%)					Unclassified	0.00000600 (69%)	0.967 (29%)	15.3 (1.8%)
			Alternative	-11969.2	24195.7	49.38	Reference	0.129 (77%)	0.130 (8.1%)	4.55 (15%)	Alternative	-11987.1	24192.6	39.33	Reference	0.168 (65%)	0.916 (34%)	25.1 (0.64%)
							Test	0.138 (77%)	0.138 (8.1%)	4.34 (15%)					Test	0.0637 (65%)	0.874 (34%)	144 (0.64%)
							Unclassified	0.000000582 (67%)	0.967 (32%)	7.70 (1.6%)					Unclassified	0.000000917 (70%)	0.964 (29%)	33.7 (1.8%)
		ERF102 (At5G47230)	General Descriptive	-11978	24203.1	45.35	All	0.0255 (71%)	0.971 (27%)	40.4 (1.4%)	General Descriptive	-11978	24203.1	45.37	All	0.0240 (71%)	0.971 (27%)	42.8 (1.4%)
			Null	-11970.5	24196.3	50.36	Reference	0.0583 (69%)	1.00 (28%)	37.2 (3.1%)	Null	-11990	24184.1	83.71	Reference	0.00658 (69%)	1.00 (30%)	1470 (0.73%)
							Test	0.0583 (69%)	1.00 (28%)	37.2 (3.1%)					Test	0.00658 (69%)	1.00 (30%)	1470 (0.73%)
							Unclassified	0.000000582 (67%)	0.968 (32%)	7.68 (1.6%)					Unclassified	0.00000214 (63%)	0.976 (36%)	3.37 (1.6%)
			Alternative	-11970.3	24198	104.22	Reference	0.0626 (71%)	1.00 (26%)	1100 (3.1%)	Alternative	-11989.6	24185.4	83.2	Reference	0.178 (67%)	0.990 (32%)	55.3 (0.76%)
							Test	0.219 (71%)	1.00 (26%)	46.5 (3.1%)					Test	0.000129 (67%)	0.949 (32%)	1150000000 (0.76%)
							Unclassified	0.000000582 (67%)	0.967 (32%)	7.78 (1.6%)					Unclassified	0.000000818 (63%)	0.972 (35%)	5.86 (1.5%)
	4	ERF106 (At5G07580)	General Descriptive	-6122.86	12486.3	45.85	All	0.000113 (65%)	0.889 (35%)	9990 (0.36%)	General Descriptive	-6122.86	12486.3	45.74	All	0.000113 (65%)	0.888 (35%)	9970 (0.36%)
			Null	-6120.05	12489	115.16	Reference	0.0146 (63%)	1.00 (34%)	1470 (2.9%)	Null	-6135.53	12480.6	34.18	Reference	0.0859 (86%)	0.931 (14%)	478 (0.33%)
							Test	0.0146 (63%)	1.00 (34%)	1470 (2.9%)					Test	0.0859 (86%)	0.931 (14%)	478 (0.33%)
							Unclassified	0.0000000182 (66%)	0.872 (34%)	805 (0.31%)					Unclassified	0.0000000178 (64%)	0.894 (36%)	1590 (0.29%)
			Alternative	-6120.01	12491	115.1	Reference	0.0169 (64%)	1.00 (33%)	10000 (2.9%)	Alternative	-6135.18	12481.9	41.93	Reference	0.249 (87%)	0.968 (13%)	1470 (0.33%)
							Test	0.0530 (64%)	1.00 (33%)	763 (2.9%)					Test	0.0890 (87%)	0.945 (13%)	322000 (0.33%)
							Unclassified	0.00000000897 (66%)	0.870 (34%)	955 (0.31%)					Unclassified	0.00000000503 (64%)	0.891 (36%)	1460 (0.29%)
		ERF107 (At5G61590)	General Descriptive	-6122.86	12486.3	45.83	All	0.000113 (65%)	0.889 (35%)	9980 (0.36%)	General Descriptive	-6122.86	12486.3	45.84	All	0.000113 (65%)	0.889 (35%)	10000 (0.36%)
			Null	-6119.7	12488.3	122.43	Reference	0.0125 (62%)	1.00 (34%)	1470 (3.3%)	Null	-6137.28	12475.8	42.17	Reference	0.00 (64%)	0.777 (35%)	22.7 (0.26%)
							Test	0.0125 (62%)	1.00 (34%)	1470 (3.3%)					Test	0.00 (64%)	0.777 (35%)	22.7 (0.26%)
							Unclassified	0.0000000178 (66%)	0.865 (34%)	575 (0.27%)					Unclassified	0.000000918 (68%)	0.882 (31%)	208 (0.49%)
			Alternative	-6119.63	12490.3	122.09	Reference	0.0173 (64%)	1.00 (33%)	10000 (3.3%)	Alternative	-6135.2	12473.7	38.88	Reference	0.000000582 (76%)	1.00 (22%)	124 (2.0%)
							Test	0.0723 (64%)	1.00 (33%)	388 (3.3%)					Test	0.0500 (76%)	1.00 (22%)	2.74 (2.0%)
							Unclassified	0.00000000783 (66%)	0.863 (34%)	709 (0.27%)					Unclassified	0.000000270 (68%)	0.882 (31%)	309 (0.44%)
	5	ERF10 5(At5G51190)	General Descriptive	-8743.15	17774.4	35.66	All	0.000181 (78%)	0.938 (22%)	5880 (0.47%)	General Descriptive	-8742.63	17773.4	36.62	All	0.000176 (77%)	0.937 (22%)	6070 (0.47%)
			Null	-8736.86	17770.1	31.88	Reference	0.0216 (87%)	0.400 (4.6%)	5.74 (8.1%)	Null	-8755.63	17752.1	18.6	Reference	0.00 (72%)	1.00 (27%)	40.3 (0.35%)
							Test	0.0216 (87%)	0.400 (4.6%)	5.74 (8.1%)					Test	0.00 (72%)	1.00 (27%)	40.3 (0.35%)
							Unclassified	0.00000166 (75%)	0.948 (25%)	12.2 (0.70%)					Unclassified	0.0000467 (77%)	0.964 (23%)	10.7 (0.50%)
			Alternative	-8736.83	17772	31.97	Reference	0.0549 (88%)	0.499 (4.4%)	3.78 (8.1%)	Alternative	-8752.58	17748.1	28.25	Reference	0.00795 (85%)	1.00 (15%)	3490 (0.51%)
							Test	0.0221 (88%)	0.401 (4.4%)	5.73 (8.1%)					Test	0.129 (85%)	1.00 (15%)	31.6 (0.51%)
							Unclassified	0.000000818 (75%)	0.947 (24%)	13.9 (0.71%)					Unclassified	0.0000154 (76%)	0.964 (23%)	11.0 (0.50%)
		ERF104 (At5G61600)	General Descriptive	-8742.55	17773.2	38.36	All	0.000107 (77%)	0.935 (23%)	10000 (0.46%)	General Descriptive	-8742.55	17773.2	38.39	All	0.000107 (77%)	0.935 (23%)	9950 (0.47%)
			Null	-8737.03	17770.4	48.66	Reference	1.00 (25%)	1.00 (70%)	180 (4.7%)	Null	-8758.76	17774.8	32.03	Reference	0.116 (6.6%)	0.120 (86%)	3.02 (7.6%)
							Test	1.00 (25%)	1.00 (70%)	180 (4.7%)					Test	0.116 (6.6%)	0.120 (86%)	3.02 (7.6%)
							Unclassified	0.000000960 (75%)	0.950 (24%)	19.6 (0.66%)					Unclassified	0.0000000250 (71%)	0.929 (28%)	25.8 (0.61%)
			Alternative	-8737.01	17772.4	48.66	Reference	1.00 (26%)	1.00 (70%)	30.4 (4.7%)	Alternative	-8758.54	17776.4	32.34	Reference	0.150 (85%)	0.153 (7.2%)	2.51 (8.2%)
							Test	1.00 (26%)	1.00 (70%)	181 (4.7%)					Test	0.110 (85%)	0.113 (7.2%)	2.91 (8.2%)
							Unclassified	0.000000582 (75%)	0.949 (24%)	22.6 (0.66%)					Unclassified	0.0000000187 (71%)	0.929 (28%)	27.1 (0.61%)
	6	ERF100 (At4G17500)	General Descriptive	-8984.45	18215.7	17.3	All	0.0900 (90%)	1.00 (8.4%)	11.1 (1.9%)	General Descriptive	-8984.45	18215.7	17.34	All	0.100 (90%)	1.00 (8.4%)	9.99 (1.9%)
			Null	-8969.55	18194.1	30.97	Reference	0.452 (0.0%)	1.00 (100%)	1.02 (0.0%)	Null	-8988.03	18180	16.64	Reference	0.106 (87%)	0.150 (9.8%)	5.03 (3.7%)
							Test	0.452 (0.0%)	1.00 (100%)	1.02 (0.0%)					Test	0.106 (87%)	0.150 (9.8%)	5.03 (3.7%)
							Unclassified	0.00604 (83%)	0.980 (14%)	1.68 (3.2%)					Unclassified	0.00659 (80%)	0.971 (16%)	1.65 (3.4%)
			Alternative	-8969.32	18195.7	30.03	Reference	0.698 (88%)	0.835 (10%)	1.00 (1.5%)	Alternative	-8987.16	18180.3	17.95	Reference	0.180 (9.9%)	0.182 (87%)	3.54 (3.6%)
							Test	1.00 (1.5%)	1.00 (10%)	1.00 (88%)					Test	0.110 (9.9%)	0.111 (87%)	5.10 (3.6%)
							Unclassified	0.00674 (83%)	0.980 (14%)	1.67 (3.0%)					Unclassified	0.00111 (81%)	0.966 (14%)	1.79 (4.4%)
		ERF101 (At5G47220)	General Descriptive	-8984.45	18215.7	17.31	All	0.0894 (90%)	1.00 (8.4%)	11.2 (1.9%)	General Descriptive	-8984.45	18215.7	17.27	All	0.0913 (90%)	1.00 (8.4%)	10.9 (1.9%)
			Null	-8965.71	18186.4	23.97	Reference	0.00 (84%)	0.000100 (9.5%)	266 (6.9%)	Null	-8985.83	18183.7	23.31	Reference	0.0119 (72%)	0.781 (27%)	33.6 (0.99%)
							Test	0.00 (84%)	0.000100 (9.5%)	266 (6.9%)					Test	0.0119 (72%)	0.781 (27%)	33.6 (0.99%)
							Unclassified	0.0140 (83%)	0.989 (15%)	1.71 (2.1%)					Unclassified	0.00690 (83%)	0.988 (14%)	1.80 (2.5%)
			Alternative	-8964.55	18186.2	32.32	Reference	0.00629 (84%)	0.0155 (9.0%)	4.01 (7.3%)	Alternative	-8979.17	18172.5	23.58	Reference	0.0000527 (89%)	0.000105 (4.7%)	191 (6.1%)
							Test	0.00000000000000408 (84%)	0.00000000000150 (9.0%)	8730 (7.3%)					Test	0.118 (89%)	0.137 (4.7%)	3.12 (6.1%)
							Unclassified	0.0176 (83%)	0.989 (15%)	1.65 (2.2%)					Unclassified	0.0146 (84%)	0.990 (14%)	1.74 (2.4%)
ERF X	1	ERF115 (At5G07310)	General Descriptive	-8035.46	16317.8	19.43	All	0.000107 (61%)	0.934 (39%)	9990 (0.13%)	General Descriptive	-8035.45	16317.7	19.41	All	0.000107 (61%)	0.935 (39%)	10000 (0.13%)
			Null	-8034.62	16324.3	18.52	Reference	0.00 (69%)	0.000100 (13%)	12.1 (18%)	Null	-8049.77	16315.7	17.52	Reference	0.0588 (65%)	0.0644 (14%)	1.27 (21%)
							Test	0.00 (69%)	0.000100 (13%)	12.1 (18%)					Test	0.0588 (65%)	0.0644 (14%)	1.27 (21%)
							Unclassified	0.000000818 (60%)	0.913 (40%)	3.01 (0.15%)					Unclassified	0.00000458 (61%)	0.898 (38%)	1470 (0.17%)
			Alternative	-8034.6	16326.3	18.55	Reference	0.00 (71%)	0.000100 (12%)	13.3 (17%)	Alternative	-8049.76	16317.7	17.65	Reference	0.0678 (64%)	0.0679 (14%)	1.24 (21%)
							Test	0.00 (71%)	0.0000954 (12%)	13.5 (17%)					Test	0.0581 (64%)	0.0583 (14%)	1.25 (21%)
							Unclassified	0.000000480 (60%)	0.914 (40%)	2.98 (0.15%)					Unclassified	0.00000288 (61%)	0.898 (38%)	3350 (0.17%)
		ERF114 (At5G61890)	General Descriptive	-8036.38	16319.6	18.7	All	0.000106 (63%)	0.945 (37%)	10000 (0.13%)	General Descriptive	-8035.45	16317.7	19.45	All	0.000107 (60%)	0.935 (39%)	9990 (0.13%)
			Null	-8031.55	16318.1	18.68	Reference	0.00 (82%)	1.00 (16%)	660 (2.0%)	Null	-8038.31	16292.8	17.87	Reference	0.0309 (81%)	0.880 (19%)	1090 (0.20%)
							Test	0.00 (82%)	1.00 (16%)	660 (2.0%)					Test	0.0309 (81%)	0.880 (19%)	1090 (0.20%)
							Unclassified	0.000000582 (58%)	0.901 (42%)	1.40 (0.29%)					Unclassified	0.000000582 (58%)	0.943 (42%)	2.05 (0.0%)
			Alternative	-8031.52	16320.1	21.69	Reference	0.000000818 (82%)	1.00 (16%)	20.7 (2.0%)	Alternative	-8037.06	16292.3	17.92	Reference	0.0221 (85%)	1.00 (15%)	10000 (0.20%)
							Test	0.0000000000000231 (82%)	1.00 (16%)	885 (2.0%)					Test	0.0573 (85%)	1.00 (15%)	1000 (0.20%)
							Unclassified	0.000000582 (58%)	0.906 (42%)	1.38 (0.29%)					Unclassified	0.0000000155 (57%)	0.853 (41%)	1.05 (2.1%)
	2	ERF110 (At5G50080)	General Descriptive	-6026.68	12203.1	16.11	All	0.171 (87%)	1.00 (11%)	5.85 (2.0%)	General Descriptive	-6026.68	12203.1	16.11	All	0.171 (87%)	1.00 (11%)	5.84 (2.0%)
			Null	-6021.98	12202	101.09	Reference	0.110 (4.1%)	0.111 (88%)	1470 (7.9%)	Null	-6040.08	12215.6	65.9	Reference	0.100 (65%)	0.432 (20%)	2.32 (15%)
							Test	0.110 (4.1%)	0.111 (88%)	1470 (7.9%)					Test	0.100 (65%)	0.432 (20%)	2.32 (15%)
							Unclassified	0.0859 (88%)	1.00 (6.5%)	1.30 (5.9%)					Unclassified	0.0838 (88%)	0.946 (7.0%)	1.70 (5.1%)
			Alternative	-6021.27	12202.6	71.02	Reference	0.0449 (5.4%)	0.0450 (87%)	10000 (8.1%)	Alternative	-6034.41	12206.3	17.53	Reference	0.000000582 (62%)	0.319 (27%)	48.0 (11%)
							Test	0.202 (5.4%)	0.203 (87%)	115 (8.1%)					Test	0.0787 (62%)	0.817 (27%)	1.98 (11%)
							Unclassified	0.0840 (87%)	1.00 (7.0%)	1.27 (5.8%)					Unclassified	0.0772 (87%)	0.950 (8.0%)	1.62 (4.8%)
		RAP2.6 (At1G43160)	General Descriptive	-6026.43	12202.7	43.53	All	0.121 (84%)	0.967 (15%)	8.51 (1.6%)	General Descriptive	-5347.97	10846.6	42.79	All	0.119 (83%)	0.966 (16%)	8.69 (1.4%)
			Null	-6022.89	12203.8	222.8	Reference	0.0570 (92%)	1.00 (1.2%)	1920 (6.4%)	Null	-5354.25	10848.8	79.3	Reference	0.00594 (70%)	1.00 (30%)	35.1 (0.52%)
							Test	0.0570 (92%)	1.00 (1.2%)	1920 (6.4%)					Test	0.00594 (70%)	1.00 (30%)	35.1 (0.52%)
							Unclassified	0.0000164 (77%)	0.962 (21%)	3.62 (2.5%)					Unclassified	0.00000468 (75%)	0.952 (23%)	6.74 (2.3%)
			Alternative	-6022.88	12205.8	211.92	Reference	0.0664 (92%)	1.00 (2.3%)	899 (6.1%)	Alternative	-5352.75	10847.9	78.61	Reference	0.0302 (84%)	1.00 (15%)	772 (0.82%)
							Test	0.0510 (92%)	1.00 (2.3%)	1740 (6.1%)					Test	0.161 (84%)	1.00 (15%)	32.2 (0.82%)
	3	RAP2.6L (At5G13330)	Model	log L	#. params	AICc	Branch set	ω1	ω2	ω3	Model	log L	#. params	AICc	Branch set	ω1	ω2	ω3
			General descriptive	-11066.4	112	22357.8	Shared	0.00 (75.55%)	1.00 (20.23%)	1.56 (4.22%)	General descriptive	-11066.3	112	22357.7	Shared	0.00 (75.59%)	1.00 (20.15%)	1.54 (4.25%)
			RELAX alternative	-11100.8	77	22356.2	Test	0.00 (72.44%)	1.00 (13.47%)	693.19 (14.09%)	RELAX alternative	-11093.7	77	22341.8	Test	0.00 (76.72%)	1.00 (22.07%)	9.08 (1.21%)
							Reference	0.00 (72.44%)	1.00 (13.47%)	1.14 (14.09%)					Reference	0.00 (76.72%)	1.00 (22.07%)	8.91 (1.21%)
			RELAX null	-11100.1	76	22352.7	Test	0.00 (76.49%)	0.93 (0.00%)	2.78 (23.51%)	RELAX null	-11093.7	76	22339.8	Test	0.00 (76.60%)	1.00 (22.25%)	9.56 (1.14%)
							Reference	0.00 (76.49%)	0.93 (0.00%)	2.78 (23.51%)					Reference	0.00 (76.60%)	1.00 (22.25%)	9.56 (1.14%)
			RELAX partitioned descriptive	-11098.7	80	22357.8	Test	0.00 (75.83%)	1.00 (0.00%)	23.18 (24.17%)	RELAX partitioned descriptive	-11089.5	80	22339.5	Test	0.01 (77.13%)	1.00 (22.03%)	13.51 (0.84%)
							Reference	0.00 (74.44%)	0.60 (23.39%)	23.18 (2.17%)					Reference	0.00 (5.49%)	0.00 (76.94%)	13.51 (17.57%)
		ERF112 (At2G33710)	Model	log L	#. params	AICc	Branch set	ω1	ω2	ω3	Model	log L	#. params	AICc	Branch set	ω1	ω2	ω3
			General descriptive	-11067.2	112	22359.5	Shared	0.00 (76.24%)	1.00 (18.96%)	1.59 (4.79%)	General descriptive	-11067.2	112	22359.5	Shared	0.00 (76.29%)	1.00 (18.91%)	1.66 (4.80%)
			RELAX alternative	-11097.2	77	22348.9	Test	0.01 (38.87%)	0.67 (45.42%)	3.91 (15.71%)	RELAX alternative	-11095.7	77	22345.9	Test	0.09 (82.16%)	0.68 (7.75%)	4.17 (10.09%)
							Reference	0.00 (38.87%)	0.13 (45.42%)	1356.05 (15.71%)					Reference	0.20 (82.16%)	0.77 (7.75%)	2.62 (10.09%)
			RELAX null	-11098.7	76	22349.9	Test	0.02 (42.15%)	0.81 (46.00%)	3333.11 (11.85%)	RELAX null	-11097.2	76	22346.9	Test	0.07 (69.01%)	0.67 (24.93%)	5.73 (6.06%)
							Reference	0.02 (42.15%)	0.81 (46.00%)	3333.11 (11.85%)					Reference	0.07 (69.01%)	0.67 (24.93%)	5.73 (6.06%)
			RELAX partitioned descriptive	-11097.5	80	22355.6	Test	0.02 (44.65%)	1.00 (50.17%)	3635.16 (5.17%)	RELAX partitioned descriptive	-11091.4	80	22343.3	Test	0.12 (61.06%)	0.15 (29.10%)	4.24 (9.84%)
							Reference	0.06 (58.23%)	0.10 (26.83%)	3635.16 (14.94%)					Reference	0.03 (47.65%)	1.00 (31.22%)	4.24 (21.12%)
RAV	1	EDF3 (At3G25730)	General Descriptive	-14422.7	29157	34.96	All	0.000279 (86%)	0.934 (14%)	3830 (0.54%)	General Descriptive	-13784.1	27871.8	29.77	All	0.00593 (86%)	0.953 (14%)	177 (0.46%)
			Null	-14406.7	29133.2	45.22	Reference	0.126 (83%)	0.217 (8.6%)	45.3 (8.8%)	Null	-13787.4	27859.8	51.26	Reference	0.0708 (86%)	0.866 (13%)	1470 (0.55%)
							Test	0.126 (83%)	0.217 (8.6%)	45.3 (8.8%)					Test	0.0708 (86%)	0.866 (13%)	1470 (0.55%)
							Unclassified	0.00000430 (84%)	0.938 (15%)	13.4 (0.76%)					Unclassified	0.00000183 (82%)	0.943 (17%)	34.9 (0.50%)
			Alternative	-14406.6	29135.2	45.12	Reference	0.130 (83%)	0.172 (8.6%)	43.3 (8.7%)	Alternative	-13783.7	27854.7	52.26	Reference	0.653 (81%)	0.928 (18%)	63.8 (0.61%)
							Test	1.00 (8.7%)	1.00 (8.6%)	1.00 (83%)					Test	0.0615 (81%)	0.611 (18%)	670000000000 (0.61%)
							Unclassified	0.00000200 (84%)	0.938 (15%)	14.4 (0.76%)					Unclassified	0.000000921 (83%)	0.941 (17%)	42.2 (0.49%)
		TEM2 (At1G68840)	General Descriptive	-18670	37722.9	56.8	All	0.000277 (82%)	0.928 (17%)	3890 (0.56%)	General Descriptive	-18671.2	37725.4	56.46	All	0.000386 (82%)	0.930 (17%)	2790 (0.57%)
			Null	-18655.4	37701.8	67.94	Reference	0.0423 (85%)	0.153 (8.8%)	229 (6.5%)	Null	-18679.7	37719.8	60.96	Reference	0.0627 (80%)	0.771 (19%)	5.78 (1.1%)
							Test	0.0423 (85%)	0.153 (8.8%)	229 (6.5%)					Test	0.0627 (80%)	0.771 (19%)	5.78 (1.1%)
							Unclassified	0.0000686 (79%)	0.902 (20%)	149 (0.56%)					Unclassified	0.00000267 (79%)	0.923 (20%)	91.6 (0.70%)
			Alternative	-18654.1	37701.2	94.84	Reference	0.129 (72%)	0.896 (21%)	1090 (6.3%)	Alternative	-18676.9	37716.5	63.89	Reference	0.000100 (3.4%)	0.0363 (92%)	6.86 (4.2%)
							Test	0.00000000000000000063 (72%)	0.106 (21%)	1.6599999999999999e+62 (6.3%)					Test	0.00526 (3.4%)	0.151 (92%)	3.00 (4.2%)
							Unclassified	0.0000857 (79%)	0.907 (20%)	129 (0.57%)					Unclassified	0.000000972 (79%)	0.921 (20%)	118 (0.71%)
		EDF4 (At1G13260)	General Descriptive	-18669.2	37721.2	59.5	All	0.000125 (82%)	0.928 (18%)	8590 (0.55%)	General Descriptive	-18671.1	37725.1	56.03	All	0.000331 (82%)	0.930 (17%)	3250 (0.56%)
			Null	-18659.5	37710	66.52	Reference	0.125 (70%)	0.137 (21%)	82.2 (8.9%)	Null	-18699.3	37751.1	51.53	Reference	0.00 (76%)	0.597 (23%)	91.1 (0.38%)
							Test	0.125 (70%)	0.137 (21%)	82.2 (8.9%)					Test	0.00 (76%)	0.597 (23%)	91.1 (0.38%)
							Unclassified	0.00000513 (80%)	0.911 (20%)	1230 (0.55%)					Unclassified	0.0000538 (80%)	0.941 (20%)	140 (0.76%)
			Alternative	-18659.5	37711.9	65.29	Reference	0.125 (70%)	0.134 (21%)	58.9 (8.8%)	Alternative	-18699.3	37753.1	51.63	Reference	0.0145 (80%)	0.681 (20%)	67.9 (0.37%)
							Test	0.0720 (70%)	0.0780 (21%)	175 (8.8%)					Test	0.00982 (80%)	0.658 (20%)	100 (0.37%)
							Unclassified	0.00000499 (79%)	0.910 (20%)	1120 (0.55%)					Unclassified	0.0000487 (80%)	0.940 (20%)	146 (0.76%)
		TEM1 (At1G25560)	General Descriptive	-18673.3	37729.6	57.5	All	0.00592 (83%)	0.948 (17%)	178 (0.60%)	General Descriptive	-18671.1	37725.1	55.98	All	0.000325 (82%)	0.930 (17%)	3310 (0.56%)
			Null	-18651.7	37694.3	66.19	Reference	0.300 (73%)	0.382 (16%)	965 (11%)	Null	-18682.6	37723.8	52.23	Reference	0.0197 (79%)	0.979 (21%)	50.9 (0.58%)
							Test	0.300 (73%)	0.382 (16%)	965 (11%)					Test	0.0197 (79%)	0.979 (21%)	50.9 (0.58%)
							Unclassified	0.00200 (80%)	0.930 (20%)	20.0 (0.62%)					Unclassified	0.00000679 (79%)	0.929 (20%)	115 (0.53%)
			Alternative	-18651.6	37696.3	68.18	Reference	0.221 (65%)	0.615 (23%)	1390 (11%)	Alternative	-18681.7	37724	77.94	Reference	0.634 (79%)	1.00 (20%)	95.8 (0.50%)
							Test	0.375 (65%)	0.729 (23%)	110 (11%)					Test	0.0191 (79%)	1.00 (20%)	153000000000000000 (0.50%)
							Unclassified	0.000908 (80%)	0.928 (20%)	27.4 (0.62%)					Unclassified	0.000000930 (79%)	0.933 (20%)	232 (0.52%)
	2	RAV5 (At1G50680)	General Descriptive	-19288.7	38838.1	52.35	All	0.0897 (67%)	0.962 (32%)	11.6 (0.77%)	General Descriptive	-19288.6	38838	50.14	All	0.0700 (67%)	0.963 (32%)	14.8 (0.72%)
			Null	-19283.8	38836.4	60	Reference	0.000000818 (0.0%)	0.000101 (0.0%)	20.7 (100%)	Null	-19300.4	38819.3	61.87	Reference	0.113 (65%)	1.00 (35%)	1470 (0.35%)
							Test	0.000000818 (0.0%)	0.000101 (0.0%)	20.7 (100%)					Test	0.113 (65%)	1.00 (35%)	1470 (0.35%)
							Unclassified	0.00000620 (64%)	0.977 (35%)	9.58 (0.89%)					Unclassified	0.00452 (71%)	0.981 (28%)	2.19 (0.69%)
			Alternative	-19283.7	38838.2	60.03	Reference	0.00 (23%)	0.000100 (22%)	15.7 (55%)	Alternative	-19300	38820.5	66.33	Reference	0.392 (65%)	1.00 (35%)	19.8 (0.38%)
							Test	0.00 (23%)	0.0000928 (22%)	16.0 (55%)					Test	0.114 (65%)	1.00 (35%)	1020 (0.38%)
							Unclassified	0.000000921 (64%)	0.977 (35%)	15.2 (0.89%)					Unclassified	0.00729 (71%)	0.979 (28%)	1.81 (0.79%)
		RAV6 (At1G51120)	General Descriptive	-19288.6	38838	50.38	All	0.0842 (67%)	0.963 (32%)	12.3 (0.72%)	General Descriptive	-19288.6	38838	50.34	All	0.0759 (67%)	0.963 (32%)	13.7 (0.72%)
			Null	-19284	38836.9	59.9	Reference	0.00 (35%)	0.000100 (58%)	17.5 (6.5%)	Null	-19308.2	38834.9	31.71	Reference	0.00232 (65%)	0.876 (34%)	22.6 (0.30%)
							Test	0.00 (35%)	0.000100 (58%)	17.5 (6.5%)					Test	0.00232 (65%)	0.876 (34%)	22.6 (0.30%)
							Unclassified	0.00000635 (64%)	0.977 (35%)	9.51 (0.89%)					Unclassified	0.0933 (69%)	0.975 (30%)	29.8 (1.2%)
			Alternative	-19283.9	38838.7	59.78	Reference	0.00 (36%)	0.000100 (58%)	13.8 (6.5%)	Alternative	-19307.7	38835.8	40.5	Reference	0.306 (66%)	0.971 (34%)	1.99 (0.29%)
							Test	0.00 (36%)	0.0000413 (58%)	17.7 (6.5%)					Test	0.00459 (66%)	0.874 (34%)	22.8 (0.29%)
							Unclassified	0.00000134 (64%)	0.976 (35%)	14.9 (0.89%)					Unclassified	0.116 (70%)	0.973 (30%)	69.2 (0.98%)

## Sheet: Table S6
Table S6. Estimates of parameters used in codon-substitution evolutionary models for AP2/ERF paralogs in Brassicaceae. One-ration Model 0 (⍵0=⍵1=⍵2) vs. two ratios Model 2 (⍵0, ⍵1), df =1; Model A null (⍵ 2= 1) vs. Model A(0 < ⍵2 < 1), df =1; Model 1a (neutral) vs. clade Model C ( k = 3), df = 2; InL: the log-likelihood difference between the two models; 2∆l: twice the log-likelihood difference b…
Subfamily	Paralogs Number	Foreground Branch	Model	inL	2∆l	Site Class	Positive Selection
AP2	1	PLT2 (At1G51190)	Model 2	9305.27	3.318004*	⍵0=0.05456 ⍵1=0.12353
			Model 0	9306.93		⍵= 0.05622
			Model A null	9245.76		p0=0.91297 p1=0.06793 p2=0.01909 ⍵0=0.04013 ⍵1=1.00000 ⍵2=1.00000
			Model A	9238.46	14.586056**	p0=0.91297 p1=0.06793 p2=0.01283 ⍵0=0.04128 ⍵1=1.00000 ⍵2=998.99945	412S** 498D**
			Model 1a	9247.34		p0=0.92875 p1=0.07125 ⍵0=0.04055 ⍵1=1.00000
			Model C	9107.36	279.975492**	p0=0.73270 p1=0.00000 p2=0.26730 ⍵0=0.00777 ⍵1=1.00000 ⍵3=0.28771
		PLT1 (At3G20840)	Model 2	9304.65	4.562356*	⍵0=0.05449 ⍵1=0.19475
			Model 0	9306.93		⍵= 0.05622
			Model A null	9245.06		p0=0.88290 p1=0.06861 p2=0.04850 ⍵0=0.03952 ⍵1=1.00000 ⍵2=1.00000
			Model A	9240.38	9.365094**	p0=0.88290 p1=0.06861 p2=0.01492 ⍵0=0.04079 ⍵1=1.00000 ⍵2=998.99952	539T**
			Model 1a	9247.34		p0=0.92875 p1=0.07125 ⍵0=0.04055 ⍵1=1.00000
			Model C	9111.16	272.359692**	p0=0.72769 p1=0.00000 p2=0.27231 ⍵0=0.00772 ⍵1=1.00000 ⍵3=0.16031
	2	AIL6 (At5G10510)	Model 2	7864.24	0.28212	⍵0=0.08518 ⍵1=0.06544
			Model 0	7864.38		⍵= 0.08447
			Model A null	7797.22		p0=0.90159 p1=0.06695 p2=0.03145 ⍵0=0.06236 ⍵1=1.00000 ⍵2=1.00000
			Model A	7795.78	2.891918*	p0=0.90159 p1=0.06695 p2=0.01248 ⍵0=0.06234 ⍵1=1.00000 ⍵2=9.03353	346N#*
			Model 1a	7798.41		p0=0.92911 p1=0.07089 ⍵0=0.06305 ⍵1=1.00000
			Model C	7723.72	149.385**	p0=0.64363 p1=0.02627 p2=0.33010 ⍵0=0.01717 ⍵1=1.00000 ⍵3=0.10343
		AIL7 (At5G65510)	Model 2	7864.09	0.586662	⍵0=0.08337 ⍵1=0.10659
			Model 0	7864.38		⍵= 0.08447
			Model A null	7798.01		p0=0.89573 p1=0.06682 p2=0.03745 ⍵0=0.06216 ⍵1=1.00000 ⍵2=1.00000
			Model A	7798.01	0	p0=0.89573 p1=0.06682 p2=0.03745 ⍵0=0.06216 ⍵1=1.00000 ⍵2=1.00000
			Model 1a	7798.41		p0=0.92911 p1=0.07089 ⍵0=0.06305 ⍵1=1.00000
			Model C	7717.88	161.05739**	p0=0.57864 p1=0.02278 p2=0.39858 ⍵0=0.01006 ⍵1=1.00000 ⍵3=0.39807
	3	WRI3 (At1G16060)	Model 2	6399.53	6.17863**	⍵0=0.10309 ⍵1=0.67770
			Model 0	6402.62		⍵= 0.10634
			Model A null	6266.03		p0=0.80390 p1=0.15200 p2=0.04410 ⍵0=0.05641 ⍵1=1.00000 ⍵2=1.00000
			Model A	6266.03	0	p0=0.80390 p1=0.15200 p2=0.04410 ⍵0=0.05641 ⍵1=1.00000 ⍵2=1.00000
			Model 1a	6266.15		p0=0.84042 p1=0.15958 ⍵0=0.05675 ⍵1=1.00000
			Model C	6198.01	136.268454**	p0=0.64110 p1=0.05442 p2=0.30448 ⍵0=0.01243 ⍵1=1.00000 ⍵3=0.24738
		WRI4 (At1G79700)	Model 2	6395.87	13.49929**	⍵0=0.10212 ⍵1=999.00000
			Model 0	6402.62		⍵= 0.10634
			Model A null	6264.98		p0=0.69674 p1=0.13260 p2=0.17067 ⍵0=0.05532 ⍵1=1.00000 ⍵2=1.00000
			Model A	6264.95	0.051392	p0=0.69674 p1=0.13260 p2=0.13523 ⍵0=0.05530 ⍵1=1.00000 ⍵2=1.46599
			Model 1a	6266.15		p0=0.84042 p1=0.15958 ⍵0=0.05675 ⍵1=1.00000
			Model C	6189.96	152.37564**	p0=0.62810 p1=0.05637 p2=0.31553 ⍵0=0.01067 ⍵1=1.00000 ⍵3=0.35556
	4	SNZ(AT2G39250)	Model 2	4114.03		⍵0=0.16997 ⍵1=0.70962
			Model 0	4115.03	2.0118	⍵= 0.17500
			Model A null	4023.95		p0=0.39637 p1=0.13236 p2=.47128 ⍵0=0.09049 ⍵1=1.00000 ⍵2=1.00000
			Model A	4023.95	0	p0=0.39637 p1=0.13236 p2=.47128 ⍵0=0.09049 ⍵1=1.00000 ⍵2=1.00000
			Model 1a	4026.19		p0=0.75145 p1=0.24855 ⍵0=0.09577 ⍵1=1.00000
			Model C	3980.57	91.2274**	p0=0.50146 p1=0.07469 p2=0.42385
		SMZ (At3G54990)	Model 2	4114.18		⍵0=0.16951 ⍵1=1.97499
			Model 0	4115.03	1.712	⍵= 0.17500
			Model A null	4024.79		p0=0.00000 p1=0.00000 p2=1.00000 ⍵0=0.09225 ⍵1=1.00000 ⍵2=1.00000
			Model A	4024.79	0	p0=0.00000 p1=0.00000 p2=1.00000 ⍵0=0.09225 ⍵1=1.00000 ⍵2=1.00000
			Model 1a	4026.19		p0=0.75145 p1=0.24855 ⍵0=0.09577 ⍵1=1.00000
			Model C	3987.75	76.878712**	p0=0.50530 p1=0.07942 p2=0.41529
	5	TOE2 (At5G60120)	Model 2	4054.27	7.384322**	⍵0=0.09464 ⍵1=0.27061
			Model 0	4057.96		⍵= 0.10253
			Model A null	4052.33		p0=0.71469 p1=0.01833 p2=.26698 ⍵0=0.09427 ⍵1=1.00000 ⍵2=1.00000
			Model A	4052.33	0	p0=0.71469 p1=0.01833 p2=.26698 ⍵0=0.09427 ⍵1=1.00000 ⍵2=1.00000
			Model 1a	4055.3		p0=0.96797 p1=0.03203 ⍵0=0.10158 ⍵1=1.00000
			Model C	3989.85	130.902898**	p0=0.29081 p1=0.00120 p2=0.70800
		TOE1 (At2G28550)	Model 2	4057.43	1.06019	⍵0=0.10547 ⍵1=0.06652
			Model 0	4057.96		⍵= 0.10253
			Model A null	4054.23		p0=0.92495 p1=0.02952 p2=.04553 ⍵0=0.09899 ⍵1=1.00000 ⍵2=1.00000
			Model A	4052.44	3.588934*	p0=0.92495 p1=0.02952 p2=.02668 ⍵0=0.09920 ⍵1=1.00000 ⍵2=9.12317	106S*
			Model 1a	4055.3		p0=0.96797 p1=0.03203 ⍵0=0.10158 ⍵1=1.00000
			Model C	3994.97		p0=0.29642 p1=0.00000 p2=0.70358
			Model C	4810.12	87.21113**	p0=0.69092 p1=0.00883 p2=0.30026 ⍵0=0.23252 ⍵1=1.00000 ⍵3=0.04958
	6	TOE3 (At5G67180)	Model 2	3095.44	3.970082*	⍵0=0.04558 ⍵1=0.01570
			Model 0	3097.43		⍵= 0.04304
			Model A null	3088.52		p0=0.97501 p1=0.02499 p2=0 ⍵0=0.03788 ⍵1=1.00000 ⍵2=1.00000
			Model A	3088.52	1.8e-05	p0=0.97501 p1=0.02499 p2=0 ⍵0=0.03788 ⍵1=1.00000 ⍵2=1.00000
			Model 1a	3088.52		p0=0.97501 p1=0.02499 ⍵0=0.03788 ⍵1=1.00000
			Model C	3056.45	64.131694**	p0=0.53972 p1=0.00633 p2=0.45395
		AP2 (At4G36920)	Model 2	3095.26	4.33825*	⍵0=0.04568 ⍵1=0.01248
			Model 0	3097.43		⍵= 0.04304
			Model A null	3088.52		p0=0.97501 p1=0.02499 p2=0 ⍵0=0.03788 ⍵1=1.00000 ⍵2=1.00000
			Model A	3088.52	1.4e-05	p0=0.97501 p1=0.02499 p2=0 ⍵0=0.03788 ⍵1=1.00000 ⍵2=1.00000
			Model 1a	3088.52		p0=0.97501 p1=0.02499 ⍵0=0.03788 ⍵1=1.00000
			Model C	3064.99	47.05419**	p0=0.64140 p1=0.00000 p2=0.35860
DREB I	1	ERF056 (At2G22200)	Model 2	3860.82	0.650216	⍵0=0.16296 ⍵1=0.32555
			Model 0	3861.15		⍵= 0.16456
			Model A null	3807.03		p0=0.67691 p1=0.13316 p2=0.18993 ⍵0=0.11179 ⍵1=1.00000 ⍵2=1.00000
			Model A	3807.03	0	p0=0.67691 p1=0.13316 p2=0.18993 ⍵0=0.11179 ⍵1=1.00000 ⍵2=1.00000
			Model 1a	3807.41		p0=0.83428 p1=0.16572 ⍵0=0.11307 ⍵1=1.00000
			Model C	3762.49	44.9278340**	p0=0.50930 p1=0.06429 p2=0.42641 ⍵0=0.01983 ⍵1=1.00000 ⍵3=0.36460
		ERF060 (At4G39780)	Model 2	3861.15	6.2e-05	⍵0=0.16456 ⍵1=0.00010
			Model 0	3861.15		⍵= 0.16456
			Model A null	3807.41		p0=0.66398 p1=0.13189 p2=0.20413 ⍵0=0.11307 ⍵1=1.00000 ⍵2=1.00000
			Model A	3807.41	2e-06	p0=0.66398 p1=0.13189 p2=0.23964 ⍵0=0.11307 ⍵1=1.00000 ⍵2=1.00000
			Model 1a	3807.41		p0=0.83428 p1=0.16572 ⍵0=0.11307 ⍵1=1.00000
			Model C	3759.77	47.648679**	p0=0.50576 p1=0.07707 p2=0.41717 ⍵0=0.01969 ⍵1=1.00000 ⍵3=0.16631
		WIND4 (At5G65130)	Model 2	3859.57	3.14447	⍵0=0.16993 ⍵1=0.08031
			Model 0	3861.15		⍵= 0.16456
			Model A null	3807.41		p0=0.83428 p1=0.16572 p2=0 ⍵0=0.11307 ⍵1=1.00000 ⍵2=1.00000
			Model A	3807.41	0	p0=0.83428 p1=0.16572 p2=0 ⍵0=0.11307 ⍵1=1.00000 ⍵2=1.00000
			Model 1a	3807.41		p0=0.83428 p1=0.16572 ⍵0=0.11307 ⍵1=1.00000
			Model C	3759.23	48.184636**	p0=0.53671 p1=0.02119 p2=0.44210 ⍵0=0.02299 ⍵1=1.00000 ⍵3=0.46569
	2	WIND1 (At1G78080)	Model 2	3937.97	4.471772*	⍵0=0.09155 ⍵1=999.00000
			Model 0	3940.2		⍵= 0.09512
			Model A null	3882.48		p0=0.77923 p1=0.11504 p2=0.10573 ⍵0=0.05484 ⍵1=1.00000 ⍵2=1.00000
			Model A	3876.83	11.294072**	p0=0.77923 p1=0.11504 p2=0.02075 ⍵0=0.05519 ⍵1=1.00000 ⍵2=999.00000	294A**
			Model 1a	3884.21		p0=0.86118 p1=0.13882 ⍵0=0.05463 ⍵1=1.00000
			Model C	3838.13	92.150656**	p0=0.66088 p1=0.03182 p2=0.30730 ⍵0=0.01067 ⍵1=1.00000 ⍵3=0.27928
		WIND2 (At1G22190)	Model 2	3939.8	0.798464	⍵0=0.09340 ⍵1=0.20002
			Model 0	3940.2		⍵= 0.09512
			Model A null	3884.21		p0=0.86118 p1=0.13882 p2=0 ⍵0=0.05463 ⍵1=1.00000 ⍵2=1.00000
			Model A	3884.21	0	p0=0.86118 p1=0.13882 p2=0.0 ⍵0=0.05463 ⍵1=1.00000 ⍵2=1.00000
			Model 1a	3884.21		p0=0.86118 p1=0.13882 ⍵0=0.05463 ⍵1=1.00000
			Model C	3838.56	91.293**	p0 = 0.99999 p = 0.49327 q = 2.49996
	3	ERF054 (At4G28140)	Model 2	3947.34	1.42021	⍵0=0.14096 ⍵1=0.54493
			Model 0	3948.05		⍵= 0.14450
			Model A null	3888.7		p0=0.79924 p1=0.10374 p2=0.09703 ⍵0=0.10216 ⍵1=1.00000 ⍵2=1.00000
			Model A	3887.57	2.26366	p0=0.79924 p1=0.10374 p2=0.04197 ⍵0=0.10127 ⍵1=1.00000 ⍵2=112.63673
			Model 1a	3888.94		p0=0.88195 p1=0.11805 ⍵0=0.11805 ⍵1=1.00000
			Model C	3840.23	48.705273**	p0=0.57423 p1=0.04485 p3=0.38092 ⍵0=0.02035 ⍵1=1.00000 ⍵2=0.32750
		ERF053 (At2G20880)	Model 2	3946.04	4.024416*	⍵0=0.13732 ⍵1=0.33510
			Model 0	3948.05		⍵= 0.14450
			Model A null	3883.26		p0=0.73623 p1=0.09630 p2=0.16747 ⍵0=0.09560 ⍵1=1.00000 ⍵2=1.00000
			Model A	3880.22	6.065708**	p0=0.73623 p1=0.09630 p2=0.05327 ⍵0=0.09880 ⍵1=1.00000 ⍵2=12.64008	270S* 282A*
			Model 1a	3888.94		p0=0.88195 p1=0.11805 ⍵0=0.11805 ⍵1=1.00000
			Model C	3840.96	47.970682**	p0=0.57931 p1=0.04324 p2=0.37745 ⍵0=0.02119 ⍵1=1.00000 ⍵2=25532
DREB II	1	ERF018 (At1G74930)	Model 2	3098.38	0.421032	⍵0=0.07012 ⍵1=999.00000
			Model 0	3098.59		⍵= 0.07063
			Model A null	3067.04		p0=0.95647 p1=0.04352 p2=0 ⍵0=0.05856 ⍵1=1.00000 ⍵2=1.00000
			Model A	3067.04	0	p0=0.95647 p1=0.04352 p2=0 ⍵0=0.05856 ⍵1=1.00000 ⍵2=1.00000
			Model 1a	3067.04		p0=0.95647 p1=0.04353 ⍵0=0.05856 ⍵1=1.00000
			Model C	3038.98	56.126004**	p0=0.71390 p1=0.02937 p2=0.25673 ⍵0=0.02469 ⍵1=1.00000 ⍵3=0.27493
		ERF017 (At1G19210)	Model 2	3097.75	1.68838	⍵0=0.06913 ⍵1=0.36063
			Model 0	3098.59		⍵= 0.07063
			Model A null	3064.5		p0=0.84172 p1=0.03831 p2=0.11996 ⍵0=0.05692 ⍵1=1.00000 ⍵2=1.00000
			Model A	3059.45	10.104614**	p0=0.84172 p1=0.03831 p2=0.03447 ⍵0=0.05732 ⍵1=1.00000 ⍵2=999.00000	79N*
			Model 1a	3067.04		p0=0.95647 p1=0.04353 ⍵0=0.05856 ⍵1=1.00000
			Model C	3037.92	58.251032**	p0=0.73924 p1=0.00000 p2=0.26076 ⍵0=0.02535 ⍵1=1.00000 ⍵3=0.34920
	2	ERF020 (At1G71520)	Model 2	3698.94	0.067012	⍵0=0.13462 ⍵1=0.08425
			Model 0	3698.98		⍵= 0.13387
			Model A null	3624.15		p0=0.66631 p1=0.15491 p2=0.17877 ⍵0=0.06885 ⍵1=1.00000 ⍵2=1.00000
			Model A	3624.15	0	p0=0.66631 p1=0.15491 p2=0.17877 ⍵0=0.06885 ⍵1=1.00000 ⍵2=1.00000
			Model 1a	3624.3		p0=0.81267 p1=0.18733 ⍵0=0.07016 ⍵1=1.00000
			Model C	3582.23	84.131926**	p0=0.63726 p1=0.03785 p2=0.32489 ⍵0=0.02315 ⍵1=1.00000 ⍵3=0.34480
		ERF019 (At1G22810)	Model 2	3698.2	1.56106	⍵0=0.13081 ⍵1=0.26442
			Model 0	3698.98		⍵= 0.13387
			Model A null	3622.65		p0=0.66788 p1=0.15074 p2=0.18138 ⍵0=0.06716 ⍵1=1.00000 ⍵2=1.00000
			Model A	3622.59	0.114424	p0=0.66788 p1=0.15074 p2=0.11477 ⍵0=0.06742 ⍵1=1.00000 ⍵2=2.12271
			Model 1a	3624.3		p0=0.81267 p1=0.18733 ⍵0=0.07016 ⍵1=1.00000
			Model C	3582.11	84.377534**	p0=0.63505 p1=0.03936 p2=0.32559 ⍵0=0.02362 ⍵1=1.00000 ⍵3=0.27930
	3	ERF012 (At1G21910)	Model 2	3587.24	1.54043	⍵0=0.11198 ⍵1=999.00000
			Model 0	3588.01		⍵= 0.11279
			Model A null	3525.8		p0=0.00000 p1=0.00000 p2=1.00000 ⍵0=0.05659 ⍵1=1.00000 ⍵2=1.00000
			Model A	3525.73	0.131766	p0=0.00000 p1=0.00000 p2=1.00000 ⍵0=0.05658 ⍵1=1.00000 ⍵2=49.45009
			Model 1a	3526.9		p0=0.81360 p1=0.18640 ⍵0=0.05774 ⍵1=1.00000
			Model C	3466.17	121.453286**	p0=0.57965 p1=0.04152 p2=0.37883
		ERF013 (At1G77640)	Model 2	3587.95	0.126092	⍵0=0.11238 ⍵1=0.18453
			Model 0	3588.01		⍵= 0.11279
			Model A null	3526.66		p0=0.70546 p1=0.16300 p2=.13154 ⍵0=0.05683 ⍵1=1.00000 ⍵2=1.00000
			Model A	3526.66	0	p0=0.70546 p1=0.16300 p2=.13154 ⍵0=0.05683 ⍵1=1.00000 ⍵2=1.00000
			Model 1a	3526.9		p0=0.81360 p1=0.18640 ⍵0=0.05774 ⍵1=1.00000
			Model C	3462.74	128.319914**	p0=0.57003 p1=0.05276 p2=0.37720
		ERF014 (At1G44830)	Model 2	3584.21		⍵0=0.11835 ⍵1=0.01804
			Model 0	3588.01	7.602858**	⍵= 0.11279
			Model A null	3526.9		p0=0.81360 p1=0.18640 p2=0 ⍵0=0.05774 ⍵1=1.00000 ⍵2=1.00000
			Model A	3508.72	36.353522**	p0=0.81360 p1=0.18640 p2=.09554 ⍵0=0.05638 ⍵1=1.00000 ⍵2=1.28356	31R 32M* 109N** 115S* 125A**
			Model 1a	3526.9		p0=0.81360 p1=0.18640 omga0=0.05774 omga1=1.00000
			Model C	3465.92	121.969868**	p0=0.57628 p1=0.04262 p2=0.38111 omga0=0.00369 omga1=1.00000 omga2=0.21346
	4	DEAR1 (At3G50260)	Model 2	3495.46	0.227666	⍵0=0.12592 ⍵1=0.10415
			Model 0	3495.57		⍵= 0.12441
			Model A null	3451.86		p0=0.74925 p1=0.10385 p2=0.14689 ⍵0=0.07693 ⍵1=1.00000 ⍵2=1.00000
			Model A	3451.86	1.2e-05	p0=0.74925 p1=0.10385 p2=0.09604 ⍵0=0.07693 ⍵1=1.00000 ⍵2=1.00000
			Model 1a	3451.86		p0=0.87827 p1=0.12173 ⍵0=0.07693 ⍵1=1.00000
			Model C	3422.01	59.705978**	p0=0.52495 p1=0.04883 p2=0.42623 ⍵0=0.00684 ⍵1=1.00000 ⍵3=0.32468
		DEAR2 (At5G67190)	Model 2	3495.15	0.85157	⍵0=0.12698 ⍵1=0.00010
			Model 0	3495.57		⍵= 0.12441
			Model A null	3451.86		p0=0.87794 p1=0.12168 p2=0.00038 ⍵0=0.07693 ⍵1=1.00000 ⍵2=1.00000
			Model A	3451.86	7.8e-05	p0=0.87794 p1=0.12168 p2=0.14751 ⍵0=0.07693 ⍵1=1.00000 ⍵2=1.68816
			Model 1a	3451.86		p0=0.87827 p1=0.12173 ⍵0=0.07693 ⍵1=1.00000
			Model C	3422.01	59.705978**	p0=0.52495 p1=0.04882 p2=0.42623 ⍵0=0.00684 ⍵1=1.00000 ⍵3=0.16062
	5	DEAR3 (At2G23340)	Model 2	2358.4	0.000482	⍵0=0.04827 ⍵1=4.51875
			Model 0	2358.4		⍵= 0.04827
			Model A null	2338.18		p0=0.87393 p1=0.03424 p2=0.09183 ⍵0=0.03415 ⍵1=1.00000 ⍵2=1.00000
			Model A	2338.18	5e-05	p0=0.87393 p1=0.03424 p2=0.02145 ⍵0=0.03415 ⍵1=1.00000 ⍵2=1.00000
			Model 1a	2338.18		p0=0.96230 p1=0.03770 ⍵0=0.03415 ⍵1=1.00000
			Model C	2318.15	40.055152**	p0=0.66652 p1=0.01857 p2=0.31491 ⍵0=0.00191 ⍵1=1.00000 ⍵3=0.17833
		DEAR4 (At4G36900)	Model 2	2357.74	1.30123	⍵0=0.04909 ⍵1=0.00010
			Model 0	2358.4		⍵= 0.04827
			Model A null	2338.18		p0=0.96099 p1=0.03765 p2=0.00135 ⍵0=0.03415 ⍵1=1.00000 ⍵2=1.00000
			Model A	2338.18	0.000152	p0=0.96099 p1=0.03765 p2=0.27285 ⍵0=0.03415 ⍵1=1.00000 ⍵2=1.00000
			Model 1a	2338.18		p0=0.96230 p1=0.03770 ⍵0=0.03415 ⍵1=1.00000
			Model C	2318.15	40.055152**	p0=0.66652 p1=0.01857 p2=0.31491 ⍵0=0.00191 ⍵1=1.00000 ⍵3=0.06558
	6	DEAR6 (At1G46768)	Model 2	2687.53	3.67537*	⍵0=0.15373 ⍵1=0.02806
			Model 0	2689.37		⍵= 0.14577
			Model A null	2661.11		p0=0.81933 p1=0.17541 p2=0.00526 ⍵0=0.08843 ⍵1=1.00000 ⍵2=1.00000
			Model A	2661.11	0	p0=0.81933 p1=0.17541 p2=0.00004 ⍵0=0.08843 ⍵1=1.00000 ⍵2=1.00000
			Model 1a	2661.11		p0=0.82367 p1=0.17633 ⍵0=0.08843 ⍵1=1.00000
			Model C	2639.93	42.353228**	p0=0.64352 p1=0.00000 p2=0.35648 ⍵0=0.03464 ⍵1=1.00000 ⍵3=0.34620
		DEAR5 (At4G06746)	Model 2	2687.46	3.827958*	⍵0=0.15369 ⍵1=0.02028
			Model 0	2689.37		⍵= 0.14577
			Model A null	2660.75		p0=0.81262 p1=0.15330 p2=0.03408 ⍵0=0.09022 ⍵1=1.00000 ⍵2=1.00000
			Model A	2661.11	0.70248	p0=0.81262 p1=0.15330 p2=0.03511 ⍵0=0.08843 ⍵1=1.00000 ⍵2=1.85457
			Model 1a	2661.11		p0=0.82367 p1=0.17633 ⍵0=0.08843 ⍵1=1.00000
			Model C	2639.93	42.353228**	p0=0.64352 p1=0.00000 p2=0.35648 ⍵0=0.03464 ⍵1=1.00000 ⍵3=0.42808
DREB III	1	TINY2 (At5G11590)	Model 2	3928.23	0.054976	⍵0=0.07272 ⍵1=0.12126
			Model 0	3928.26		⍵= 0.07307
			Model A null	3882.24		p0=0.91151 p1=0.04281 p2=0.04568 ⍵0=0.05639 ⍵1=1.00000 ⍵2=1.00000
			Model A	3882.24	0	p0=0.91151 p1=0.04281 p2=0.04568 ⍵0=0.05639 ⍵1=1.00000 ⍵2=1.00000
			Model 1a	3882.26		p0=0.95465 p1=0.04535 ⍵0=0.05661 ⍵1=1.00000
			Model C	3829.76	104.999878**	p0=0.70856 p1=0.01854 p2=0.27290 ⍵0=0.01491 ⍵1=1.00000 ⍵3=0.16651
		TINY (At5G25810)	Model 2	3928.24	0.032524	⍵0=0.07335 ⍵1=0.06623
			Model 0	3928.26		⍵= 0.07307
			Model A null	3882.26		p0=0.95465 p1=0.04535 p2=0 ⍵0=0.05661 ⍵1=1.00000 ⍵2=1.00000
			Model A	3882.26	0	p0=0.95465 p1=0.04535 p2=0 ⍵0=0.05661 ⍵1=1.00000 ⍵2=1.00000
			Model 1a	3882.26		p0=0.95465 p1=0.04535 ⍵0=0.05661 ⍵1=1.00000
			Model C	3828.08	108.353334**	p0=0.70549 p1=0.01798 p2=0.27653 ⍵0=0.01437 ⍵1=1.00000 ⍵3=0.25473
	2	ESE2 (At2G25820)	Model 2	4050.21	0.02296	⍵0=0.10721 ⍵1=0.16100
			Model 0	4050.22		⍵= 0.10749
			Model A null	3960.29		p0=0.00000 p1=0.00000 p2=01.00000 ⍵0=0.04798 ⍵1=1.00000 ⍵2=1.00000
			Model A	3960.29	0	p0=0.00000 p1=0.00000 p2=01.00000 ⍵0=0.04798 ⍵1=1.00000 ⍵2=1.00000
			Model 1a	3960.85		p0=0.79464 p1=0.20536 ⍵0=0.04882 ⍵1=1.00000
			Model C	3895.84	130.022906**	p0=0.66691 p1=0.00000 p2=0.33309 ⍵0=0.01317 ⍵1=1.00000 ⍵3=0.39801
		ERF043 (At4G32800)	Model 2	4050.13	0.182282	⍵0=0.10682 ⍵1=0.16434
			Model 0	4050.22		⍵= 0.10749
			Model A null	3955.99		p0=0.58513 p1=0.15015 p2=0.26472 ⍵0=0.04640 ⍵1=1.00000 ⍵2=1.00000
			Model A	3951.65	8.685082**	p0=0.76900 p1=0.19921 p2=0.02525 ⍵0=0.04601 ⍵1=1.00000 ⍵2=999.00000	55M#** 93R**
			Model 1a	3960.85		p0=0.79464 p1=0.20536 ⍵0=0.04882 ⍵1=1.00000
			Model C	3896.46	128.78599**	p0=0.66651 p1=0.00000 p2=0.33349 ⍵0=0.01317 ⍵1=1.00000 ⍵3=0.34047
	3	ERF038 (At2G35700)	Model 2	2591.62	0.859308	⍵0=0.08080 ⍵1=999.00000
			Model 0	2592.05		⍵= 0.08153
			Model A null	2546.97		p0=0.88216 p1=0.11725 p2=0.00060 ⍵0=0.04456 ⍵1=1.00000 ⍵2=1.00000
			Model A	2546.97	2e-06	p0=0.88216 p1=0.11725 p2=0 ⍵0=0.04456 ⍵1=1.00000 ⍵2=1.00000
			Model 1a	2546.97		p0=0.88268 p1=0.11732 ⍵0=0.04456 ⍵1=1.00000
			Model C	2512.01	69.92158**	p0=0.71193 p1=0.02620 p2=0.26187 ⍵0=0.00745 ⍵1=1.00000 ⍵3=0.25308
		ERF039 (At4G16750)	Model 2	2591.18	1.739	⍵0=0.07904 ⍵1=0.19628
			Model 0	2592.05		⍵= 0.08153
			Model A null	2546.96		p0=0.87510 p1=0.11635 p2=0.00854 ⍵0=0.04437 ⍵1=1.00000 ⍵2=1.00000
			Model A	2546.96	0	p0=0.87510 p1=0.11635 p2=0.00854 ⍵0=0.04437 ⍵1=1.00000 ⍵2=1.00000
			Model 1a	2546.97		p0=0.88268 p1=0.11732 ⍵0=0.04456 ⍵1=1.00000
			Model C	2511.9	70.145636**	p0=0.71153 p1=0.02594 p2=0.26253 ⍵0=0.00747 ⍵1=1.00000 ⍵3=0.22799
	4	ERF034 (At2G44940)	Model 2	3193.47	0.328898	⍵0=0.18401 ⍵1=0.63560
			Model 0	3193.63		⍵= 0.18565
			Model A null	3054.87		p0=0.56125 p1=0.27681 p2=0.16194 ⍵0=0.03340 ⍵1=1.00000 ⍵2=1.00000
			Model A	3054.87	0	p0=0.56125 p1=0.27681 p2=0.16194 ⍵0=0.03340 ⍵1=1.00000 ⍵2=1.00000
			Model 1a	3055.42		p0=0.67053 p1=0.32947 ⍵0=0.03472 ⍵1=1.00000
			Model C	3022.88	65.076734**	p0=0.60456 p1=0.15236 p2=0.24307 ⍵0=0.01522 ⍵1=1.00000 ⍵3=0.21761
		ERF035 (At3G60490)	Model 2	3193.46	0.34053	⍵0=0.18361 ⍵1=0.37194
			Model 0	3193.63		⍵= 0.18565
			Model A null	3055.42		p0=0.67053 p1=0.32947 p2=0.0 ⍵0=0.03472 ⍵1=1.00000 ⍵2=1.00000
			Model A	3055.42	0	p0=0.67053 p1=0.32947 p2=0.0 ⍵0=0.03472 ⍵1=1.00000 ⍵2=1.00000
			Model 1a	3055.42		p0=0.67053 p1=0.32947 ⍵0=0.03472 ⍵1=1.00000
			Model C	3021.23	68.382996**	p0=0.60774 p1=0.14686 p2=0.24540 ⍵0=0.01505 ⍵1=1.00000 ⍵3=0.54427
	5	CBF2 (At4G25470)	Model 2	4886.02	0.152756	⍵0=0.07872 ⍵1=0.05573
			Model 0	4886.1		⍵= 0.07817
			Model A null	4800.62		p0=0.82227 p1=0.15886 p2=0.01887 ⍵0=0.03178 ⍵1=1.00000 ⍵2=1.00000
			Model A	4798.7	3.83176*	p0=0.82227 p1=0.15886 p2=0.01081 ⍵0=0.03187 ⍵1=1.00000 ⍵2=999.00000	37P
			Model 1a	4801.53		p0=0.83846 p1=0.16154 ⍵0=0.03250 ⍵1=1.00000
			Model C	4730.17	142.721208**	p0=0.77440 p1=0.00000 p2=0.22560 ⍵0=0.01836 ⍵1=1.00000 ⍵3=0.44526
		CBF4 (At5G51990)	Model 2	4885.78	0.637728	⍵0=0.07941 ⍵1=0.02558
			Model 0	4886.1		⍵= 0.07817
			Model A null	4801.53		p0=0.83558 p1=0.16099 p2=0.00343 ⍵0=0.03250 ⍵1=1.00000 ⍵2=1.00000
			Model A	4801.53	0.000412	p0=0.83558 p1=0.16099 p2=0.26262 ⍵0=0.03250 ⍵1=1.00000 ⍵2=2.41450
			Model 1a	4801.53		p0=0.83846 p1=0.16154 ⍵0=0.03250 ⍵1=1.00000
			Model C	4731.03	140.999998**	p0=0.77522 p1=0.00000 p2=0.22478 ⍵0=0.01908 ⍵1=1.00000 ⍵3=0.15875
	6	DDF1 (At1G12610)	Model 2	2700.52	0.795328	⍵0=0.08945 ⍵1=0.15819
			Model 0	2700.92		⍵= 0.09120
			Model A null	2672.61		p0=0.80166 p1=0.05847 p2=0.13988 ⍵0=0.06978 ⍵1=1.00000 ⍵2=1.00000
			Model A	2671.9	1.42413	p0=0.80166 p1=0.05847 p2=0.08416 ⍵0=0.06957 ⍵1=1.00000 ⍵2=9.46334
			Model 1a	2674.54		p0=0.93004 p1=0.06996 ⍵0=0.07252 ⍵1=1.00000
			Model C	2638.79	71.493516**	p0=0.53391 p1=0.04295 p2=0.42314 ⍵0=0.00552 ⍵1=1.00000 ⍵3=0.19534
		DDF2 (At1G63030)	Model 2	2700.69	0.46207	⍵0=0.08953 ⍵1=0.38857
			Model 0	2700.92		⍵= 0.09120
			Model A null	2673.94		p0=0.00001 p1=0.00000 p2=1.00000 ⍵0=0.07040 ⍵1=1.00000 ⍵2=1.00000
			Model A	2673.94	0	p0=0.00001 p1=0.00000 p2=1.00000 ⍵0=0.07040 ⍵1=1.00000 ⍵2=1.00000
			Model 1a	2674.54		p0=0.93004 p1=0.06996 ⍵0=0.07252 ⍵1=1.00000
			Model C	2639.45	70.187118**	p0=0.53394 p1=0.04187 p2=0.42419 ⍵0=0.00566 ⍵1=1.00000 ⍵3=0.16812
	7	ERF027 (At1G12630)	Model 2	995.552	0.912884	⍵0=0.06059 ⍵1=999.00000
			Model 0	996.008		⍵= 0.06147
			Model A null	995.585		p0=0.00000 p1=0.00000 p2=01.00000 ⍵0=0.06061 ⍵1=1.00000 ⍵2=1.00000
			Model A	995.552	0.066444	p0=0.00000 p1=0.00000 p2=01.00000 ⍵0=0.06059 ⍵1=1.00000 ⍵2=63.59302
			Model 1a	996.009		p0=0.99999 p1=0.00001 ⍵0=0.06147 ⍵1=1.00000
			Model C	984.999	22.018456**	p0=0.55353 p1=0.00000 p2=0.44647 ⍵0=0.00927 ⍵1=1.00000 ⍵3=0.19122
		b	Model 2	995.509	0.999278	⍵0=0.06346 ⍵1=0.00010
			Model 0	996.008		⍵= 0.06147
			Model A null	996.008		p0=1.00000 p1=0.00000 p2=0 ⍵0=0.06147 ⍵1=1.00000 ⍵2=1.00000
			Model A	996.008	0	p0=1.00000 p1=0.00000 p2=0 ⍵0=0.06147 ⍵1=1.00000 ⍵2=1.00000
			Model 1a	996.009		p0=0.99999 p1=0.00001 ⍵0=0.06147 ⍵1=1.00000
			Model C	992.34	7.33767*	p0=0.86408 p1=0.00000 p2=0.13592 ⍵0=0.04951 ⍵1=1.00000 ⍵3=0.00000
DREB IV	1	DREB2B (At3G11020)	Model 2	4386.62	0.000352	⍵0=0.09106 ⍵1=4.48229
			Model 0	4386.62		⍵= 0.09106
			Model A null	4340.54		p0=0.72780 p1=0.10559 p2=0.16660 ⍵0=0.06985 ⍵1=1.00000 ⍵2=1.00000
			Model A	4340.54	4.4e-05	p0=0.72780 p1=0.10559 p2=0.16910 ⍵0=0.06985 ⍵1=1.00000 ⍵2=1.76947
			Model 1a	4340.54		p0=0.87330 p1=0.12670 ⍵0=0.06985 ⍵1=1.00000
			Model C	4221.61	237.847698**	p0=0.62153 p1=0.01458 p2=0.36389 ⍵0=0.00996 ⍵1=1.00000 ⍵3=0.26616
		DREB2A (At5G05410)	Model 2	4386.61	0.007732	⍵0=0.09098 ⍵1=0.09840
			Model 0	4386.62		⍵= 0.09106
			Model A null	4340.53		p0=0.86773 p1=0.12582 p2=0.00646 ⍵0=0.06980 ⍵1=1.00000 ⍵2=1.00000
			Model A	4340.53	0	p0=0.86773 p1=0.12582 p2=0.00646 ⍵0=0.06980 ⍵1=1.00000 ⍵2=1.00000
			Model 1a	4340.54		p0=0.87330 p1=0.12670 ⍵0=0.06985 ⍵1=1.00000
			Model C	4220.62	239.837092**	p0=0.61724 p1=0.01659 p2=0.36617 ⍵0=0.00999 ⍵1=1.00000 ⍵3=0.18439
ERF V	1	SHN2 (At5G11190)	Model 2	2961.04	0.028832	⍵0=0.08612 ⍵1=0.07248
			Model 0	2961.05		⍵= 0.08566
			Model A null	2961.05		p0=1.00000 p1=0.00000 p2=0 ⍵0=0.08566 ⍵1=1.00000 ⍵2=1.00000
			Model A	2961.05	0	p0=1.00000 p1=0.00000 p2=0 ⍵0=0.08566 ⍵1=1.00000 ⍵2=1.00000
			Model 1a	2961.05		p0=0.99999 p1=0.00001 ⍵0=0.08566 ⍵1=1.00000
			Model C	2933.82	54.462286**	p0=0.68238 p1=0.00000 p2=0.31762 ⍵0=0.02659 ⍵1=1.00000 ⍵3=0.18481
		SHN3 (At5G25390)	Model 2	2960.96	0.177588	⍵0=0.08454 ⍵1=0.10192
			Model 0	2961.05		⍵= 0.08566
			Model A null	2960.79		p0=0.96532 p1=0.00000 p2=0.03468 ⍵0=0.08418 ⍵1=1.00000 ⍵2=1.00000
			Model A	2960.79	0	p0=0.96532 p1=0.00000 p2=0.03468 ⍵0=0.08418 ⍵1=1.00000 ⍵2=1.00000
			Model 1a	2961.05		p0=0.99999 p1=0.00001 ⍵0=0.08566 ⍵1=1.00000
			Model C	2933.22	55.662458**	p0=0.65260 p1=0.00000 p2=0.34740 ⍵0=0.02303 ⍵1=1.00000 ⍵3=0.27619
ERF VI	1	CRF4 (At4G27950)	Model 2	2302.47	1.6434	⍵0=0.19105 ⍵1=0.60386
			Model 0	2303.29		⍵= 0.19752
			Model A null	2269.73		p0=0.75764 p1=0.24236 p2=0 ⍵0=0.12525 ⍵1=1.00000 ⍵2=1.00000
			Model A	2269.73	0	p0=0.75764 p1=0.24236 p2=0 ⍵0=0.12525 ⍵1=1.00000 ⍵2=1.00000
			Model 1a	2269.73		p0=0.75764 p1=0.24236 ⍵0=0.12525 ⍵1=1.00000
			Model C	2264.38	10.69818*	p0=0.66405 p1=0.25305 p2=0.08290 ⍵0=0.11552 ⍵1=1.00000 ⍵3=0.54940
		CRF3 (At5G53290)	Model 2	2303.05	0.478228	⍵0=0.19400 ⍵1=0.34744
			Model 0	2303.29		⍵= 0.19752
			Model A null	2269.73		p0=0.75764 p1=0.24236 p2=0 ⍵0=0.12525 ⍵1=1.00000 ⍵2=1.00000
			Model A	2269.73	0	p0=0.75764 p1=0.24236 p2=0 ⍵0=0.12525 ⍵1=1.00000 ⍵2=1.00000
			Model 1a	2269.73		p0=0.75764 p1=0.24236 ⍵0=0.12525 ⍵1=1.00000
			Model C	2267.51	4.43243	p0=0.62385 p1=0.25180 p2=0.12436 ⍵0=0.11676 ⍵1=1.00000 ⍵3=0.00000
	2	CRF12 (At1G25470)	Model 2	6190.08		⍵0=0.19171 ⍵1=0.25812
			Model 0	6190.21	0.255216	⍵= 0.19268
			Model A null	6056.51		p0=0.76136 p1=0.18589 p2=.05275 ⍵0=0.13581 ⍵1=1.00000 ⍵2=1.00000
			Model A	6056.51	0	p0=0.76136 p1=0.18589 p2=.05275 ⍵0=0.13581 ⍵1=1.00000 ⍵2=1.00000
			Model 0	6056.59		p0=0.80449 p1=0.19551 ⍵0=0.13653 ⍵1=1.00000
			M3	5978.3	156.571414**	p0=0.48630 p1=0.07207 p2=0.44164
		CRF10 (At1G68550)	Model 2	6190.15		⍵0=0.19211 ⍵1=0.29001
			Model 0	6190.21	0.114352	⍵= 0.19268
			Model A null	6055.6		p0=0.66460 p1=0.16202 p2=.17338 ⍵0=0.13510 ⍵1=1.00000 ⍵2=1.00000
			Model A	6054.26	2.67225	p0=0.66460 p1=0.16202 p2=.03207 ⍵0=0.13480 ⍵1=1.00000 ⍵2=22.80469
			Model 1a	6056.59		p0=0.80449 p1=0.19551 ⍵0=0.13653 ⍵1=1.00000
			Model C	5988.83	135.506176**	p0=0.50113 p1=0.06716 p2=0.43171
		CRF11 (At3G25890)	Model 2	6189.87		⍵0=0.19451 ⍵1=0.11423
			Model 0	6190.21	-0.683422	⍵= 0.19268
			Model A null	6056.59		p0=0.80449 p1=0.19551 p2=0 ⍵0=0.13653 ⍵1=1.00000 ⍵2=1.00000
			Model A	6056.59	0	p0=0.80449 p1=0.19551 p2=0 ⍵0=0.13653 ⍵1=1.00000 ⍵2=1.00000
			Model 1a	6056.59		p0=0.80449 p1=0.19551 ⍵0=0.13653 ⍵1=1.00000
			Model C	5988.78	135.615146**	p0=0.48926 p1=0.06690 p2=0.44383
	3	CRF1 (At4G11140)	Model 2	4319.66	6.296796**	⍵0=0.13268 ⍵1=999.00000
			Model 0	4322.81		⍵= 0.13626
			Model A null	4260.42		p0=0.82514 p1=0.17486 p2=0 ⍵0=0.08318 ⍵1=1.00000 ⍵2=1.00000
			Model A	4260.42	0.00035	p0=0.82514 p1=0.17486 p2=0.00002 ⍵0=0.08319 ⍵1=1.00000 ⍵2=1.00000
			Model 1a	4260.42		p0=0.82514 p1=0.17486 ⍵0=0.08319 ⍵1=1.00000
			Model C	4200.21	120.422836**	p0=0.51189 p1=0.05488 p2=0.43323 ⍵0=0.00561 ⍵1=1.00000 ⍵3=0.29553
		CRF2 (At4G23750)	Model 2	4321.2	3.230034*	⍵0=0.13344 ⍵1=999.00000
			Model 0	4322.81		⍵= 0.13626
			Model A null	4260.27		p0=0.54024 p1=0.11062 p2=0.34915 ⍵0=0.08318 ⍵1=1.00000 ⍵2=1.00000
			Model A	4259.17	2.18443	p0=0.54024 p1=0.11062 p2=0.02907 ⍵0=0.08137 ⍵1=1.00000 ⍵2=190.60918
			Model 1a	4260.42		p0=0.82514 p1=0.17486 ⍵0=0.08319 ⍵1=1.00000
			Model C	4194.72	131.408904**	p0=0.51210 p1=0.06433 p2=0.42357 ⍵0=0.00593 ⍵1=1.00000 ⍵3=0.15984
	4	CRF7 (At1G22985)	Model 2	2081.99	0.291808	⍵0=0.08010 ⍵1=0.12172
			Model 0	2082.13		⍵= 0.08143
			Model A null	2043.39		p0=0.84270 p1=0.10348 p2=0.05382 ⍵0=0.04659 ⍵1=1.00000 ⍵2=1.00000
			Model A	2043.2	0.388742	p0=0.84270 p1=0.10348 p2=0.03957 ⍵0=0.04697 ⍵1=1.00000 ⍵2=2.76994
			Model 1a	2043.65		p0=0.87990 p1=0.12010 ⍵0=0.04634 ⍵1=1.00000
			Model C	2011.79	63.723054**	p0=0.76102 p1=0.03194 p2=0.20705 ⍵0=0.01754 ⍵1=1.00000 ⍵3=0.38090
		CRF8 (At1G71130)	Model 2	2081.34	1.58451	⍵0=0.08006 ⍵1=999.00000
			Model 0	2082.13		⍵= 0.08143
			Model A null	2043.54		p0=0.00000 p1=0.00000 p2=1.00000 ⍵0=0.04653 ⍵1=1.00000 ⍵2=1.00000
			Model A	2043.52	0.039196	p0=0.00000 p1=0.00000 p2=1.00000 ⍵0=0.04659 ⍵1=1.00000 ⍵2=65.41566
			Model 1a	2043.65		p0=0.87990 p1=0.12010 ⍵0=0.04634 ⍵1=1.00000
			Model C	2012.21	62.893042**	p0=0.74867 p1=0.03221 p2=0.21912 ⍵0=0.01912 ⍵1=1.00000 ⍵3=0.14200
	5	CRF5 (At2G46310)	Model 2	3792.7	0.014834	⍵0=0.18981 ⍵1=0.19936
			Model 0	3792.71		⍵= 0.19022
			Model A null	3739.73		p0=0.72641 p1=0.20109 p2=0.07250 ⍵0=0.13226 ⍵1=1.00000 ⍵2=1.00000
			Model A	3739.73	0	p0=0.72641 p1=0.20109 p2=0.07250 ⍵0=0.13226 ⍵1=1.00000 ⍵2=1.00000
			Model 1a	3740.1		p0=0.78375 p1=0.21625 ⍵0=0.13450 ⍵1=1.00000
			Model C	3682.59	115.021366**	p0=0.37280 p1=0.07350 p2=0.55370 ⍵0=0.00987 ⍵1=1.00000 ⍵3=0.25888
		CRF6 (At3G61630)	Model 2	3792.54	0.320958	⍵0=0.18861 ⍵1=999.00000
			Model 0	3792.71		⍵= 0.19022
			Model A null	3739.95		p0=0.49006 p1=0.13487 p2=0.37506 ⍵0=0.13351 ⍵1=1.00000 ⍵2=1.00000
			Model A	3739.11	1.66285	p0=0.49006 p1=0.13487 p2=0.02715 ⍵0=0.13236 ⍵1=1.00000 ⍵2=999.00000
			Model 1a	3740.1		p0=0.78375 p1=0.21625 ⍵0=0.13450 ⍵1=1.00000
			Model C	3681.69	116.815996**	p0=0.36970 p1=0.07853 p2=0.55176 ⍵0=0.00930 ⍵1=1.00000 ⍵3=0.35234
ERF VII	1	RAP2.12 (At1G53910)	Model 2	4285.64	0.873916	⍵0=0.11665 ⍵1=0.55534
			Model 0	4286.08		⍵= 0.11824
			Model A null	4218.85		p0=0.00000 p1=0.00000 p2=01.00000 ⍵0=0.07742 ⍵1=1.00000 ⍵2=1.00000
			Model A	4218.85	0.000668	p0=0.00000 p1=0.00000 p2=0.99639 ⍵0=0.07743 ⍵1=1.00000 ⍵2=1.00000
			Model 1a	4220.29		p0=0.85921 p1=0.14079 ⍵0=0.07946 ⍵1=1.00000
			Model C	4174.9	90.767882**	p0=0.67763 p1=0.04317 p2=0.27920 ⍵0=0.03594 ⍵1=1.00000 ⍵3=0.09180
		RAP2.2 (At3G14230)	Model 2	4286.06		⍵0=0.11853 ⍵1=0.10061
			Model 0	4286.08	0.033302	⍵= 0.11824
			Model A null	4219.29		p0=0.74012 p1=0.12303 p2=0.13686 ⍵0=0.07785 ⍵1=1.00000 ⍵2=1.00000
			Model A	4215.45	7.687404**	p0=0.74012 p1=0.12303 p2=0.02784 ⍵0=0.07746 ⍵1=1.00000 ⍵2=998.99997	152E#*
			Model 1a	4220.29		p0=0.85921 p1=0.14079 ⍵0=0.07946 ⍵1=1.00000
			Model C	4174.15	92.275182**	p0=0.64510 p1=0.07315 p2=0.28175 ⍵0=0.03378 ⍵1=1.00000 ⍵3=0.08774
ERF VIII	1	ERF077 (At1G03800)	Model 2	3020.43	0.195974	⍵0=0.18597 ⍵1=0.23974
			Model 0	3020.53		⍵= 0.18792
			Model A null	2958.02		p0=0.85342 p1=0.14658 p2=0 ⍵0=0.11365 ⍵1=1.00000 ⍵2=1.00000
			Model A	2958.02	0	p0=0.85342 p1=0.14658 p2=0 ⍵0=0.11365 ⍵1=1.00000 ⍵2=1.00000
			Model 1a	2958.02		p0=0.85342 p1=0.14658 ⍵0=0.11365 ⍵1=1.00000
			Model C	2917.53	80.983376**	p0=0.33795 p1=0.10712 p2=0.55493 ⍵0=0.00000 ⍵1=1.00000 ⍵3=0.43668
		ERF080 (At5G44210)	Model 2	3019.69	1.66478	⍵0=0.18268 ⍵1=0.48255
			Model 0	3020.53		⍵= 0.18792
			Model A null	2956.35		p0=0.73367 p1=0.12126 p2=0.14508 ⍵0=0.11038 ⍵1=1.00000 ⍵2=1.00000
			Model A	2953.11	6.481898**	p0=0.73367 p1=0.12126 p2=0.04398 ⍵0=0.11187 ⍵1=1.00000 ⍵2=998.99787	180K* 181V*
			Model 1a	2958.02		p0=0.85342 p1=0.14658 ⍵0=0.11365 ⍵1=1.00000
			Model C	2927.38	61.27973**	p0=0.36235 p1=0.11072 p2=0.52693 ⍵0=0.00431 ⍵1=1.00000 ⍵3=0.08914
	2	ERF079 (At1G53170)	Model 2	3508.02	1.05298	⍵0=0.11718 ⍵1=0.06730
			Model 0	3508.55		⍵= 0.11484
			Model A null	3475.92		p0=0.91542 p1=0.08458 p2=0 ⍵0=0.08820 ⍵1=1.00000 ⍵2=1.00000
			Model A	3475.92	0	p0=0.91542 p1=0.08458 p2=0 ⍵0=0.08820 ⍵1=1.00000 ⍵2=1.00000
			Model 1a	3475.92		p0=0.91542 p1=0.08458 ⍵0=0.08820 ⍵1=1.00000
			Model C	3438.64	74.547842**	p0=0.38762 p1=0.03704 p2=0.57533 ⍵0=0.00643 ⍵1=1.00000 ⍵3=0.34015
		ERF078 (At3G15210)	Model 2	3508.36	0.373938	⍵0=0.11617 ⍵1=0.07615
			Model 0	3508.55		⍵= 0.11484
			Model A null	3475.92		p0=0.91542 p1=0.08458 p2=0 ⍵0=0.08820 ⍵1=1.00000 ⍵2=1.00000
			Model A	3475.92	0	p0=0.91542 p1=0.08458 p2=0 ⍵0=0.08820 ⍵1=1.00000 ⍵2=1.00000
			Model 1a	3475.92		p0=0.91542 p1=0.08458 ⍵0=0.08820 ⍵1=1.00000
			Model C	3445.45	60.927228**	p0=0.46215 p1=0.04088 p2=0.49698 ⍵0=0.01607 ⍵1=1.00000 ⍵3=0.08622
	3	ERF082 (At1G50640)	Model 2	4476.88	0.87673	⍵0=0.06663 ⍵1=341.82264
			Model 0	4477.32		⍵= 0.06757
			Model A null	4455.18		p0=0.00000 p1=0.00000 p2=0.99999 ⍵0=0.05643 ⍵1=1.00000 ⍵2=1.00000
			Model A	4455.18	0.000598	p0=0.00000 p1=0.00000 p2=0.98811 ⍵0=0.05643 ⍵1=1.00000 ⍵2=1.00000
			Model 1a	4455.94		p0=0.95890 p1=0.04110 ⍵0=0.05734 ⍵1=1.00000
			Model C	4397.22	117.44889**	p0=0.72012 p1=0.00000 p2=0.27988 ⍵0=0.01381 ⍵1=1.00000 ⍵3=0.26877
		ERF083 (At3G20310)	Model 2	4476.51	1.62167	⍵0=0.06626 ⍵1=0.14262
			Model 0	4477.32		⍵= 0.06757
			Model A null	4454.47		p0=0.83923 p1=0.03518 p2=0.12559 ⍵0=0.05574 ⍵1=1.00000 ⍵2=1.00000
			Model A	4454.47	0	p0=0.83923 p1=0.03518 p2=0.12559 ⍵0=0.05574 ⍵1=1.00000 ⍵2=1.00000
			Model 1a	4455.94		p0=0.95890 p1=0.04110 ⍵0=0.05734 ⍵1=1.00000
			Model C	4398.77	114.342934**	p0=0.72089 p1=0.00000 p2=0.27911 ⍵0=0.01400 ⍵1=1.00000 ⍵3=0.20510
	4	ESR1 (At1G12980)	Model 2	5111.57		⍵0=0.21694 ⍵1=0.27628
			Model 0	5111.7	0.262666	⍵= 0.21897
			Model A null	4953.85		p0=0.51954 p1=0.44269 p2=.03777 ⍵0=0.03486 ⍵1=1.00000 ⍵2=1.00000
			Model A	4952.34	3.014454*	p0=0.51954 p1=0.44269 p2=.03469 ⍵0=0.03513 ⍵1=1.00000 ⍵2=998.99279	103F 232K*
			Model 1a	4955.84		p0=0.54257 p1=0.45743 ⍵0=0.03891 ⍵1=1.00000
			Model C	4899.31	113.060388**	p0=0.47681 p1=0.11359 p2=0.40960
		ESR2 (At1G24590)	Model 2	5111.51		⍵0=0.22100 ⍵1=0.15246
			Model 0	5111.7	0.38339	⍵= 0.21897
			Model A null	4955.52		p0=0.51853 p1=0.43609 p2=.04538 ⍵0=0.03757 ⍵1=1.00000 ⍵2=1.00000
			Model A	4954.11	2.816044*	p0=0.51853 p1=0.43609 p2=.05762 ⍵0=0.03850 ⍵1=1.00000 ⍵2=998.93229	6M 197I
			Model 1a	4955.84		p0=0.54257 p1=0.45743 ⍵0=0.03891 ⍵1=1.00000
			Model C	4893.61	124.44748**	p0=0.49913 p1=0.05919 p2=0.44168
ERF IX	1	ERF097 (At1G04370)	Model 2	3904.14	0.421768	⍵0=0.09131 ⍵1=0.06198
			Model 0	3904.35		⍵= 0.09039
			Model A null	3874.36		p0=0.92878 p1=0.07122 p2=0 ⍵0=0.07689 ⍵1=1.00000 ⍵2=1.00000
			Model A	3874.36	0	p0=0.92878 p1=0.07122 p2=0 ⍵0=0.07689 ⍵1=1.00000 ⍵2=1.00000
			Model 1a	3874.36		p0=0.92878 p1=0.07122 ⍵0=0.07689 ⍵1=1.00000
			Model C	3819.7	109.32153**	p0=0.58468 p1=0.03104 p2=0.38429 ⍵0=0.01809 ⍵1=1.00000 ⍵3=0.12517
		ERF096 (At5G43410)	Model 2	3903.6	1.50505	⍵0=0.09222 ⍵1=0.02298
			Model 0	3904.35		⍵= 0.09039
			Model A null	3874.36		p0=0.92878 p1=0.07122 p2=0 ⍵0=0.07689 ⍵1=1.00000 ⍵2=1.00000
			Model A	3874.36	0	p0=0.92878 p1=0.07122 p2=0 ⍵0=0.07689 ⍵1=1.00000 ⍵2=1.00000
			Model 1a	3874.36		p0=0.92878 p1=0.07122 ⍵0=0.07689 ⍵1=1.00000
			Model C	3816.5	57.85673**	p0==0.59165 p1=0.02441 p2=0.38393 ⍵0=0.01864 ⍵1=1.0000 omg2=0.11914
		ESE1 (At3G23220)	Model 2	3903.68	1.34583	⍵0=0.08873 ⍵1=0.38706
			Model 0	3904.35		⍵= 0.09039
			Model A null	3873.56		p0=0.77387 p1=0.05775 p2=0.16837 ⍵0=0.07540 ⍵1=1.00000 ⍵2=1.00000
			Model A	3873.48	0.15013	p0=0.77387 p1=0.05775 p2=0.11077 ⍵0=0.07537 ⍵1=1.00000 ⍵2=2.06273
			Model 1a	3874.36		p0=0.92878 p1=0.07122 ⍵0=0.07689 ⍵1=1.00000
			Model C	3814.71	59.6505360**	p0=0.53330 p1=0.02748 p2=0.43922 ⍵0=0.01331 omg1=1.0000 ⍵2=0.27517
	2	ERF093 (At2G31230)	Model 2	5789.73	0.380482	⍵0=0.06907 ⍵1=0.13372
			Model 0	5789.92		⍵= 0.06964
			Model A null	5763.05		p0=0.90000 p1=0.02562 p2=0.07438 ⍵0=0.06543 ⍵1=1.00000 ⍵2=1.00000
			Model A	5761.66	2.777904*	p0=0.90000 p1=0.02562 p2=0.04920 ⍵0=0.06520 ⍵1=1.00000 ⍵2=9.35831	25N 133T#
			Model 1a	5763.98		p0=0.97232 p1=0.02768 ⍵0=0.06632 ⍵1=1.00000
			Model C	5639.83	248.296344**	p0=0.43063 p1=0.01862 p2=0.55075 ⍵0=0.00161 ⍵1=1.00000 ⍵3=0.06262
		ERF094 (At1G06160)	Model 2	5788.65	2.53255	⍵0=0.06862 ⍵1=999.00000
			Model 0	5789.92		⍵= 0.06964
			Model A null	5762.71		p0=0.84737 p1=0.02434 p2=0.12829 ⍵0=0.06555 ⍵1=1.00000 ⍵2=1.00000
			Model A	5761.03	3.35768*	p0=0.84737 p1=0.02434 p2=0.04748 ⍵0=0.06546 ⍵1=1.00000 ⍵2=999.00000	129L#
			Model 1a	5763.98		p0=0.97232 p1=0.02768 ⍵0=0.06632 ⍵1=1.00000
			Model C	5646.45	235.053792**	p0=0.42840 p1=0.02014 p2=0.55147 ⍵0=0.00136 ⍵1=1.00000 ⍵3=0.16543
	3	ERF103 (At4G17490)	Model 2	5052.26	1.32602	⍵0=0.17948 ⍵1=0.26075
			Model 0	5052.92		⍵= 0.18320
			Model A null	4989.6		p0=0.83632 p1=0.13284 p2=0.03085 ⍵0=0.12025 ⍵1=1.00000 ⍵2=1.00000
			Model A	4989.58	0.035236	p0=0.83632 p1=0.13284 p2=0.02142 ⍵0=0.12037 ⍵1=1.00000 ⍵2=1.47246
			Model 1a	4989.82		p0=0.86444 p1=0.13556 ⍵0=0.12200 ⍵1=1.00000
			Model C	4952.49	74.645456**	p0=0.56766 p1=0.03363 p2=0.39871 ⍵0=0.03867 ⍵1=1.00000 ⍵3=0.42500
		ERF102 (At5G47230)	Model 2	5052.13	1.57961	⍵0=0.17924 ⍵1=999.00000
			Model 0	5052.92		⍵= 0.18320
			Model A null	4989.6		p0=0.83632 p1=0.13284 p2=0.03085 ⍵0=0.12025 ⍵1=1.00000 ⍵2=1.00000
			Model A	4989.58	0.0357	p0=0.83632 p1=0.13284 p2=0.03376 ⍵0=0.12031 ⍵1=1.00000 ⍵2=999.00000
			Model 1a	4989.82		p0=0.86444 p1=0.13556 ⍵0=0.12200 ⍵1=1.00000
			Model C	4952.49	74.645454**	p0=0.56766 p1=0.03363 p2=0.39871 ⍵0=0.03867 ⍵1=1.00000 ⍵3=0.23384
	4	ERF107 (At5G61590)	Model 2	3264.16	0.564114	⍵0=0.11016 ⍵1=0.25064
			Model 0	3264.44		⍵= 0.11202
			Model A null	3194.7		p0=0.77677 p1=0.14350 p2=0.07973 ⍵0=0.06367 ⍵1=1.00000 ⍵2=1.00000
			Model A	3194.7	0	p0=0.77677 p1=0.14350 p2=0.07973 ⍵0=0.06367 ⍵1=1.00000 ⍵2=1.00000
			Model 1a	3194.94		p0=0.84504 p1=0.15496 ⍵0=0.06493 ⍵1=1.00000
			Model C	3160.53	68.823516**	p0=0.62474 p1=0.04380 p2=0.33146 ⍵0=0.01806 ⍵1=1.00000 ⍵3=0.46215
		ERF106 (At5G07580)	Model 2	3263.66	1.57031	⍵0=0.11040 ⍵1=999.00000
			Model 0	3264.44		⍵= 0.11202
			Model A null	3194.76		p0=0.00000 p1=0.00000 p2=01.00000 ⍵0=0.06390 ⍵1=1.00000 ⍵2=1.00000
			Model A	3194.75	0.013114	p0=0.00000 p1=0.00000 p2=0.99999 ⍵0=0.06389 ⍵1=1.00000 ⍵2=9.87487
			Model 1a	3194.94		p0=0.84504 p1=0.15496 ⍵0=0.06493 ⍵1=1.00000
			Model C	3160.19	69.493814**	p0=0.58392 p1=0.09133 p2=0.32475 ⍵0=0.01808 ⍵1=1.00000 ⍵3=0.10893
	5	ERF104 (At5G61600)	Model 2	4343.05	0.448494	⍵0=0.13999 ⍵1=0.10041
			Model 0	4343.27		⍵= 0.13830
			Model A null	4282.34		p0=0.88771 p1=0.11229 p2=0 ⍵0=0.09289 ⍵1=1.00000 ⍵2=1.00000
			Model A	4282.34	0	p0=0.88771 p1=0.11229 p2=0 ⍵0=0.09289 ⍵1=1.00000 ⍵2=1.00000
			Model 1a	4282.34		p0=0.88771 p1=0.11229 ⍵0=0.09289 ⍵1=1.00000
			Model C	4247.81	69.055724**	p0=0.56271 p1=0.04534 p2=0.39195 ⍵0=0.02503 ⍵1=1.00000 ⍵3=0.18285
		ERF105(AT5G51190)	Model 2	4340.39	5.76829**	⍵0=0.14608 ⍵1=0.03271
			Model 0	4343.27		⍵= 0.13830
			Model A null	4282.34		p0=0.88771 p1=0.11229 p2=0 ⍵0=0.09289 ⍵1=1.00000 ⍵2=1.00000
			Model A	4282.34	0	p0=0.88771 p1=0.11229 p2=0 ⍵0=0.09289 ⍵1=1.00000 ⍵2=1.00000
			Model 1a	4282.34		p0=0.88771 p1=0.11229 ⍵0=0.09289 ⍵1=1.00000
			Model C	4248.12	68.446432**	p0=0.57416 p1=0.04521 p2=0.38062 ⍵0=0.02495 ⍵1=1.00000 ⍵3=0.30489
	6	ERF100 (At4G17500)	Model 2	4004.39	1.47974	⍵0=0.11061 ⍵1=1.20657
			Model 0	4005.13		⍵= 0.11279
			Model A null	3890.53		p0=0.75193 p1=0.12753 p2=0.12054 ⍵0=0.05165 ⍵1=1.00000 ⍵2=1.00000
			Model A	3886.57	7.911002**	p0=0.75193 p1=0.12753 p2=0.01305 ⍵0=0.05097 ⍵1=1.00000 ⍵2=999.00000	104E**
			Model 1a	3892.97		p0=0.85292 p1=0.14708 ⍵0=0.05291 ⍵1=1.00000
			Model C	3867.84	50.256982**	p0=0.72049 p1=0.06125 p2=0.21826 ⍵0=0.02393 ⍵1=1.00000 ⍵3=0.25095
		ERF101 (At5G47220)	Model 2	4004.27	1.7064	⍵0=0.11039 ⍵1=0.26946
			Model 0	4005.13		⍵= 0.11279
			Model A null	3892.97		p0=0.85292 p1=0.14708 p2=0 ⍵0=0.05291 ⍵1=1.00000 ⍵2=1.00000
			Model A	3884.75	16.448956**	p0=0.85292 p1=0.14708 p2=0.03386 ⍵0=0.05645 ⍵1=1.00000 ⍵2=999.00000	82D
			Model 1a	3892.97		p0=0.85292 p1=0.14708 ⍵0=0.05291 ⍵1=1.00000
			Model C	3864.76	56.42446**	p0=0.70255 p1=0.06636 p2=0.23109 ⍵0=0.02164 ⍵1=1.00000 ⍵3=0.44520
ERF X	1	ERF115 (At5G07310)	Model 2	4039.09	1.02769	⍵0=0.13194 ⍵1=0.47325
			Model 0	4039.6		⍵= 0.13393
			Model A null	4003.26		p0=0.16458 p1=0.02706 p2=0.80836 ⍵0=0.09113 ⍵1=1.00000 ⍵2=1.00000
			Model A	4003.26	0	p0=0.16458 p1=0.02706 p2=0.80835 ⍵0=0.09113 ⍵1=1.00000 ⍵2=1.00000
			Model 1a	4004.62		p0=0.85741 p1=0.14259 ⍵0=0.09344 ⍵1=1.00000
			Model C	3955.21	98.80658**	p0=0.55240 p1=0.01409 p2=0.43351 ⍵0=0.01499 ⍵1=1.00000 ⍵3=0.32861
		ERF114 (At5G61890)	Model 2	4038.56	2.08779	⍵0=0.12978 ⍵1=0.29455
			Model 0	4039.6		⍵= 0.13393
			Model A null	4002.01		p0=0.71918 p1=0.11011 p2=0.17071 ⍵0=0.09069 ⍵1=1.00000 ⍵2=1.00000
			Model A	4000.9	2.21626	p0=0.71918 p1=0.11011 p2=0.06251 ⍵0=0.09092 ⍵1=1.00000 ⍵2=5.29357
			Model 1a	4004.62		p0=0.85741 p1=0.14259 ⍵0=0.09344 ⍵1=1.00000
			Model C	3955.45	98.335102**	p0=0.55035 p1=0.02049 p2=0.42916 ⍵0=0.01534 ⍵1=1.00000 ⍵3=0.23312
	2	ERF110 (At5G50080)	Model 2	2363.94	1.76765	⍵0=0.14981 ⍵1=0.06284
			Model 0	2364.83		⍵= 0.14597
			Model A null	2323.7		p0=0.72734 p1=0.27266 p2=0 ⍵0=0.06419 ⍵1=1.00000 ⍵2=1.00000
			Model A	2323.7	0	p0=0.72734 p1=0.27266 p2=0 ⍵0=0.06419 ⍵1=1.00000 ⍵2=1.00000
			Model 1a	2323.7		p0=0.72734 p1=0.27266 ⍵0=0.06419 ⍵1=1.000
			Model C	2295.34	28.362404**	p0=0.55727 p1=0.03755 p2=0.40518 ⍵0=0.01325 ⍵1=1.0000 ⍵2=0.35579
		RAP2.6 (At1G43160)	Model 2	2359.25	11.15878**	⍵0=0.16016 ⍵1=0.01792
			Model 0	2364.83		⍵= 0.14597
			Model A null	2323.7		p0=0.72734 p1=0.27266 p2=0 ⍵0=0.06419 ⍵1=1.00000 ⍵2=1.00000
			Model A	2323.7	0	p0=0.72734 p1=0.27266 p2=0 ⍵0=0.06419 ⍵1=1.00000 ⍵2=1.00000
			Model 1a	2323.7		p0=0.72734 p1=0.27266 ⍵0=0.06419 ⍵1=1.000
			Model C	2293.89	29.8091**	p0=0.57085 p1=0.02617 p2=.40297 ⍵1=0.01512 ⍵1=1.00000 ⍵2=0.43434
	3	RAP2.6L (At5G13330)	Model 2	3770.69		⍵0=0.14823 ⍵1=0.19636
			Model 0	3770.72	0.06204	⍵= 0.14873
			Model A null	3654.68		p0=0.65245 p1=0.30580 p2=.04175 ⍵0=0.05252 ⍵1=1.00000 ⍵2=1.00000
			Model A	3653.22	2.906518*	p0=0.65245 p1=0.30580 p2=.01550 ⍵0=0.05052 ⍵1=1.00000 ⍵2=999.00000	192Q
			Model 1a	3654.79		p0=0.68051 p1=0.31949 ⍵0=0.05307 ⍵1=1.00000
			Model C	3591.49	126.606	p0=0.52105 p1=0.09184 p2=0.38710
		ERF112 (At2G33710)	Model 2	3769.3	2.837268*	⍵0=0.14325 ⍵1=0.34392
			Model 0	3770.72		⍵= 0.14873
			Model A null	3654.03		p0=0.61622 p1=0.27791 p2=.10587 ⍵0=0.05130 ⍵1=1.00000 ⍵2=1.00000
			Model A	3654.03	0	p0=0.61622 p1=0.27791 p2=.10587 ⍵0=0.05130 ⍵1=1.00000 ⍵2=1.00000
			Model 1a	3654.79		p0=0.68051 p1=0.31949 ⍵0=0.05307 ⍵1=1.00000
			Model C	2293.89	29.80910**	p0=0.57085 p1=0.02617 p2=0.40297 ⍵0=0.01512 ⍵1=1.000 ⍵2=0.43434
RAV	1	EDF4 (At1G13260)	Model 2	10813.2	1.5192	⍵0=0.08637 ⍵1=0.73736
			Model 0	10814		⍵= 0.08713
			Model A null	10643.4		p0=0.80953 p1=0.09636 p2=0.09411 ⍵0=0.05940 ⍵1=1.00000 ⍵2=1.00000
			Model A	10641.6	3.552198**	p0=0.80953 p1=0.09636 p2=0.01180 ⍵0=0.05929 ⍵1=1.00000 ⍵2=34.66380	275S**
			Model 1a	10645.3		p0=0.89395 p1=0.10605 ⍵0=0.06003 ⍵1=1.00000
			Model C	10502.2	286.37259**	p0=0.65608 p1=0.03635 p2=0.30757 ⍵0=0.01558 ⍵1=1.00000 ⍵3=0.18679
		TEM1 (At1G25560)	Model 2	10813.5	0.990848	⍵0=0.08660 ⍵1=0.38302
			Model 0	10814		⍵= 0.08713
			Model A null	10645.3		p0=0.89394 p1=0.10605 p2=0 ⍵0=0.06003 ⍵1=1.00000 ⍵2=1.00000
			Model A	10645.3	2e-06	p0=0.89394 p1=0.10605 p2=0 ⍵0=0.06003 ⍵1=1.00000 ⍵2=1.00000
			Model 1a	10645.3		p0=0.89395 p1=0.10605 ⍵0=0.06003 ⍵1=1.00000
			Model C	10502.8	285.039234**	p0=0.65880 p1=0.03805 p2=0.30315 ⍵0=0.01590 ⍵1=1.00000 ⍵3=0.20157
		TEM2 (At1G68840)	Model 2	10813.9	0.26287	⍵0=0.08752 ⍵1=0.06637
			Model 0	10814		⍵= 0.08713
			Model A null	10644.3		p0=0.86745 p1=0.10302 p2=0.02954 ⍵0=0.05947 ⍵1=1.00000 ⍵2=1.00000
			Model A	10643.3	2.01376	p0=0.86745 p1=0.10302 p2=0.00874 ⍵0=0.05945 ⍵1=1.00000 ⍵2=9.10344
			Model 1a	10645.3		p0=0.89395 p1=0.10605 ⍵0=0.06003 ⍵1=1.00000
			Model C	10497.9	294.837872**	p0=0.64242 p1=0.03987 p2=0.31772 ⍵0=0.01415 ⍵1=1.00000 ⍵3=0.26909
		EDF3 (At3G25730)	Model 2	10810.7	6.602764**	⍵0=0.08518 ⍵1=0.24440
			Model 0	10814		⍵= 0.08713
			Model A null	10641.5		p0=0.78016 p1=0.09241 p2=0.12744 ⍵0=0.05840 ⍵1=1.00000 ⍵2=1.00000
			Model A	10641.5	0.00034	p0=0.78016 p1=0.09241 p2=0.12528 ⍵0=0.05840 ⍵1=1.00000 ⍵2=1.02152
			Model 1a	10645.3		p0=0.89395 p1=0.10605 ⍵0=0.06003 ⍵1=1.00000
			Model C	10501.3	288.104898**	p0=0.65095 p1=0.03986 p2=0.30918 ⍵0=0.01513 ⍵1=1.00000 ⍵3=0.27497
	2	RAV5 (At1G50680)	Model 2	7659.6	0.027498	⍵0=0.18225 ⍵1=999.00000
			Model 0	7659.61		⍵= 0.18236
			Model A null	7514.77		p0=0.78947 p1=0.21049 p2=0.00005 ⍵0=0.12111 ⍵1=1.00000 ⍵2=1.00000
			Model A	7514.77	0	p0=0.78947 p1=0.21049 p2=0 ⍵0=0.12111 ⍵1=1.00000 ⍵2=1.82603
			Model 1a	7514.77		p0=0.78950 p1=0.21050 ⍵0=0.78950 ⍵1=1.000
			Model C	7411.38	103.388535**	p0=0.46430 p1=0.06908 p2=0.46662 omg0=0.02594 0mga1=1.0000 ⍵2=0.43187
		RAV6 (At1G51120)	Model 2	7659.61	7.6e-05	⍵0=0.18236 ⍵1=23.62915
			Model 0	7659.61		⍵= 0.18236
			Model A null	7514.77		p0=0.78950 p1=0.21050 p2=0 ⍵0=0.12111 ⍵1=1.00000 ⍵2=1.00000
			Model A	7514.77	0.000196	p0=0.78950 p1=0.21050 p2=0.25810 ⍵0=0.12111 ⍵1=1.00000 ⍵2=1.00000
			Model 1a	7514.77		p0=0.78950 p1=0.21050 ⍵0=0.78950 ⍵1=1.000
			Model C	7421.04	93.728516**	p0=0.47818 p1=0.06489 p2=0.45693 ⍵0=0.02886 ⍵1=1.000 ⍵2=0.20636

## Sheet: Table S7
Table S7. Function and divergence analyses on AP2 genes in Arabidopsis duplication
Family	Locus /Accession	Gene Name	Functions	Sequence	Functions				Reference
				Divergence	Divergence
				(FD)	E	P	D	R
AP2	At5G60120	TOE2	Flowing time	√	/	√	√	/	Zhang et al. 2015; Zeng et al., 2016
	At3G54990	SMZ
	At2G39250	SNZ
ANT	At1G16060	WRI3	Fatty acid biosynthetic	√	√	/	/	√	To et al., 2012
	At1G79700	WRI4
	At1G51190	PLT2	Root formation	√	√	/	/	√	Kareem et al. 2015; Santuari et al. 2016
	At3G20840	PLT1
	At5G65510	AIL7	Shoot regeneration	√	√	/	√	/	Krizek, 2015; Hofhuis et al. 2013
	At5G10510	AIL6
DREB I	At1G78080	WIND1	Callus formation	√	√	/	/	/	Iwase et al. 2016；Rae et al. 2011
	At1G22190	WIND2	Abiotic stresses
DREB II	At1G22810	ERF019	Abiotic stresses	√	√	/	/	/	Scarpeci et al. 2016
	At1G71520	ERF020
DREB III	At5G51990	CBF4	Abiotic stresses	√	√	/	/	√	Jia et al. 2016; Zhao et al. 2016
	At4G25490	CBF1
	At4G25480	CBF3
	At4G25470	CBF2
	At1G12610	DDF1	Abiotic stresses	√	√	/	/	√	Lehti-Shiu et al. 2015
	At1G63030	DDF2
DREB IV	At5G05410	DREB2A	Abiotic stresses	×	√	/	/	/	Djafi et al. 2013
	At3G11020	DREB2B
ERF V	At5G25390	SHN3	Wax biosynthesis	√	√	/	/	/	Aharoni et al. 2004
	At5G11190	SHN2
ERFVI	At4G23750	CRF2	Root development	√	√	√	/	/	Raines et al. 2016
	At4G11140	CRF1
ERFVII	At2G46310	CRF5	Root development	√	√	√	/	/	Cutcliffe et al. 2011
	At3G61630	CRF6
	At1G53910	RAP2.12	Abiotic stresses	√	√	/	/	/	Papdi et al. 2015
	At3G14230	RAP2.2
ERFVIII	At3G15210	ERF4	Abiotic stresses	√	√	/	√	/	Ohta et al. 2001; Giuntoli et al. 2014
	At1G53170	ERF8	Biotic stresses
ERFIX	At3G23220	ERF095	Abiotic stresses	√	√	/	/	/	Wang et al. 2015
	At5G43410	ERF096	Biotic stresses
	At1G04370	ERF097
	At4G17490	ERF103	Abiotic stresses	√	√	/	/	/	Vogel et al. 2012
	At5G47230	ERF102	Biotic stresses
RAV	At1G68840	EDF2	Flower development	√	√	/	/	/	Fu et al. 2014; Matías-Hernández et al. 2016
	At1G25560	EDF1	Trichome formation
	At3G25730	EDF3	Flowering time
	At1G13260	EDF4
Note: E: Expression divergence proved by experiment; P: Differential in protein interaction; D: Differential in AP2 Domain; B: Differential in binding site

## Sheet: Table S8
Table S8. Sites with Type I Functional Divergence (FD-I) in AP2/ERF functional diversification. The effective functional divergence-related sites(F sites) are shown. TypeⅠfunctional divergence amino acid sites that are variable are show by bold type. The arrangement of FD-I sites in Arabidopsis AP2 domains are indicated with pound sigh.
AP2	PLT2 (At1G51190) vers PLT1 (At3G20840)			WRI4 (At1G79700) vers WRI3 (At1G16060)			SMZ (At3G54990) vers SNZ (At2G39250)			TOE1 (At2G28550) versus TOE2 (At5G60120)				TOE3 (At5G67180) vers AP2 (At4G36920)				# AP2 domain
	At1G51190	At3G20840		At1G79700	At1G16060		At3G54990	At2G39250		At2G28550	At5G60120			At5G67180	At4G36920
	110V	103V		272D	304E		13N	13N		39G	35V			251E	286E
	403A	394G		282D	314N		88F	71L		55C	57C
	486Q	481H								62L	64F
	503S	512A								111W	112T
										210L#	217I#
										242G	249N
GroupⅠ	ERF056 (AT2G22200) vers ERF057 (AT5G65130)			ERF056 (AT2G22200) vers ERF060 (AT4G39780)			ERF060 (AT4G39780) vers ERF057 (AT5G65130)			RAP2.13 (AT1G22190) vers RAP2.4 (AT1G78080)			ERF053 (AT2G20880) vers ERF054 (AT4G28140)
	AT2G22200	AT5G65130		AT2G22200	AT4G39780		AT4G39780	AT5G65130		AT1G22190	AT1G78080		AT2G20880	AT4G28140
	54R	95P		54R	81P		89A	107P#		68S	127L		69H	42P
	59N	99K		122A	144A#		196E	215S		225G	305A		251E	207S
	108L#	148L#		143T	173A								299A	253A
	241G	269G		243R	254E
	245F	263Y
Group Ⅱ	ERF017 (AT1G19210) vers ERF018 (AT1G74930)			DEAR1 (AT3G50260) vers DEAR2 (AT5G67190)			ERF019 (AT1G22810) vers ERF020 (AT1G71520)			ERF013 (AT1G77640) vers ERF012 (AT1G21910)			ERF014 (ATG44830) vers ERF012 (AT1G21910)			ERF014 (ATG44830) vers ERF013 (AT1G77640)			DEAR6 (AT1G46768)vers DEAR5 (AT4G06746)			DEAR1 (AT3G50260) vers DEAR2 (AT5G67190)
	AT1G19210	AT1G74930		AT3G50260	AT5G67190		AT1G22810	AT1G71520		AT1G77640	AT1G21910		ATG44830	AT1G21910		ATG44830	AT1G77640		AT1G46768	AT4G06746		posterior probability too small
	31N#	40H#		14K	14T		33G#	33G#		15S	17M		16S	17M		24S	27S		92Q#	97K#
	32S#	41S#		124K	124N*#		73H#	76H#		16S	18P		17S	18P		29S	37K
	34E#	43E#		131L	161L#					239P	225P		25T	35S		31R	39K
	43T#	52T#		145L	170L#								29S	44K		109N	115T
	75S	84S											51R#	46K#		112S	118S
	79N	88S											52M#	47I#		119V	125V
	82R	91P											109N	123T		180F	209F
													112S	126S		206R	239P
													115S	129S
													133V	119V
													125A	139N
													199F	218F
Group Ⅲ	TINY (AT5G25810) vers TINY2 (AT5G11590)			CBF4 (AT5G51990) vers CBF2 (AT4G25470)			ERF027 (AT1G12630) vers 027"			DDF2 (AT1G63030) vers DDF1 (AT1G12610)			ERF034 (AT2G44940) vers ERF035 (AT3G60490)
	AT5G25810	AT5G11590		AT5G51990	AT4G25470		AT1G12630	Aarabicum.196086		AT1G63030	AT1G12610		AT2G44940	AT3G60490
	33H	48H		36C	33C		19Y#	68Y#		29I#	29V#		98P	68P
	166G	183G		40R	37P		31S#	80S#		113M	113M		265R	222P
	198D	219N					48P#	97A#*
							55A#*	104A#
Group Ⅴ	SHN2 (AT5G11190) vers SHN3 (AT5G25390)
	AT5G11190	AT5G25390
	3H#	3H#
	27L#	27L#
	44R#	44R#
	51L#	51V#
	52L#	52L#
	57N#	57S#
	65V#	65I#
	68E#	68N#
	95L	93L
	123K	121K
	131P	129P
	140G	138G
	141N	139D
	180E	170Q
Group Ⅵ	CRF12 (AT1G25470) vers CRF10 (AT1G68550)			CRF12 (AT1G25470) vers CRF11 (AT3G25890)			CRF10 (AT1G68550)vers CRF11 (AT3G25890)			CRF3 (AT5G53290) vers CRF4 (AT4G27950)			CRF1 (AT4G11140) vers CRF2 (AT4G23750)			CRF5 (AT2G46310) vers CRF6 (AT3G61630)
	AT1G25470	AT1G68550		AT1G25470	AT3G25890		AT1G68550	AT3G25890		AT5G53290	AT4G27950		AT4G11140	AT4G23750		AT2G46310	AT3G61630
	50I#	74I#		16V	43L		65R	65Q		201P	189P		137N#	172D#		190L	188L
	58E#	87E#		36W	62E		143D	161E		224P	228L					234E	253E
	63R#	93S#		88P	138K		147E	165Q		252P	236F					275I	293I
	88P#	120K#		111E	161E		161I	175L		256N	242E					280S	300P
	97L#	129R#		118K	168D		291A	297S		257A	277P
	115E	147E#		122D	172T		303F	313Y		273D	258D
	122D	154A#		200D	240E
	192D	232D		273F	313Y
	262T	291A
	271F	301S
	282P	311P
Group Ⅶ	RAP2.12 (AT1G53910) vers RAP2.2 (AT3G14230)
	AT1G53910	AT3G14230
	103G	106A
	106V	109T
	144R	147R
Group Ⅷ	ERF077 (AT1G03800) vers ERF080 (AT5G44210)			ERF078 (AT3G15210) vers ERF079 (AT1G53170)			ERF082 (AT1G50640) vers ERF083 (AT3G20310)			ESR1 (AT1G12980) versus ESR2 (AT1G24590)
	AT1G03800	AT5G44210		AT3G15210	AT1G53170		AT1G50640	AT3G20310		AT1G12980	AT1G24590
	6E	6A		44G#	50V#		3R	3K		9T	9E
	47K	25T					26I	25P		26E	27R
	94S#	74T#					28F#	27Y#		55T	56I
							89S#	88P#		102A	103A
							166P	184P		186F	171F
							180I	198I		190S	176D
										195A	182S
										204S	191I
										308G	547G
Group Ⅸ	ERF096 (AT5G43410) vers ERF097 (AT1G04370)			ERF093 (AT2G31230) vers ERF094 (AT1G06160)			ERF103 (AT4G17490) vers ERF102 (AT5G47230)			ERF105 (AT5G51190) vers ERF104 (AT5G61600)			ERF100 (AT4G17500) vers ERF101 (AT5G47220)
	AT5G43410	AT1G04370		AT2G31230	AT1G06160		AT4G17490	AT5G47230		AT5G51190	AT5G61600		AT4G17500	AT5G47220
	20R#	25R#		19Q	25Q		28A	24V		13Q	7A		110P	84P
	35K#	40K#		25N	31E		134K	153K		17D	11D
	46D#	51D#		84R	80K		252D	270C		51P	65P
	65Q#	70K#		109I#	105I#					144T	160V
	66A#	71A#		118K#	114T#					200G	221G
	73H#	78H#		137L#	133L#
	79S	84T		139T#	135V#
	102R	98Q		152K	148R
	105F	101F		159L	155L
	114V	110V		160H	156N
	120E	116E		161D	157D
	121E	117Y		166V	162V
	122G	118G		167M	163I
	124K	120N		171R	167R
				175L	171M
				177N	173N
				178R	174R
				218K	218T
				224L	225L
				225V	226V
				227F	228V
				242S	242S
				243C	243C
Group Ⅹ	ERF114 (AT5G61890) vers ERF115 (AT5G07310)			RAP2.6 (AT1G43160) vers ERF110 (AT5G50080)				ERF112 (AT2G33710) versus ERF113 (AT5G13330)
	AT5G61890	AT5G07310		AT1G43160	AT5G50080			AT2G33710	AT5G13330
	6P	11P		121G	137R			62K#	31Q#
	33M	41M		127R	166S			68R#	37R#
	70D	73D		192G	220T			104E#	72E#
	75V	78A						107L#	76L#
	175N	189N						131V	100G
	232A	248A						108S	139S
	244P	259P						171Q	150L
RAV	EDF4 (AT1G13260) vers EDF3 (AT3G25730)			EDF4 (AT1G13260) vers TEM2 (AT1G68840)			EDF4 (AT1G13260) vers TEM1(AT1G25560)			EDF3 (AT3G25730) vers TEM2 (AT1G68840)			EDF3 (AT3G25730) vers TEM1(AT1G25560)
	AT1G13260	AT3G25730		AT1G13260	AT1G68840		AT1G13260	AT1G25560		AT3G25730	AT1G68840		AT3G25730	AT1G25560
	288W (B3-Domain)	285W(B3-Domain)		186A	186V		14G	13S		170M	180V		15D	13S
				297D	299P		97R#	107S#		317T	333D		297R	311T
							104H#	114R#
							146N	157A
							150E	161E
							176V	187V
							297D	308P
							298A	309V

## Sheet: Table S9
Table S9. Functions of AP2/ERF orthologous genes from A. thaliana and O. sativa
Family	Angiosperm OrthoGroups	Locus /Accession	Expression	Functions	Reference
ANT	ANT-AOG9	AT3G20840/PLT1/AIL3	mainly expressed in QC	master switches for root initiation and development	Aida et al., 2004; Galinha et al., 2007
		AT1G51190/PLT2 /AIL4	relatively weak in QC
		Os03g19900	young bud	/	Hu et al., 2008
	ANT-AOG6	AT5G10510/PLT3/AIL6	expressed in LR	LR formation/shoot development	Galinha et al., 2007; Du & Scheres, 2017; Scheres and Krizek, 2017
		AT5G65510/PLT7/AIL7
	ANT-AOG8	AT5G17430/PLT4/BBM/AIL2	QC and columella stem cells	LR formation	Galinha et al., 2007; Du & Scheres, 2017
		Os01g67410/OsPLT5	root-preferential	/	Li and Xue, 2011
		Os02g40070/OsPLT3	root-preferential	/	Li and Xue, 2011
		Os04g42570/OsPLT4	root-preferential	/	Li and Xue, 2011
[truncated: 99 more rows]
